# Supplementary material for: Transcription Analysis of the Stress and Immune Response Genes to Temperature Stress in Ostrinia furnacalis
Source: Front Physiol. 2019 Oct 15;10:1289. doi: 10.3389/fphys.2019.01289 (PMC6803539; doi:10.3389/fphys.2019.01289)
Supplement: Supplementary file 1 [file Data_Sheet_1.xlsx]

## Sheet: Sheet1
Table S1. Primers used in this study
Gene name	Forword primer	Reverse primer	size	comp number	length	sequence
SP3	CCCTGCGAACTTTCTCTGTC	GCCCAGACTTCTTCGTTGTC	228	c41026_g1	681	GTTATTATTGTTTGCTGCTGACAACAAAATGCGTGCCTTCGTGATCGTTTTATTGGGACTTGCTGCTGTATCAGCTGCCCCCAAAAATGACCATCGAATTGTGGGTGGATCAATCACTGACATTAGCTTATACCCGGAGATGGTCGCTGTGCTGTTCTCCGAGACTAACGTCAACCACAGAACGTGGTGTGGCGGCAGCATCCTCAACAATCGCGCTATCCTAACCGCTGCTCACTGCACCATTGACTACGTCCCTGCGAACTTTCTCTGTCGTGTAGGATCCACTTATGTGAGCACTGGCGGTACGACACTCAATGTCCTGCAGATTATCAACCATCCGAGCTATGATAGCGTCACCGTAGATAATGATATTGCCATCATTCATACCACCACCGCCAT…
PGRP-LB	AACTGGTGGGGCATAGACAG	TGACTTGCCTTCCAAATTCC	202	c47945_g1	1290	TGTTATGTAATGTAGATAATCCATCTGATTGATATAATTAATTGTTATTATAACTTGTTACATTACGTCTCAAAACAAGTTATTGGTTATATGTGAATCCCTAAAATCTGAATGGCAAAGCACACCATTATTTTGCTCTGGGAAGAACCGGGGTGCGAACAATTTCGTATAAAACCGGCGCTGCGTTACATTGGCCGTCAATACAAGTTGCACATCTAGAGGAGATTATTATTTATCTTGTCATTATTATTATTGTGAGATAATTCACGATGATTGGCTACGTTCTGAGCATCGTTGTTGTTTTTGTTAGCAGTGTGGTGAATGGGTTCCCCGAGAGATATGTGGGGGAAAAAACATCAGAAAACCACTACCCCTTCAAGCTCTACAAACGTCAAGAAT…
P450	TCAATAGCTGGATCATGTCAGG	GGAGGTGAACTCATTGAAGGAC	245	c47837_g1	1851	TTTTTAATGATTTAATACCTATGTATTCAATTATGTTTGTTGCTTATGAAAAATAATTATTTATATCACGTACAAATTAAACATCAATCCATTATAGGTAAGTAATTGTTAGTAAGTATGTAGGTAATTATATAGTACTTTATTTGTTAAGAACTAAATAATTCTAGTTCCTCAAATTTAGAATTTGACAGAAAGAAATCCGTTTTATCGAAGCTGTTAAAACGAGTTCACTGATATTATTTAATTTCTTGGTTCAAACTTTATCCATGTCCCACCCTGCGCCTTGATGTTGAAGTCCACTGCCTCAAGCTTTATGGGTTCCGCAGTTTTCTCACATTTCAAAATCTTGAAATTTGAAATTAACTCCAAAAGCAAAACTTTCAACTCCAGAAGCGCGAA…
Lysozyme 6	CGACCTGCGCTAAGAAAATC	CGTCTCCGCTTTGGGTATTA	250	c50783_g1	1868	CGGACTGCGCCAAGCTGATCTACAGACGCTTCGGTTTCTCGGCTTGGAGAGGCTGGAACCACCACTGCCAAGAATCCCTGCCGGACATCAGCAACTGTTAAGCATTCTAAATACATTTGGCATCTTATGTTAATTGTAATATTAAAGTGCTATTGTGTAACAAAAAGTGTGATGTGGTGAAGACGAGATTGTAGACTGTACCAACTTATACTTAGAACTAAAATTGGTGATTACTTACCCAAAGCTAAGAAAGCTGCTCTATGATCAAAAGATTGTAACAGAAATATTATTATCATCTCTTAATAAGTAACGGAAGTACTTAGGTAGGTACTATAAAAATTAAAAACTAAAGATCGGATGTGATGCGAAAAGGAGTGCGAAGATTGTGGAATGATTTTG…
HSP90	GAAGCGCAAGAACAACATCA	TTCTGTTGGAGCATCTCACG	153	c50805_g1	2431	GGAAGAGATGCAGACACAGGGGTTATTTGTGAAATTATCAAGAGACAAGTCAAACGCGAGTCGCTGTGTGAATATCACACGTGTTCTTACAAAACTATAAGTGAAGTTGCTGTTTTTGAGTGAAAAGTAAAACTACCAAGATGCCGGAAGAGATGCAGACACAGGGCGAGGTGGAAACCTTCGCCTTCCAGGCGGAAATCGCCCAGCTCATGTCACTGATCATCAACACATTCTACTCGAACAAAGAGATCTTCCTTCGGGAGGTGATTTCAAACTCTTCAGACGCTTTGGACAAGATCCGGTATGAGTCACTCACTGATCCTTCAAAGTTGGACAGCGGCAAGGAGCTGTACATCAAGATCGTGCCAAACAAGAGCGAGGGCACGCTGACGATCATCG…
HSP23.7	TGATTGAAGCCAAGCATGAG	CATTTTCCTGTGGTGCCTCT	243	c12138_g1	835	GCCGGGAAGTGAATTCAAGTCAAGCTCTACACATAGTCAAACCAAAGTGAATCAGTGCAACTTATTTGTGCATAGCGGTGCATTTTTGACAAAAATCAGTGAAGATGAGATCGTTTGGAGGATTTTCTTATTGCCTAACGTTGGCTATCATATTCTTCGGAATTGGCTCACGTAAAATAGCATTCGGCGATGAATGTCCCGGCAAACAAGACAACAAACTGAACGACCAGGCTTTCGGAATGGCGCTGACACCCGACGACTTCTTAACCTCCATGATGACACCATGGATCGTGCACGATTATTTCCGACCATGGAGGCAACTGGCTTCGATCGCAAAAGACTTGGGATCGACCATTAAAAATGAGAAAGACAAGTTCCAGATCAACTTGGACGTTCAAC…
HSP20.4	TCAGTCTCGAAATGGCACTG	CCCTGTCAGGAAGGAAATCA	206	c42611_g1	891	TTTTTTTTTTTTTACTTAATTAAATTGTTTCATTTATTTAAAAATAAGCAACAAAAATCAGTCTCGAAATGGCACTGCCAAAACTTTGGAATTGGAAAACAAAATAGTAAGTTATCTTACAATTAGTTGACAATAATTAGCACCTGAACAAAAAACGGTAGATTTTTCTTCACGGAATTAATTAGAGCGCACTAATTTACTTCTTTTCTTCCTTCTGCTCGGTTCCGTTGGTTTGTTGATCCTTGATTTCCTTCCTGACAGGGCCGGTTTGGGTGATAGGAACAGCTCTCTCGCCCTTGATGGCGTCTGGAATCTTCTTCGGCGCCGTGATGGTCAGCACTCCATCCGAAGACAGTTTGGATTCTACGGTCTCCGGTACAGCTCCTTCGGGCAGCGCGT…
HSP19.9	GGATCAGCACGGGTACATTT	CTAAGCCTTGTCGCCGTTAG	226	c31089_g1	789	GCCCCCGCCGCTTGTTGGACCAGGATCAGTTGAAAAATACGAAGAGCGAAGAGCGTGAGACGAACCAATTCAAACAGAAGGAATCTCAGGAGCGATCTCTGCATTTCTGCGTTAATATTCAACTTGAAGTCTTTAATTCGTGAAGAAAGAAGTATCAAGAAGCTAAGAAGATGTCACTGCTTCCATTCCTTGTGGATTACGAGTTGGAACGCCCCCGCCGCTTGTTGGACCAGCACTTCGGTTTGGGGCTGACTCCGGATGACTTGCTCTCCGCCGCCGTCGGACCCCTGGTGAGCAGGGAGTACTACCGCCCGTGGCGCCACCTGGCCGCTGCAGCGCGAGACATGGGCTCCAGCATCAAGTCTGACAAGGATAAGTTCCAAGTGAACTTGGACGTGC…
Gloverin	AGATGTGCCGCTGAGAAAGT	TCACACGTTTCATGCCTTGT	221	c46189_g1	1579	AGGAGACTGGATTTGGTATCATTTGATTTCAACTCGTTGGAGAGTAAAGAACTTTAGTTTTTGATCAACACAACAATCAGACACAATGAAACTTATCGTATTCGCCGCTTGCCTGATGGTGGCTTCTGCCCAGGAGTACTTCATCCAGGACGATGATACCAGTATATTCAGAGCAATCCCAGAACCTGCGAGTGAACACGTATTGTCCAGTGACGAGTATCTAGTACCGCACTACGTAGCTCTCCCTAGGGTCCGTAGAGACGTCAGCATCGACCCAAAGACCGGCGACCTCACTGCTGCCCACAAGATGGACAACGGACGAGTGTTCGGAACCGTTGGCTCCAACGACGCTGGTCTATTTGGCAAAGCGGGCTACGAGCACAACATCTTCGACGACGC…
Ferritin	AGTCGACAAGGTGGTAGTCGTT	GACGTCACCTCACTAATCACCA	172	c54499_g2	2746	TTTTTTTTTTTTTTTCGGATGGTTAAACTTTATTTCTAAGAAAAACAATAAACAATGATTACAATTTTGGAACGCAAAGTATAAAATAATGTTGGAAATTACAAGGTTTCTAATTTAATGTATCACATCATAAAACTCTAAATTGACTTTATACCTGAATGGCTTAGTGGAGTATATCGTTTAAATTCTTACACTACTTTTGTACAATACTAGTTACATGAAGTCTAATTTCTGACGCACCTACATCGAAAAATTTTGTGAAAATAATGTTTTATGAATCCCGCTATAGGTACCTAAAAACTTCGACAAGATGGCTGAATTCGAAAATTCAAATAAAAACGCGGGAATTTTGTACTGGAAATGACTTTTTGCTTTTTTTGTGACTGGCACAGGCGTTTA…
Cec6	AGGGACAGGATCATACGCTTT	CCTAAGTTGAATGGCGAAGC	161	c37650_g1	262	ATCGGGCAGAGAGTGAGGGACAGGATCATACGCTTTTAAGCATTCATCAAGAACACAACCAGAAGAAGAATAAAGAGTAAAAATGAAATTCTCAAAGGTTTTCTTCGTTTTCTTCGCATTCGTGGCTGCGTTTGCGACGGTCACCGCTTCGCCATTCAACTTAGGGAAGGAACTGGAAGGAATCGGGCAGAGAGTGAGGGACAGCATCATCAGTGCCCGACCGGCTGTTGACACCATCTTGGAAGCCCAGAAGATTTTCAAG
Attacin2	ACCTGTCCGTCTTCCATCAC	CCCCACTCTTTCCACTACCA	171	c45939_g1	1427	GTAATTGAGTTCTGGGATTTTTTGGAAGAAAAAAATTTATTACATTTCAAATTCTTTCTTATGTAGGAATTTTAGACACGTCCCAGTATAGCTTGCCTTACCACCAGTCACTTTTGTTGACATCTTATTTTTGGCATAGCTTTTTAGACCATTGAAGGTCCGGAGTACTAAAGGGAACTTTCTCTATTATTTTCAGAGTTTTATTTTGAACATTAAAAGCAAAAACAAATGGAGTGGAATTAGTTTTTATTCAAACAGTCCTAACATTACACCTGGTCGTTATCTTCAAGCAGTTCCATTTCATCAGCGAACTTGTTGTCAGCGGGAATCTCAACCACCTGTCCGTCTTCCATCACGTAGTTGGTGGACCTAGCCTTCAACTCGGCGGCGGCACTCCAA…
RPL8	ACGGAGGTGGTAACCATCAACA	ACGCCTCCTTCTTGGTGTCG	141	DQ493868.1
