# Supplementary material for: Transcription Analysis of the Stress and Immune Response Genes to Temperature Stress in Ostrinia furnacalis
Source: Front Physiol. 2019 Oct 15;10:1289. doi: 10.3389/fphys.2019.01289 (PMC6803539; doi:10.3389/fphys.2019.01289)
Supplement: Supplementary file 4 [file Data_Sheet_4.xls]

## Sheet: Table S6
Table S6. DET_total_with_fpkm
gene_id	OfL_25_0	OfL_40_1	OfL_40_2	OfL_8_1	OfL_8_2
c14176_g1	41.68	80.23	29.61	309.48	385.38
c16202_g1	20.49	12.51	0	0.11	0.07
c17317_g1	72.85	64.75	64.78	26.6	58.07
c17511_g1	24.33	0.94	15.9	2.02	21.02
c17521_g1	86.96	87.62	73.15	163.56	80.44
c1850_g1	408.37	112.18	256.27	147.45	224.07
c19327_g1	0.05	0	1.5	16.62	1.63
c19824_g1	39.69	32.41	41.41	14.5	29.22
c19866_g1	433.58	516.8	643.14	812.65	858.11
c19875_g1	229.05	259.62	324.87	661.54	676.38
c23243_g1	740.58	593.5	400.48	295.86	459.71
c23397_g1	51.98	31.85	112.07	198.86	125.6
c23532_g1	39.44	20.98	28.09	10.24	11.2
c24836_g1	12.88	12.04	13.78	347.15	111.49
c25255_g1	275.73	416.43	663.8	1109.17	978.42
c26095_g1	217.31	197.82	95.41	45.08	174.95
c26767_g1	583.22	740.62	510.9	2429.68	1600.81
c27607_g1	67.25	73.74	87.87	261.1	155.28
c28079_g1	514.11	85.51	125.7	1416.42	233.03
c28419_g1	0.37	0.89	1.41	41.91	1.54
c28541_g1	5.1	0.02	0.18	0.49	0.07
c28757_g1	32.29	14.38	5.37	10.32	15.5
c29092_g1	74.87	62.73	70.55	24.9	20.69
c30336_g1	15.62	33	23.93	31.55	22.54
c30500_g1	76.43	76.06	207.01	139.4	303.51
c30539_g1	28.34	48.58	59.15	79.01	79.48
c30591_g1	23.79	24.78	38.43	61	49.5
c30651_g1	22.57	81.46	71.49	151.77	144.45
c30725_g1	177.61	150.23	209.68	943.88	252.24
c31030_g1	93.85	9.91	5.24	25.62	145.55
c31213_g1	411.09	557.12	787.15	2164.89	1119.19
c31425_g1	51.76	12.15	14.03	18.58	14.73
c31839_g1	0	9.76	9.91	22.97	5.22
c31945_g1	593.07	618.67	547.75	1160.5	686.18
c32042_g1	117.73	44.58	52.29	35.48	106.56
c32144_g1	84.37	121.94	121.83	189.99	249.23
c32534_g1	0.05	162.49	365.45	232.73	1112.87
c32534_g2	1307.57	1308.04	2587.9	4580.2	4516.27
c33000_g1	9.36	23.24	49.85	72.96	81.4
c33240_g1	49.08	3.89	0.57	0.65	0.7
c33581_g1	0.21	2.55	0.08	4.85	0.14
c33644_g1	45.99	20.95	30.81	10.44	15.01
c33737_g1	44.85	14.79	11.58	17.47	23.34
c33931_g1	19.83	27.12	15.02	122.18	122.48
c34356_g1	2248.98	1963.33	1456.17	812.35	1481.56
c34438_g1	36.02	57.45	102.25	109.12	154.33
c34456_g1	49.86	40.05	60.39	182.04	116.86
c34514_g1	98.2	25.61	8.72	9.17	46.83
c34808_g1	184.47	311.35	137.62	841.96	546.92
c34920_g1	17.72	8.79	6.77	4.76	5.13
c34956_g1	54.65	244.2	143.12	273.64	309.35
c35065_g2	361.62	420.14	360.51	620.63	408.03
c35224_g1	59.94	78.93	82.34	158.33	109.69
c35272_g1	97.98	137.83	198.01	31.95	155.12
c35302_g1	302.25	255.16	134.56	628.89	384.35
c35438_g1	2.14	18.81	16.25	25.6	39.84
c35771_g1	0.29	20.44	0.48	28.78	0
c36115_g1	82.66	62.79	27.76	359.89	252.23
c36631_g1	142.51	163.01	204.38	274.81	183.35
c36699_g1	17.09	15.75	15.45	347.23	74.87
c36775_g1	20.84	1.07	3.56	1.36	11.64
c36779_g1	3.39	250.07	253.13	35.31	41.49
c37081_g1	5.82	0.63	5.26	0.67	1.47
c37268_g1	717.5	327.72	329.47	2652	1032.89
c37403_g1	80.46	32.09	81.08	21.9	101.33
c37520_g1	26.61	16.49	7.08	16.11	12.11
c37662_g2	16.34	33.79	13.11	122.92	113.63
c37723_g1	180.13	262.99	597.3	386.85	541.74
c37765_g1	820.23	247.38	236.86	305.07	590.55
c37894_g1	40.98	12.88	10.74	15.98	17.68
c37969_g1	32.84	6.19	1.3	8.73	14.69
c38122_g1	24.62	30.64	25.37	83.91	57.92
c38128_g1	101.08	27.37	9.36	18.7	11.27
c38166_g1	160.11	8.6	3.79	4.81	18.06
c38589_g1	3.32	60.52	14.11	15.77	54.72
c38657_g1	235.14	214.71	199.4	97.47	151.46
c38672_g1	2.35	11.9	41.97	64.51	63.78
c38672_g2	409.51	1149.21	984.55	1902.2	2198.85
c38673_g2	43.78	4.79	22.3	10.3	11.36
c38680_g1	629.79	293.39	297.1	1161.91	1217.01
c38706_g1	334.87	635.48	334.22	912.06	467.07
c38725_g1	429.28	131.3	164.19	119.78	152.71
c38742_g1	25.13	38.63	31.39	106.34	116.44
c38756_g1	28.84	14.27	26.1	3.02	18.15
c38763_g1	36.1	147.34	46.38	152.06	68.83
c38793_g1	92.42	128.66	151.82	246.04	378.05
c38985_g1	21.54	26.83	4.3	86.84	51.26
c39138_g1	2.47	3.92	0.94	17.05	21.36
c39230_g1	29.21	26.73	14.27	4.1	17.09
c39355_g1	0.61	5.81	1.23	4.7	1.59
c39366_g1	411.42	145.53	203.79	78.23	564.49
c39380_g1	91.09	120.76	210.21	161.5	184.95
c39384_g1	65.84	41.96	65.46	172.96	182.66
c39450_g2	63.63	3.98	2.16	2.33	5.82
c39532_g1	500.15	369.7	279.52	944.05	1457.51
c39547_g1	44.86	98.22	53.42	269.69	122.84
c39627_g1	4.98	10.53	12.13	49.48	18.63
c39670_g1	1267.16	1187.68	1506.9	320.59	403.81
c39700_g1	14.36	8.22	16.69	75.25	149.93
c39813_g1	11.97	3.03	3.52	45.25	27.61
c39822_g1	71.46	24.18	11.01	13.22	20.59
c40131_g1	74.39	119.21	230.66	422.75	436.58
c40188_g1	46.33	41.53	21.73	157.2	64.57
c40246_g1	8787.94	14737.9	21640.1	17255	22399.8
c40281_g1	129.69	129.91	101.38	46.7	107.71
c40310_g1	29.88	8.06	3.15	3.88	13.87
c40351_g1	149.71	34.3	49.27	26.54	48.58
c40470_g1	64.36	27.88	29.18	24.63	26.39
c40807_g1	13.04	0.89	0.81	0.56	6.9
c40861_g1	45.33	46.95	33.76	194.35	98.99
c40900_g1	23.97	22.35	43.87	54.71	43.71
c41002_g1	89.69	65.02	12.66	29.67	120.47
c41024_g1	340.17	64.5	184.74	46.59	121.59
c41026_g1	1.25	10.65	43.9	111.87	244.52
c41027_g1	358.39	243.82	190.7	1067.01	463.98
c41038_g1	4.61	41.59	84.76	13.3	9.1
c41061_g1	36.96	0.03	0	1	0.73
c41101_g1	18.21	9.53	20.87	5.61	10.97
c41146_g1	132.4	60.19	94.65	35.35	185.51
c41234_g1	9.73	20.66	29.47	38.97	9.73
c41290_g2	5.49	0.13	5.29	0.1	2.32
c41302_g1	49.76	39.24	26.26	20.65	25.53
c41344_g1	4.69	0.28	0.44	1.26	0.71
c41387_g1	72.71	11.3	16.4	26.44	36.54
c41479_g1	5.26	42.82	173.54	80.48	529.31
c41534_g1	384.75	275.21	344.45	138.74	260.92
c41592_g1	37.79	40.55	38.86	83.83	81.87
c41658_g1	304.23	290.28	742.72	881.41	1012.82
c41664_g1	115.15	29.51	12.19	29.24	77.62
c41843_g1	60.74	43.65	23.83	164.58	147.64
c41875_g1	2040.88	909.43	1977.25	11258.9	4174.27
c41875_g2	12.85	25.49	8.99	51.95	13.54
c41875_g3	1764.15	650.71	1377.2	8398.12	2874.48
c41882_g1	41.55	39.62	21.84	10.12	10.57
c41942_g1	2090.71	71.49	336.04	37.36	363.61
c41961_g1	50.98	37.55	63.23	15.13	20.84
c41998_g1	102.16	52.99	24.22	33.9	99.49
c42120_g1	62.39	5.87	66.18	4.45	30.71
c42187_g1	22.63	29.2	41.57	55.33	32.37
c42215_g1	17.59	8.18	6.46	82.44	27.98
c42240_g1	20.19	7.25	8.9	3.79	6.4
c42271_g1	81.88	108.86	179.09	206.79	291.99
c42364_g1	67.58	12.07	10.01	11.93	15.44
c42414_g1	0.18	0.09	0.79	225.75	0
c42486_g1	6.45	4.77	5.05	43.28	18.84
c42510_g2	98.06	113.64	99.46	163.95	148.61
c42521_g1	243.84	104.82	109.65	43.21	203.01
c42521_g2	141.46	26.24	34.75	18.17	86.5
c42539_g1	64	126.7	214.35	514.09	672.54
c42605_g1	8.84	15	17.56	22.87	14.34
c42619_g1	117.52	57.24	964.4	17.44	293.95
c42623_g1	208.85	491.4	276.39	504.61	764.4
c42678_g1	153.87	110.23	187.49	440.89	296.71
c4269_g1	147.77	104.84	271.85	542.28	479.63
c42711_g1	35.42	0.83	3.13	1.35	1.06
c42714_g1	16.71	17.85	23.24	4.44	6.57
c42727_g1	35.24	65.72	9.59	87.13	55.81
c42848_g1	98.36	73.96	79.65	208.61	183.77
c42910_g1	113.45	93.77	195.4	394.83	311.08
c42991_g1	100.77	69.19	30.39	185.95	251.83
c43033_g1	36.88	87.81	189.45	396.04	413.91
c43033_g4	24.56	55.74	132.06	273.18	256.13
c43036_g1	647	699.12	705.21	1196.81	886.6
c43060_g1	95.7	28.13	23.11	28.26	35.35
c43064_g1	0	12.46	0.9	10.61	16.64
c43208_g1	9.96	11.09	36.86	107.21	117.84
c43208_g2	6.77	7.31	25.3	78.38	80.07
c43320_g1	19.86	4.6	3.54	5.92	15.59
c43359_g1	336.85	485.69	553.69	730.31	636.76
c43428_g1	13.1	21.48	27.81	51.95	35.74
c43488_g1	109.11	147.53	45	38.61	111.01
c43520_g2	219.55	457.79	2162.28	390.77	2805.53
c43529_g1	37.77	39.01	3.57	94.52	72.39
c43563_g1	151.36	0	0	0.05	131.98
c43584_g1	7.26	11.28	16.65	52.14	35.8
c43613_g1	5.66	15.61	17.62	26	51.74
c4361_g1	5.99	6.91	7.34	57.34	11.47
c43624_g1	46.22	0.45	5.36	1.99	6.55
c43640_g1	34.49	7.91	3.44	6.29	11.45
c43713_g1	19.4	10.24	34.26	9.47	33.24
c43742_g1	18.41	3.32	14.47	0	0
c43773_g2	60.41	442.24	198.47	497.1	616.92
c43773_g3	244.13	329.52	374.45	1279.44	1482.99
c43791_g1	37.02	24.57	21.04	8.09	44.48
c43802_g1	131.13	57.74	67.38	42.98	46.77
c43827_g1	30.61	23.33	10.46	10.96	19.19
c43874_g1	18.28	55.68	56.73	72.63	34.41
c43907_g1	0.14	1.5	4.27	12.5	7.13
c43957_g1	59.88	29.12	47.18	126.08	129.43
c43963_g1	56.41	6453.51	1092.53	1423.14	1749.7
c44029_g1	141.47	62.42	58.34	50.89	58.93
c44123_g1	43.67	3.78	1.01	4.33	4.1
c44128_g1	806.61	1145.41	1021.89	1660.6	1332.5
c44145_g1	373.48	643.9	1288.29	634.76	469
c44213_g2	153.94	86.43	214.35	521.38	368.95
c44252_g1	178.28	219.63	53.72	356.38	336.42
c44279_g1	79.65	44.26	40.79	28.92	39.29
c44302_g1	5.42	3.89	8.53	23.73	10.81
c44303_g1	62.87	23.46	25.23	13.02	20.96
c44367_g2	45.36	13.49	15.33	92.46	64.89
c44371_g1	7.64	5.97	8.37	27.82	5.71
c44375_g1	3.98	1.87	0.07	0.14	0.13
c44378_g1	61.5	73.74	132	143.76	133.65
c44394_g1	763.91	293.72	910.14	1464.75	997.68
c44430_g1	61.54	77.73	58.51	108.22	88.22
c44437_g1	100.77	95.77	112.58	188.81	151.29
c44501_g1	1877.09	1333.4	1096.3	426.54	618.07
c44510_g2	71.84	61.83	38.9	7.49	18.01
c44563_g1	100.08	50.31	52.97	36.59	73.81
c44588_g1	0.02	2.81	0.01	4.39	0.03
c44594_g1	51.04	19.19	19.92	15.92	43.01
c44617_g1	55.58	27.84	38.11	7.96	29.72
c44718_g1	8.76	2.95	0.05	0.33	3.17
c44761_g1	187.29	290.48	435.21	449.69	372.93
c44768_g1	29.17	1.59	2.02	3.99	3.92
c44772_g1	1.99	6.79	0.95	19.94	21.2
c44772_g2	28.68	79.89	38.84	177.78	282.35
c44790_g1	167.55	40.47	99.59	55.77	60.14
c44797_g1	619.9	402.46	283.75	1266.94	1991.07
c44834_g1	46.79	21.57	47.17	98.11	20.53
c44842_g1	106.77	74.74	49.75	37.67	77.35
c44868_g1	8.06	8.86	36.17	61.8	22.21
c44913_g1	5.98	31.38	88.65	84.17	342.25
c44913_g2	7.74	27.03	96.65	73.57	349.9
c44915_g3	270.01	159.14	184.45	126.95	177.26
c44919_g1	1143.62	2566.65	4247.86	2858.23	11499.9
c44931_g1	61.43	6.39	5.79	12.07	13.16
c44951_g1	8.97	7.34	9.31	24.66	15.41
c45078_g1	29.23	13.38	4.58	77.4	72.11
c45094_g1	78.18	112.71	97.65	234.49	245.56
c45176_g1	269.89	59.69	58.55	67.87	79.29
c45180_g1	904.33	181.57	618.75	132.45	127.47
c45187_g1	46.2	53.66	55.76	82.8	92.87
c45192_g1	0.25	4.5	16.75	33.37	10.58
c45255_g1	135.82	171.08	74.37	304.66	700.18
c45263_g2	39.21	2.91	1.42	1.48	3.52
c45316_g1	32.34	13.14	12.6	6.49	12
c45319_g1	20.36	25.64	99.9	180.39	326.7
c45343_g1	0.28	5.15	0.85	24.88	2.95
c45371_g3	42.74	40.03	4.46	134.78	56.47
c45395_g1	16.89	10.63	14.61	81.51	53.21
c45455_g1	172.95	67.96	54.05	73.19	53.59
c45476_g1	36.85	15.39	13.95	9.86	12.13
c45483_g1	23.27	22.57	12.54	83.22	61.64
c45525_g1	103.68	55.1	23.15	24.54	57.72
c45555_g2	27.96	18.24	18.56	1.67	11.24
c45581_g1	14.54	5.22	4.5	3.14	3.56
c45604_g1	31.28	11.99	17.37	7.09	9.5
c45636_g1	35.43	33.33	46.17	85.86	29.62
c45647_g1	18.93	7.64	5.7	2.82	9.69
c45688_g1	64.63	66.12	47.57	130.71	48.28
c45718_g1	24.75	5.19	2.69	7.09	9.01
c45720_g1	55.64	22.36	29.23	20.97	38.97
c45740_g1	0.01	0.42	0.04	7.01	0.21
c45743_g1	74.16	76.86	61.21	182.66	120.43
c45777_g1	44.75	16.87	17.53	8.99	11.95
c45816_g1	0.42	1.76	0.49	10.08	4.62
c45846_g2	7.12	1.23	0.16	0	0.44
c45859_g1	19.36	10.36	5.74	2.96	2.34
c45862_g1	38.06	37.83	46.16	67.86	40.61
c45968_g1	21.28	10.6	19.83	2.75	14.78
c45972_g1	0.41	0.62	0.02	4.64	0.47
c45999_g1	0.34	31.79	24.14	15.13	41.45
c46047_g1	105.99	41.56	64.97	44.01	69.27
c46096_g1	6.27	4.88	0.19	0.09	30.21
c46134_g1	22.98	25.72	25.06	40.03	21.76
c46169_g1	0.01	13.58	10.88	11.35	0.33
c46179_g1	67.46	27.37	38.7	17.5	35.67
c46201_g1	11.47	27.61	0.61	87.27	12.81
c46201_g2	126.51	160.3	73.09	553.45	209.73
c46214_g1	3.28	24.07	173.11	23.79	147.08
c46257_g1	107.52	98.49	81.9	36.17	57.44
c46290_g1	11.08	0.69	5.56	0.34	2.04
c46318_g1	9.29	1.87	1.36	0.6	1.44
c46349_g2	339	39.87	126.67	125.68	63.51
c46353_g1	147.82	64.62	69.12	56.31	65.14
c46359_g2	43.38	42.91	27.07	24.62	17.86
c46367_g2	123.67	85.89	97.86	46.34	52.67
c46387_g1	45.46	3.68	2.27	3.54	37.34
c46387_g3	0	0	0	164.6	0
c46396_g1	38.57	16.28	12.85	14.55	24.33
c46419_g1	4935.39	4531.05	10119.6	19012.2	10059.8
c46419_g2	4555.12	5701.22	11729	29268.3	13774.2
c46419_g3	293.1	121.37	513.19	1133.62	679.99
c46421_g1	240.36	296.44	392.15	542.61	362.9
c46437_g1	56.23	35.34	35.75	13.39	32.98
c46453_g1	12.69	19.35	9.03	47.47	59.06
c46466_g1	47.17	24.48	14.57	5.47	36.67
c46478_g1	44.4	7.13	8.92	13.69	18.15
c46589_g1	42.91	17.09	15.06	13.39	13.87
c46610_g1	67.18	14.02	1.33	2.3	18.94
c46610_g2	26.22	5.62	0.06	0.06	6.24
c46614_g1	120.87	52.5	107.49	46.72	329.37
c46619_g1	21.22	16.91	21.65	66.03	23.41
c46645_g1	28.65	44.32	44.34	73.92	64.06
c46668_g1	20.09	18.61	26.26	64.17	74.6
c46759_g1	41.28	0.08	0.11	10.79	5.31
c46782_g2	25.96	7.89	1.63	9.73	11.71
c46785_g1	207.38	165.57	136.33	415.45	187.76
c46822_g1	0	19.46	0.06	38.12	19.9
c46826_g1	8.35	5.75	4.61	1.21	6.96
c46885_g1	59.41	19.79	16.13	20.79	22.7
c46901_g1	38.42	71.1	46.34	88.43	160.45
c46931_g1	39.43	42.43	33.19	14.91	37.32
c46940_g2	50.74	215.13	478.41	126.06	180.82
c46971_g1	24.23	13.71	7	5.98	5.34
c47010_g1	40.46	13.95	19.86	11.27	18.21
c47034_g1	70.03	71.68	96.76	141.82	238.78
c47057_g1	43.31	5.8	4.88	6.74	22.83
c47057_g2	62.59	5.87	5.52	9.08	24.13
c47085_g1	88.38	19.78	17.35	32.96	33.56
c47092_g1	22.88	20.06	13.06	5.95	10.64
c47145_g1	0.61	32.9	94.91	13.86	47.75
c47180_g1	861.29	352.59	335.72	182.87	584.82
c47212_g1	164.45	62.36	63.76	62.89	49.8
c47235_g2	37.65	0	0.13	0.63	0.25
c47246_g1	242.48	360.19	400.09	1167.33	595.15
c47269_g1	75.07	17.01	64.29	200.74	140.4
c47357_g1	13.2	16.17	15.7	23.74	16.72
c47370_g5	61.49	17.84	43.42	23.24	19.51
c47395_g1	139.4	153.7	113.95	49.14	167.42
c47424_g1	26.75	2.16	2.25	2.24	1.76
c47425_g1	27.95	6.04	16.23	5.06	18.48
c47440_g2	33.38	8.33	8.54	13.39	13.56
c47458_g1	37.45	22.37	35.06	13.66	24.06
c47461_g2	2.12	2.15	2.32	8.81	2.83
c47494_g3	12.96	1.32	3.95	35.5	47.85
c47503_g1	69.34	87.48	76.72	119.4	160.09
c47518_g3	28.31	1.01	0.43	0.85	8.64
c47613_g1	109.78	153.21	137.77	282.48	202.59
c47613_g2	118.51	160.6	156.41	289.19	226.44
c47620_g1	42.84	79.49	71.73	11.22	20.34
c47621_g1	68.54	105.51	132.32	134.14	202.82
c47644_g3	945.2	413.54	779.86	100.63	414.97
c47656_g3	14.74	31.23	10.79	131.81	41.17
c47690_g1	167.66	225.7	146.13	336.49	279.03
c47715_g2	59.53	33.47	6.51	114.45	30.03
c47740_g1	37.01	15.57	16.29	4.75	4.73
c47763_g1	25.25	18.88	13.05	4.86	18.82
c47808_g1	42.94	13.05	15.1	10.05	16.23
c47811_g1	172.05	216.91	107.41	320.02	383.7
c47831_g1	13.46	7.7	5.96	4.7	6.84
c47834_g2	55.24	22.04	34.32	12.18	24.36
c47883_g1	82.14	29.82	27.49	23.55	20.27
c47897_g1	2.32	5.2	2.85	18.24	16.14
c47915_g2	193.96	299.14	203.09	455.9	425.88
c47955_g1	2.5	8.62	17.16	12.95	14.96
c47962_g1	63.93	86.75	27.24	130.66	278.28
c47966_g1	62.5	10.16	15.19	9.1	14.42
c47985_g1	1002.97	657.48	825.96	298.22	276.31
c47985_g2	2645.29	2950.94	4402.91	3690.96	1953.01
c47985_g3	1415.36	3032.65	3072.75	2353.54	1430.04
c47989_g2	100.77	185.09	442.09	372.21	929.59
c47989_g3	81.25	88.68	198.43	350.94	538.23
c48015_g1	59.25	50.83	82.87	115.7	56.42
c48029_g3	578.49	303.82	1103.7	1053.21	499.9
c48040_g1	390.98	188.61	201.32	99.99	454.63
c48044_g2	48.85	14.19	4.39	8.32	8.62
c48050_g1	244.5	74.94	33.16	94.69	99.02
c48069_g1	33.44	30.75	78.87	80.52	157.28
c48078_g1	92.38	50.44	60.18	37.86	50.38
c48081_g1	80.35	55.27	83.1	180.8	80.44
c48108_g1	45.09	42.74	35.85	90.44	39.23
c48121_g1	12.65	21.3	34.02	42.68	11.62
c48191_g1	45.24	17.26	14.48	11.94	25.15
c48234_g1	30.42	29.45	16.95	9.21	10.9
c48256_g1	6.63	6.71	4.79	18.39	9.28
c48262_g1	0.29	3.89	0.24	11.23	2.12
c48270_g1	70.85	18.59	28.64	5.15	27.34
c48280_g1	18.39	18.62	15.88	44.71	45.21
c48292_g1	2.86	25.39	34.47	19.97	13.48
c48325_g1	148.38	44.66	21.24	33.22	48.28
c48335_g1	99.81	90.82	64.69	38.37	50.48
c48339_g4	0.07	0	0	13.07	0.1
c48339_g7	0	0.05	0	5.12	0
c48351_g2	52.71	60.22	108.45	116.92	112
c48363_g1	384.76	118.49	245.42	155.48	355.66
c48371_g2	31.47	169.86	218.48	82.61	137.6
c48372_g1	91.28	51.78	58.07	33.47	49.59
c48394_g1	20.68	0.3	0.66	1.13	0.2
c48400_g2	0.34	0.2	0.08	9.08	0.13
c48424_g1	52.67	52.54	33.49	201.94	59.54
c48433_g1	3.65	6.04	16.1	24.1	9.36
c48460_g1	12.07	10.89	12.3	1.22	2.27
c48473_g1	44.52	60.44	60.43	96.27	116.76
c48486_g1	39.15	11.54	8.15	9.55	12.33
c48495_g1	30.01	15.14	27.91	50.34	13.7
c48512_g2	47.73	13.29	14.67	4.85	48.33
c48581_g1	635.22	746.72	978.58	1078.04	1010.76
c48596_g1	154.66	107.09	131.66	61.34	66.5
c48596_g2	57.43	52.6	37.6	14.53	33.77
c48612_g1	109.82	84.38	152.91	249.41	187.81
c48618_g1	51.85	12.71	40.77	13.44	11.21
c48624_g1	14.64	1.85	3.89	1.51	3.77
c48627_g1	61.74	37.94	31.89	10.42	29.63
c48647_g1	0.18	1.55	3.12	2.91	2.65
c48651_g1	81.18	68.29	35.89	148.42	241.51
c48663_g1	31.81	33.39	50.12	79.41	76.68
c48719_g2	55.76	84.68	144.88	300.53	329.31
c48751_g2	21.25	19.94	23.46	64.71	61.17
c48756_g1	37.57	13.32	9.03	10.94	19.18
c48782_g1	22.27	21.14	16.57	59.62	61.53
c48787_g2	104.44	22.23	17.02	14.4	23.35
c48804_g1	68.65	85.15	86.7	171.29	96.18
c48819_g1	41.19	115.59	36.25	309.03	253.6
c48819_g3	97.55	229.51	365.44	792.18	874.28
c48819_g4	57.62	209.36	141.56	740.12	626.81
c48867_g1	0.4	18.28	24.95	9.38	27.52
c48869_g1	0.21	0.29	6.07	6.08	0.26
c48896_g3	63.96	55.94	22.84	112.51	132.61
c48961_g1	142.25	78.15	79.88	65.68	53.92
c48963_g1	236.64	308.51	151.93	81.28	175.23
c48983_g2	44.79	0.06	0	1.22	0.4
c49002_g1	19.28	7.89	7.8	5.85	8.88
c49005_g1	91.46	22.44	37.21	30.64	41.57
c49008_g1	22.03	4.95	4.66	5.1	7.36
c49025_g1	5.54	36.69	21.77	36.49	54.94
c49031_g1	128.63	75.38	59.99	27.6	81.35
c49039_g1	1211.35	1749.24	2997.98	3381.62	2079.57
c49044_g1	27.19	18.06	34.6	82.29	35.27
c49048_g1	27.23	57.47	48.34	86.06	137.66
c49077_g2	93.94	105.22	91.26	157.03	102.17
c49124_g1	94.68	59.48	69.87	35	55.25
c49130_g2	140.53	1.07	0	0.47	41.44
c49143_g1	100.3	91.43	125.81	230.36	484.11
c49152_g1	34.07	52.47	46.27	65.97	44.29
c49169_g1	13.51	27.88	29.61	54.89	33.31
c49199_g1	96.15	144.69	234.85	170.27	160.13
c49217_g1	58.76	19.33	15.58	22.42	24.26
c49227_g2	577.9	364.69	281.4	521.74	413.37
c49235_g2	8.2	12.37	23.89	43.9	27.22
c49241_g1	28.45	21.97	33.79	11.19	12.53
c49243_g1	136.61	163.56	143.02	13.89	330.7
c49311_g1	188.25	241.26	381.4	351.74	384.36
c49335_g4	22.35	9.54	18.42	1.4	7.92
c49344_g2	22.64	9.41	22.08	1.67	12.79
c49376_g1	36.63	6.55	6.32	11.71	9.24
c49405_g1	115.02	147.71	136.44	263.52	182.08
c49445_g1	8.54	5.05	3.57	0.48	0.53
c49478_g1	46.13	9.02	9.5	11.68	15.96
c49567_g4	0.16	1.93	2.36	3.79	0.03
c49568_g1	3111.81	4788.38	11350.5	13204.4	6197.72
c49577_g1	29.05	38.57	24.76	59.84	39.62
c49643_g1	1629.14	3243.18	3134.87	4579.36	4049.43
c49647_g1	40.09	15.17	18.28	10.76	19.07
c49648_g1	64.15	11.53	18.25	25.81	36.93
c49671_g1	8.52	3.46	3.37	46.64	9
c49686_g1	3.13	0.08	2.92	0	4.09
c49689_g1	11.23	8.26	12.17	24.55	19.34
c49696_g1	15.56	22.61	7.72	5.09	10.83
c49709_g1	7.54	4.44	6.09	25.85	13.38
c49764_g1	30.11	33.76	14.54	5.5	21.53
c49769_g1	14.92	42.49	28.24	41.76	36.48
c49773_g1	3.13	2.44	0.42	15.39	10.99
c49788_g2	293.77	341.66	186.28	487.98	85.94
c49799_g2	45.73	22.13	16.97	119.13	24.02
c49809_g1	18.09	16.72	13.84	1.48	6.49
c49833_g1	85.81	47.59	44.2	40.32	34.3
c49873_g1	9.7	4.99	9.26	1.53	5.28
c49880_g1	393.82	639.2	1034.14	2108.81	2510.59
c49883_g2	5.75	19.94	9.23	25.33	8.23
c49898_g2	0.27	8.23	10.84	8.54	12.65
c49908_g1	0.07	13.23	15.26	12.33	4.75
c49925_g1	85.1	173.38	135.33	149.84	221.31
c49937_g1	20.34	23.16	24.35	41.06	26.29
c49949_g1	96.1	38.23	25.38	38.72	41.19
c49976_g6	5.91	5.99	24.48	80.29	16.2
c49979_g2	113.69	37.12	106.29	38.7	51.74
c49988_g1	92.54	31.62	77.77	28.41	27.53
c50010_g1	14.17	57.39	0.57	39.57	11.66
c50035_g1	7.92	0.04	0.47	1.35	0.08
c50046_g1	15.82	5.61	4.41	3.48	7.22
c50060_g5	23.72	85.43	193.63	0	11.25
c50064_g2	14.79	10.12	10.09	5.07	11.26
c50070_g2	250.31	109.28	171.61	75.71	126.76
c50070_g3	143.25	74.83	99.49	62.37	86.41
c50088_g1	78.5	48.67	68.01	158.66	72.39
c50088_g2	17.65	16.4	9.67	5.79	18.05
c50099_g2	6.96	1.27	1.74	0.79	0.94
c50106_g2	55.14	67.54	119.65	109.73	116.39
c50127_g1	37.5	14.97	33.88	16.34	21.85
c50133_g1	6.61	9.47	9.92	26.41	21.25
c50149_g1	8.69	1.42	2.48	1.72	5.12
c50155_g1	16.81	26.85	46.38	173.2	46.4
c50159_g1	14.73	2.24	1.48	1.49	3.83
c50168_g2	51.89	38.57	41.04	97.58	50.51
c50178_g3	6.03	0.51	0	0	0.01
c50189_g3	23.92	10.25	13.79	107.56	49.35
c50189_g4	22.96	10.06	14.04	101.77	47.06
c50191_g1	7.78	8.3	37.68	66.79	25.88
c50195_g1	60.62	99.66	57.49	124.53	138.71
c50224_g1	2.61	0.78	5.62	8.47	4.95
c50226_g1	62.27	38.19	104.7	24.56	93.28
c50250_g1	27.11	12.91	17.15	11.15	25.01
c50253_g3	14.2	9.85	6.35	1.64	9.42
c50276_g1	0.49	2.37	3.39	54.74	15.61
c50296_g1	12.65	49.96	21.04	33.32	33.13
c50304_g2	128.71	115.03	243.28	222.23	223.11
c50330_g1	14.69	2.43	3.03	2.7	4.25
c50346_g1	11.91	10.42	5.97	3.71	10.99
c50350_g1	13.21	32.64	34.35	128.41	228.73
c50350_g2	32.72	15.08	54.88	0	105.97
c50353_g1	57.07	26.9	27.26	18.22	28.52
c50362_g1	21.11	5.44	2.28	8.44	3.94
c50381_g1	66.1	14.6	17.63	5.1	18.88
c50395_g1	16.72	3.21	11.12	1.95	19.89
c50403_g2	11.17	11.65	28.16	37.14	14.28
c50428_g1	35.28	38.92	37.27	68.61	52.98
c50458_g2	8.07	10.45	17.39	30.07	15.1
c50494_g1	425.84	259.47	281.74	167.9	370.9
c50499_g1	31.97	15.6	11.54	13.01	42.75
c50522_g1	80.26	39.34	67.47	179.71	82.06
c50552_g1	4.69	9.57	14.77	13.46	10.03
c50574_g1	356.41	440.41	502.57	630.26	454.55
c50574_g2	418.45	476.26	552.66	710.96	496.84
c50584_g1	23.94	21.08	36.18	47.56	16.89
c50597_g5	27.76	13.71	1.44	6.17	13.01
c50678_g1	15.18	51.79	79.59	78.44	54.51
c50681_g2	20.01	35.3	19.42	66.42	43.63
c50686_g1	86.76	27.17	22.71	25.38	21.37
c50720_g6	1.12	0	0	24.49	0.45
c50734_g1	137.64	105.96	125.97	55.29	91.93
c50738_g1	12.03	1.67	13.34	0.46	4.32
c50743_g1	17.64	7.61	6.83	4.93	4.75
c50767_g2	19.06	11.87	16.38	41.22	13.14
c50772_g2	231.14	84.95	53.79	32.73	81.27
c50772_g3	201.55	100.5	86.37	62.67	89.83
c50783_g2	79.75	65.82	56.85	375.26	143.24
c50797_g1	35.57	49.96	31.8	13.52	8.52
c50848_g2	472	553.09	494.67	193.43	222.98
c50852_g5	178.57	281.26	137.86	35.57	106.75
c50863_g1	37.67	27.04	17.83	86.34	38.59
c50872_g1	118.02	97.61	69.19	20.22	141.4
c50879_g1	36.32	50.45	51.02	71.49	59.67
c50884_g1	64.29	32.74	19.6	26.73	34.22
c50909_g1	71.72	96.64	90.46	212.67	244.18
c50909_g2	123.63	152.52	122.99	345.85	328.7
c50913_g2	42.64	22.17	11.81	16.52	18.37
c50934_g1	4.84	21.43	39.15	50.04	32.91
c50935_g2	38.03	291.64	127.46	457.6	233.32
c50944_g1	18.4	35.31	21.94	39.05	25.83
c50958_g1	23.7	9.5	9.74	8.68	9.76
c51004_g1	28.17	55.63	70.44	177.13	58.92
c51014_g1	18.99	17.41	19.06	37.1	34.75
c51038_g1	25.1	36.65	51.54	46.47	34.59
c51070_g1	22.09	53.06	28.78	120.95	89.64
c51074_g1	24.68	59.04	59.16	54.74	45.29
c51075_g1	1.88	1.7	0.89	24.04	11.79
c51080_g1	0.15	0.36	19.42	5.68	18.71
c51099_g1	80.98	81.59	43.1	144.07	117.41
c51105_g5	23.56	25.27	34.4	102.1	96.2
c51109_g1	20.42	18.84	15.54	3.65	12.43
c51132_g1	23.68	19.09	24.9	58.11	24.82
c51177_g1	10.97	25.12	17.19	118.56	75.17
c51184_g1	943.65	530.65	670.12	45.7	261.19
c51191_g1	80.17	39.96	50.22	19.94	50.52
c51218_g1	45.84	19.17	16.4	18.12	20.02
c51224_g1	23.98	22.86	18.5	6.71	14
c51228_g1	18.99	41.02	45.13	38.05	30.72
c51245_g3	5.74	8.04	12.21	29.16	40.68
c51270_g1	22	27.37	12.93	58.5	26.42
c51279_g2	56.18	56.61	63.21	102.03	57.37
c51294_g1	33.65	13.51	11.16	9.9	12.31
c51312_g1	72.97	80.56	132.5	138.58	263.27
c51326_g1	6.02	3.49	15.78	1.22	11.85
c51338_g1	27.99	7.32	15.12	3.63	8.48
c51339_g1	625.96	2149.01	696.07	2617.3	890.9
c51345_g3	293.41	383.8	258.42	817	562.08
c51368_g1	15.9	22.3	16.6	28.07	17.1
c51393_g1	55.14	57.73	130.02	179.33	127.36
c51393_g3	53.2	41.23	35.07	166.65	90.5
c51409_g1	102.39	157.42	123.67	177.25	150.61
c51413_g1	15.97	13.73	15.59	41.39	30.25
c51446_g1	9.32	0.28	0.14	0.56	0.37
c51465_g3	252.99	67.55	124.36	93.37	191.75
c51465_g4	166.25	43.67	71.76	62.99	119.15
c51474_g1	240.83	280.02	300.34	420.63	308.8
c51508_g1	35.25	17.13	22.49	13.47	16.62
c51518_g1	381.45	311.74	205.06	88.55	205.33
c51566_g1	176	418.93	138.93	44.49	264.44
c51568_g4	203.47	164.79	210.2	736.9	246.25
c51574_g1	27.43	19.59	18.76	64.89	39.05
c51575_g1	6.05	5.89	5.99	18.22	12.2
c51582_g1	38.25	23.56	31.89	36.46	18.46
c51594_g1	18.03	15.8	6.58	2.22	9.21
c51600_g1	7.37	6.26	6.66	2.43	6.01
c51621_g1	36.93	23.7	13.97	16.88	27.68
c51662_g1	24.58	15.08	19.08	6.03	8.15
c51663_g1	361.82	74.35	68.83	87.32	124.97
c51666_g1	40.46	20.26	27.89	8.53	22.53
c51672_g2	40.25	150.32	52.39	3.42	44.15
c51678_g2	23.67	58.25	63	106.25	81.91
c51697_g1	18.37	8.49	15.17	6.25	8.42
c51707_g1	5.46	0.34	0.51	0.91	0.34
c51708_g1	0.68	1.24	4.99	12.29	4.1
c51716_g1	162.49	132.58	87.42	46.72	47.45
c51725_g1	51.59	65.64	65.31	234.1	69.43
c51743_g1	67.47	58.84	86.58	107.76	75.56
c51747_g1	75.15	21.11	33.85	16.63	22.97
c51748_g1	213.95	277.09	170.77	619.59	330.26
c51766_g2	0.27	10.16	13.33	19.12	9.62
c51794_g1	6.3	29.28	18.28	17.62	29.57
c51819_g2	15.74	26.94	19.7	29.51	57.24
c51825_g1	3.49	2.06	2.37	14.9	3.27
c51828_g1	34.14	9.61	10.34	8.85	7.99
c51834_g3	84.04	5	11.13	0.15	17.66
c51840_g1	33.95	12.01	7.9	11.37	9.34
c51856_g1	21.44	41.55	32.32	49.41	50.35
c51856_g2	41.44	107.68	96.32	136.72	150.98
c51872_g1	1.04	0.44	1.16	30.6	1.63
c51896_g1	135.96	28.01	136.6	7.52	81.82
c51901_g1	12.31	1.33	0.73	0.45	2.62
c51915_g2	41.29	46.64	22.09	4.19	3.34
c51990_g1	79.64	20.74	13.29	32.08	17.68
c52050_g2	10.37	2.03	0.55	0.86	4.66
c52086_g2	0.04	1.63	0.02	3.45	2.24
c52111_g2	41.09	35.47	45.69	70.12	47.53
c52120_g1	15.08	6.11	10.46	4.73	5.61
c52122_g1	47.18	54.85	50.26	97.49	109.37
c52129_g1	47.45	42.27	64.58	26.08	28.03
c52145_g1	45.23	14.78	29.71	13.01	35.9
c52160_g1	26.74	12.68	10.43	8.92	9.11
c52165_g1	172.09	197.87	214.9	422.92	273.9
c52168_g2	17.91	57.77	66.65	32.24	110.56
c52172_g2	23.62	37.14	10.7	2.48	18.77
c52203_g1	44.58	44.26	30.39	119.04	98.11
c52203_g2	40.27	78.97	46.39	105	56.47
c52206_g1	49.14	36.15	86.03	139.47	67.93
c52223_g1	32.55	47.38	42.55	67.18	20.38
c52259_g1	118.98	61.18	53.02	34.58	72.33
c52301_g1	30.01	38.65	56.11	11.34	34.93
c52305_g6	805.98	244.11	430	20.24	126.05
c52325_g1	73.41	23.4	17.68	29.04	27.01
c52340_g2	15.22	2.63	3.9	1.87	6.35
c52342_g2	23.6	17.15	14	15.06	35.58
c52365_g1	14.29	0.65	4.67	1.23	2.26
c52367_g1	5.99	3.82	0.19	1.12	4.02
c52380_g1	7.89	12.45	2.39	23.83	16.33
c52385_g1	24.64	32.05	30.41	42.05	53.56
c52423_g2	5.61	11.42	1.92	0.96	2.09
c52459_g1	25.2	13.43	18.92	9.03	27.88
c52466_g1	28.07	16.91	13.73	10.27	13.71
c52493_g3	95.51	135.14	113.3	177.73	169.15
c52496_g2	180.53	115.56	100.45	54.89	86.57
c52506_g1	9.9	7.76	32.77	33.13	11.9
c52517_g1	52.62	36.85	37.26	11.85	14.69
c52569_g1	11.07	1.66	2.26	1.97	1.75
c52594_g1	39.8	15.26	27.92	5.57	18.93
c52660_g1	178.62	262.76	433.02	594.1	545.49
c52679_g1	53.83	39.66	31.99	97.57	53.16
c52680_g1	68.52	36.21	58.66	29.33	41.89
c52686_g1	18	6.63	7.34	7.47	7.06
c52688_g1	30.54	30.04	16.7	38.81	38.52
c52707_g1	562.98	103.84	65.98	68.61	146.73
c52727_g1	0.41	8.83	0.13	6.92	0.61
c52730_g2	29.88	11.52	18.18	11.16	7.22
c52741_g1	16.63	6.08	6.4	7.25	8.16
c52798_g1	54.07	4.84	3.97	3.65	16.01
c52802_g1	0.19	12.91	23.85	31.59	23.44
c52806_g1	24.63	13.4	9.58	9.31	12.38
c52818_g1	11.53	21.66	15.08	30.8	9.1
c52879_g1	64.14	58.02	70.95	33.83	35.57
c52911_g1	39.58	17.59	9.42	2.55	15.95
c52915_g1	141.48	141.81	218.65	382.33	153.22
c52940_g1	150.44	296.57	191.9	283.36	201.03
c52940_g2	156.96	298.37	197.12	282.79	196.41
c52970_g1	28.87	21.75	30.94	14.32	18.79
c52986_g1	57.45	43.52	45.3	6.01	58.33
c52993_g1	5.11	0.2	4.09	0.66	3.8
c52995_g1	218.15	56.42	130.75	63.23	164.81
c53008_g2	121.32	26.51	75.24	34.7	65.04
c53013_g1	65.31	37.48	45.93	81.45	51.92
c53035_g2	89.44	33.77	43.92	36.78	27.23
c53045_g3	15.79	42.5	21.95	43.32	45.73
c53047_g1	8.5	1.82	2.01	2.93	3.24
c53048_g1	11.02	14.74	24.4	28.49	38.85
c53050_g2	30.2	17.42	21.84	6.59	9.86
c53076_g2	3.41	40.62	39.05	65.29	52.43
c53084_g2	31.34	25.52	18.9	10.62	14.74
c53089_g1	38.33	22.46	18.27	12.5	30.86
c53091_g1	76.55	46.39	53.39	24.32	65.31
c53139_g1	18.08	33.35	17.27	3.84	6.09
c53160_g1	41.76	46.29	85.6	86.55	90.29
c53160_g2	25.1	53.35	13.11	7.17	70.89
c5319_g1	0.73	0.37	0.53	9.83	23.38
c53215_g1	36.66	12.8	16.15	12.21	15.47
c53219_g1	61.09	42.67	24.01	22.48	20.17
c53252_g1	23.42	7	4.68	0.86	23.35
c53256_g1	73.97	51.18	72.72	21.82	38.56
c53267_g1	65	58.27	69.2	145.27	33.31
c53272_g1	36.69	16.76	17.58	14.18	16.05
c53274_g1	94.64	34.58	29.68	35.8	33.78
c53281_g1	31.31	7.94	6.55	7.62	15.29
c53309_g1	26.09	21.65	31.22	56.32	31.47
c53312_g1	21.9	0.86	1.91	4.56	4.03
c53328_g1	17.55	3	3.47	2.53	2.56
c53341_g2	107.1	2.82	3.37	1.48	8.32
c53352_g1	9.32	2.84	2.6	3.36	1.4
c53395_g1	30.96	9.62	8.56	7.76	8.96
c53413_g1	15.56	16.77	29.76	18.71	20.11
c53424_g1	0.12	8.26	5.82	9.95	6.26
c53437_g1	5.28	53.83	48.81	0.41	67.26
c53458_g2	23.78	27.64	40.03	62.54	183.09
c53504_g1	26.44	11.9	23.35	12.91	13.97
c53505_g1	23.71	6.11	3.8	5.61	7.62
c53513_g2	21.7	12.35	11.38	44.19	17.36
c53537_g1	79.03	23.66	49.45	25.04	35.19
c5358_g1	59.2	26.36	34.75	13.55	14.27
c53631_g2	103.16	33.15	79.26	48.28	46.92
c53634_g2	7.3	1.2	3.08	0.61	1.38
c53636_g1	43.93	49.37	68.44	97.44	67.01
c53636_g2	114.06	79.18	128.58	331.86	170.82
c53676_g1	0.07	6.71	8.85	11.46	1.37
c53687_g2	51.67	40.19	34.04	25.68	40.56
c53712_g1	27.22	50.3	10.59	4.57	12.23
c53719_g2	51.5	7.54	23.66	11.76	28.07
c53720_g1	14.4	19.7	11.9	63.44	27.37
c53726_g3	73.51	30.07	57.55	0.47	33.92
c53744_g1	47.49	25.71	18.02	11.32	31.9
c53765_g1	21.24	7.31	7.64	6.86	7.25
c53767_g1	14.22	16.82	27.89	39.97	18.36
c53768_g1	30.86	11.79	13.95	12.36	24.02
c53802_g1	89.02	142.95	68.95	164.3	120.95
c53819_g1	25.76	9.17	13.79	2.9	8.97
c53820_g1	0.34	0.85	1.13	19.73	4.23
c53830_g1	46.16	22.04	29.2	83.92	83.07
c53845_g2	46.78	9.83	46.55	11.2	13.19
c53846_g1	3.15	8.43	23.93	25.61	2.58
c53855_g2	39.25	57.6	77.09	89.6	179.79
c53891_g1	63.49	39.95	39.46	24.85	44.31
c53923_g1	0.07	1.1	0.11	3.56	0.49
c53927_g2	20.4	8.74	11.99	4.95	9.95
c53946_g1	19.22	8.34	0.35	0.12	0.55
c53972_g1	4.45	1.02	4.61	1.09	1.23
c53987_g1	16.96	8.25	7.7	6.17	7.5
c54000_g1	6.15	1.89	1.3	0.78	2.34
c54039_g1	26.19	26.97	20.45	61	21.42
c54041_g1	7.99	14.07	25.84	16.54	19.64
c54059_g1	14.63	16.66	11.12	35.57	20.56
c54068_g1	72.91	26.52	8.98	16.28	36.53
c54088_g1	61.07	15.04	11.21	20.33	24.64
c54104_g1	0.17	5.66	0.11	17.72	0.11
c54104_g2	5.33	8.76	18.11	18.93	16.73
c54116_g1	0.32	0.6	5.69	3.97	1.08
c54121_g1	16.67	1.73	0.39	2.39	1.55
c54127_g1	60.42	120.1	235.23	295.9	249.25
c54129_g1	26.05	6.16	16.72	10.9	22.54
c54172_g1	90.06	16.38	21	29.98	2.39
c54178_g1	2.15	5.24	15.43	41.08	29.89
c54236_g1	26.38	2.45	3.75	2.22	23.14
c54248_g1	29.61	42.81	47.85	11.77	44.01
c54262_g1	102.41	124.71	172.62	931.72	364.03
c54291_g2	0.06	17.38	2.07	60.63	0
c54327_g1	56.11	44.75	57.43	40.79	39.16
c54366_g1	79.77	28.44	33.1	30.73	27.45
c54382_g1	2.75	5.54	4.49	8.43	5.16
c54391_g2	66.69	47.88	43.26	141.1	64.84
c54397_g1	25.97	22.02	18.53	50.53	43.17
c54411_g6	56.56	82.07	36.13	120.11	74.12
c54421_g2	31.31	17.7	27.52	11.42	10.17
c54444_g1	13.2	7.13	3.35	3.8	6.8
c54451_g1	36.02	27.95	45.46	77.9	38.36
c54479_g1	11.6	12.32	8.31	29.13	16.68
c54484_g2	85.22	53.84	51.89	35.79	55.52
c54499_g1	382.8	911.21	199.74	858.48	516.78
c54506_g1	11.63	8.3	14.14	1.75	5.96
c54532_g2	60.71	44.11	111.84	104.92	35.46
c54598_g2	0.23	12.11	8.83	18.41	8.65
c54645_g1	39.95	25.79	58.74	93.19	35.28
c54645_g2	1.58	3.47	12.66	16.16	7.02
c54656_g1	636.99	254.64	772.4	59.4	238.64
c54666_g1	13.26	3.54	2.93	2.72	5.46
c54689_g1	76.57	32.25	40.03	36.36	48.41
c54728_g1	39.75	27.74	13.68	9.29	14.22
c54729_g2	37.48	7.21	12.08	9.33	9.74
c54739_g1	14.52	6.6	3.52	8.06	8.96
c54752_g1	11.26	5.16	6.49	2.14	4.59
c54760_g1	11.41	5.38	7.47	4.2	5.85
c54769_g1	10.79	4.39	12.33	2.39	11.03
c54769_g4	8.71	2.79	6.27	0.05	2.35
c54823_g2	13.05	5.49	4.25	6.26	9.04
c54824_g1	9.48	1.86	5.58	0.23	2.8
c54831_g3	19.31	8.06	6.36	7.78	6.75
c54847_g1	10.54	14.3	17.88	30.03	23.46
c54887_g1	33.65	56.1	122.31	134	175.51
c54901_g1	12.66	1.66	1.86	1.88	1.34
c54902_g1	2.87	15.78	10.91	15.74	11.77
c54923_g1	9.76	8.62	9.66	21.71	10.56
c54954_g1	17.12	7.09	21.5	3.96	6.12
c54957_g1	10.75	16.52	28.75	30.26	25.39
c54973_g2	164.67	91.18	241.84	60.58	186.92
c54974_g2	23.51	12.65	3.87	8.11	15.65
c54987_g1	2	33.68	34.23	39.94	28.88
c54989_g1	0.96	1.56	0.04	7.57	1.4
c54990_g1	21.07	24.49	12.84	35.94	26.05
c55012_g1	17.09	8.42	17.44	41.68	19.24
c55024_g1	43.59	42.02	58.88	75.24	69.54
c55025_g1	12.85	1.87	3.42	2.56	2.16
c55033_g1	69.54	66.48	63.51	136.1	81.9
c55039_g1	9.87	0.8	4.29	0.21	0.84
c55077_g1	28.79	14.92	13.43	9.85	15.44
c55079_g2	18.93	13.82	6.65	5.36	10.37
c55152_g1	88.8	236.99	74.13	24.38	26.97
c55163_g1	29.88	27.17	53.3	54.89	25.7
c55208_g1	36.27	34.42	21.91	69.23	55.47
c55284_g1	13.63	11.46	8.44	31.08	36.44
c55328_g1	3.47	8.77	8.72	8.44	7.58
c55366_g2	1.12	2.7	1.74	7.33	2.48
c55408_g1	14.59	15.15	40.21	34	34.05
c55427_g1	8.88	31.42	27.85	57.15	27.06
c55429_g1	17.19	13.61	25.16	54.85	21.23
c55498_g1	135.45	69.9	17.72	53.96	52.92
c55500_g1	294.46	26.84	22.31	36.02	60.68
c55507_g1	20.33	5.66	9.46	16.5	10.45
c55537_g3	69.75	30.5	7.74	27.92	46.48
c55572_g1	32.94	36.03	23.23	61.26	53.07
c55613_g2	22.51	5.18	7.58	6.26	4.77
c55666_g1	12.81	21.86	25.58	21.92	33.51
c55737_g1	22.28	31.37	25.51	42.96	24.59
c55761_g1	42.03	20.6	37.17	13.91	23.95
c55801_g1	5.35	15.25	15.16	17.18	9.74
c55913_g1	9.54	13.27	16.99	25.19	17.85
c55919_g1	7.4	2.44	2.53	2.55	2.69
c55944_g1	164.98	399.82	431.43	388.59	272.12
c55944_g2	275.76	607.75	646.38	642.82	401.5
c55944_g3	326.77	557.17	582.44	648.36	366.63
c55972_g1	133.85	98.78	142.31	43.29	73.69
c55972_g2	182.41	128.03	183.05	74.16	98.35
c55994_g2	2.53	5.32	4.93	8.72	5.29
c56007_g1	24.85	2.43	3.24	4.5	1.36
c56031_g1	28.92	11.46	17.44	8.98	12.08
c56032_g1	3.04	0.88	1.97	8.96	1.6
c56080_g1	24.96	34.13	48.74	73.7	38.89
c56106_g1	31.08	29.13	40.44	60.38	45.28
c56106_g2	20.69	22.11	32.58	43.31	35.78
c56110_g1	26.82	31.98	43.48	69.05	37.06
c56163_g1	16.24	177.98	8.92	2.54	325.87
c56744_g1	90.56	131.47	93.47	331.36	170.84
c62454_g1	22.13	45.06	111.43	158.15	163.19
c67207_g1	2449.8	2503.24	2239.16	4113.8	1997.84
c72865_g1	76.48	37.94	20.67	226.29	130.35
c72866_g1	9.19	15.38	4.27	57.56	118.63
c72988_g1	95.42	127.64	496.95	502.2	205.45
c73083_g1	6.92	0	0.08	0	0.02
c8886_g1	13.03	3.73	0.04	1.75	2.93
c11081_g1	7.05	8.29	14.18	14.49	45.91
c12213_g1	0.71	14.98	0.17	0.17	9.55
c12666_g1	0.59	2.3	0.93	5.6	25.96
c14912_g1	187.87	184.21	123.29	221.63	317.49
c15339_g1	14.38	3.06	6.04	14.28	0.98
c16093_g1	12.36	4.28	66.1	4.6	61.98
c16093_g2	2.69	2.29	65.27	0.68	59.04
c17098_g1	9.99	6.3	212.03	18.67	132.75
c19635_g1	40.38	56.14	58.84	76.82	93.46
c24249_g1	26.5	10.68	39.05	48.36	257.74
c25460_g1	179.05	33.77	26.24	195.8	19.47
c25700_g1	17.73	1.21	14.65	15.9	0.29
c25796_g1	3.89	10.96	11.12	56.17	86.65
c27802_g1	280.09	151.8	212	169.01	477.05
c30804_g1	52.87	14.48	10.16	25.1	14.44
c30959_g1	1667.79	789.86	1168.97	1481.92	417.57
c30959_g2	1939.47	1111.38	2691.16	1470.66	523.51
c31427_g1	26.91	41.25	50.76	15.96	707.8
c31456_g1	350.21	854.37	1071.18	380.03	1315.76
c31699_g1	197.18	120.89	310.29	184.83	1211.95
c31955_g1	533	672.55	545.48	408.62	1079.58
c32522_g1	23.35	231.13	29.49	17.89	317.19
c32930_g1	456.31	75.28	165.94	498.72	108.68
c33425_g1	0.16	0.25	0.3	0.17	31.79
c33540_g1	1.59	0.06	0.13	0.32	22.88
c33908_g1	6.13	20.64	9.31	5.82	22.93
c34027_g1	0.08	1.17	1.16	1.46	48.62
c34819_g1	0	14.35	451.2	30.68	252.48
c35244_g1	21.8	52.52	521.14	65.74	577.58
c35244_g2	36.25	106.3	1021.06	127.39	1202.29
c37478_g1	45.38	100.67	96.12	81.68	94.71
c37650_g1	55.19	42.12	173.58	49.93	1278.01
c37662_g3	79.8	33.49	21.38	58.94	204.08
c37685_g1	188.34	87.99	114.75	84.69	75.67
c37709_g1	19.41	3.72	9.41	16.67	4.31
c37887_g1	83.47	115	95.4	119.05	365.34
c38012_g1	1.81	17.03	5.62	37.77	149.34
c38575_g1	14.24	11.03	12.95	7.87	5.25
c38612_g1	18.88	25.27	20.42	6.73	163.27
c38991_g2	9.05	6.06	5.81	10.79	36.72
c39119_g2	82.5	2371.7	3666.31	16.56	12.38
c39276_g1	0.12	1.97	0.71	0.39	5.08
c39496_g1	31.55	43.18	51.03	16.31	54.04
c39516_g1	492.97	769.92	502.77	755.47	863.58
c40131_g2	814.58	607.13	1670.79	1591.26	2205.46
c40165_g1	0.03	111.07	0.41	0.03	80.34
c40232_g1	64.04	6.77	19.78	51.38	11.51
c40739_g1	15.93	3.8	6.56	11.52	3.29
c41052_g1	6.57	16.82	40.05	10.84	38.5
c41069_g2	63.4	6.6	2.86	51.37	2.97
c41164_g2	9.6	11.59	13.09	20.9	45.42
c41181_g1	467.33	473.24	420.3	375.19	790.11
c41246_g1	71.22	51.92	75.63	86.24	116.86
c41325_g1	55.57	9.09	66.38	72.14	233.91
c41420_g1	221.93	32.92	105.46	270.51	49.45
c41629_g1	15.5	6.22	8.62	8.08	2.91
c41644_g1	4.25	22.83	12.29	6.69	22.66
c41817_g1	20.9	6.34	6.34	19.99	2.35
c42043_g1	0.11	2.04	0	0.18	3.67
c42221_g1	12.94	11.06	7.38	24.78	54.06
c42417_g1	12.15	6.46	1.53	2.68	40.68
c42419_g1	23.61	8.46	7.08	10.77	8.54
c42422_g1	3.93	22.43	24.53	8.64	31.05
c42507_g1	19.29	11.25	32.78	16.61	56.33
c42656_g1	52.15	45.28	21.4	39.12	20.15
c42747_g1	57.01	35.74	18.35	31.86	7.26
c42944_g1	0.09	16.05	12.38	0.28	6.33
c42955_g1	111.29	202.94	221.08	138.92	220.57
c43002_g1	3943.88	2418.83	2932.06	2920.48	1568.25
c43033_g2	0.12	1.07	27.24	3.04	74.68
c43033_g3	0	1.05	17.39	1.47	45.89
c43222_g1	63.02	519.57	871.69	84.09	104.91
c43234_g1	3.33	7	3.25	7.17	15.86
c43293_g1	108.39	98.77	126.79	147.05	179.86
c43296_g1	46.17	21.7	25.17	20.62	18.19
c43480_g1	3.42	5.41	2.62	2.76	12.11
c43484_g1	72.13	45.15	48.9	75	123.44
c43520_g1	98.27	122.93	104.93	69.89	187.75
c43520_g3	398.3	594.06	507.12	277.97	737.26
c43595_g2	35.18	34.81	113.5	46.56	147.89
c43755_g1	94.4	55.14	17.93	52.31	37.37
c43941_g1	14.54	28.73	42.19	14.59	477.2
c44043_g1	51.81	35.06	66.98	88.13	96.61
c44132_g1	27.3	34.44	50.65	28.52	56.07
c44141_g1	1.62	20.57	0.28	16.45	30.3
c44272_g1	22.94	2.87	10.08	14.05	3.44
c44285_g1	0.09	0.37	2.69	0.81	3.27
c44367_g1	36.64	17.54	12.95	14.59	7.88
c44383_g1	721.32	636.46	911.56	1058.57	1262.55
c44405_g1	58.88	155.33	91.2	75.31	142.38
c44436_g1	56.42	43.01	49.87	52.78	119.41
c44453_g1	7.42	25.76	23	12.2	44.98
c44499_g1	39.98	27.93	31.64	25.1	10.01
c44629_g2	21.91	7.74	13.28	11.77	7.44
c45028_g1	12.66	4.21	8.74	9.39	3.83
c45031_g1	88.38	52.38	40.82	54.69	216.43
c45072_g1	0.72	0.27	0.14	0.11	4.57
c45104_g1	17.55	15.95	23.33	50.61	54.31
c45128_g2	2.32	2.16	45.13	12.74	18.4
c45195_g1	0.21	9.01	37.16	8.94	16.54
c45208_g1	10.86	10.01	23.95	14.06	57.77
c45213_g1	96.49	94.55	64.05	69.27	179.05
c45307_g1	49.68	40.89	114.37	25.08	170.91
c45363_g1	9.63	64.62	42.95	11.92	33.6
c45394_g1	332.94	842.76	376.09	302.28	597.64
c45427_g1	0.4	8.39	8.56	0.04	24.54
c45575_g1	43.26	9.88	4.23	10.73	4.77
c45583_g2	0	78.85	0.28	0.03	103.95
c45603_g1	78.28	104.54	150.19	114.65	180.6
c45686_g1	13.89	85.7	33.33	26.94	46.53
c45690_g1	3.8	0.39	0.28	9.75	51.78
c45786_g1	49.02	8.19	16.27	44.99	10.32
c45800_g1	8.97	6.12	44.37	10.58	76.74
c4581_g1	3026.99	1269.12	4589.94	2394.19	862.81
c45918_g1	12.21	12.28	60.9	8.45	1241.07
c45939_g1	5.61	12.89	3.6	13.29	34.93
c46111_g1	95.2	73.84	50.1	15.16	53.5
c46170_g2	0.28	1.66	1.9	4.29	47.96
c46181_g1	774.34	992.19	1343.56	874.37	1288.01
c46189_g1	33.72	30.86	60.96	19.51	1544.77
c46226_g1	53.01	57.26	104.27	82.32	96.09
c46227_g1	2.47	10.25	65.61	8.56	254.41
c46350_g1	12.16	3.76	4.54	11.85	2.17
c46355_g1	55.38	9.55	0	26.81	0.08
c46373_g1	48.86	13.81	24.08	61.03	117.1
c46415_g2	57.59	46.38	53.28	41.71	21.56
c46513_g1	7	11.77	18.34	17.78	22.75
c46559_g2	18.8	3.49	7.23	4.05	4.29
c46646_g1	0.08	3.59	12.14	3.21	12.63
c46662_g1	32.52	3.87	13.87	17.3	3.52
c46792_g1	120.75	103.63	69.55	142.61	557.66
c46953_g1	3590.67	28268.3	11500.8	5862.97	17823.8
c46958_g2	641.31	578.79	1204.9	699.27	1413.06
c46988_g1	49.87	55.18	187.86	66.74	193.22
c47051_g1	52.26	54.61	14.5	75.4	19.22
c47080_g1	0.3	0.48	0.71	0.32	33.67
c47099_g1	38.74	29.34	40.63	84.22	83.58
c47155_g1	95.85	26.15	33.42	101.98	17.91
c47160_g1	41.38	103.12	95.22	36.14	153.32
c47162_g1	1.02	12.72	3.8	7.23	10.2
c47290_g1	24.42	41.48	18.29	25.47	44.89
c47320_g1	2237.22	1741.1	2224.07	2538.15	4349.48
c47328_g2	3.76	2.37	1.08	1.3	17.29
c47372_g1	27.73	11.75	10.86	11.1	9.62
c47414_g1	14.81	7.87	12.24	37.78	46.03
c47430_g1	215.32	69.26	112.12	117.6	72.91
c47452_g1	52.01	12.29	23.38	45.43	9
c47609_g1	27.06	6.52	10.23	11.97	10.01
c47619_g1	1.67	2.14	2.16	6.55	14.42
c47621_g3	248.4	267.79	416.16	305.84	617.3
c47647_g2	17.82	18.33	14.36	23.03	43.69
c47728_g2	9.49	6.48	34.36	6.78	331.38
c47791_g1	101.23	88.86	100.1	79.57	39.97
c47837_g1	204.15	334.55	301.9	172.24	437.37
c47853_g1	45.93	11.29	8.18	31.5	19.13
c47945_g1	6.33	10.18	8.54	22.74	119.95
c48002_g1	9.01	75.43	47.47	7.06	39.18
c48045_g1	46.25	14.82	21.96	28.71	15.68
c48135_g1	2.5	5.41	35.81	3.08	9.1
c48167_g1	43.34	7.42	10.36	31.76	9.21
c48255_g1	67.73	26.84	44.27	34.96	24.19
c48255_g2	11.75	2.71	4.05	4.73	1.54
c48305_g2	72.1	32.51	34.92	53.85	143.94
c48316_g1	13.6	12.3	18.19	22.88	26.9
c48324_g1	45.06	53.72	49.06	62.69	115.2
c48356_g4	25.18	87.07	59.29	12.41	70.57
c48371_g3	115.15	132.35	165.69	182.16	202.57
c48401_g1	1.27	14.23	5.17	0.51	10.75
c48426_g1	79	21.66	88.36	23.06	195.88
c48458_g2	37.37	15.37	1.46	9.19	6.39
c48561_g2	110.24	43.99	36.04	53.25	38.24
c48622_g1	27.56	94.98	37.4	36.24	89.54
c48638_g2	10.98	21.71	5.92	16.67	33.66
c48670_g1	38.27	72.51	22.31	46.94	62.79
c48679_g1	21	17.97	18.29	20.06	56.77
c48734_g2	17.01	6.07	7.66	10.74	4.73
c48738_g1	203.62	54.23	55.41	214.34	46.06
c48868_g1	67.83	62.58	38.61	70.84	176.67
c48871_g1	16.94	5.93	6.79	8.98	6.64
c48882_g1	8.28	4.16	8.89	9.17	2.54
c48883_g1	473.02	578.89	388.59	621.89	762.01
c48886_g1	842.09	1505.8	1393.84	1142.97	1381.95
c48911_g1	52.15	59.16	42.18	39.08	131.1
c48916_g1	68	25.5	17.54	40.11	27.41
c48930_g1	0.07	8	0.08	2.2	7.37
c48997_g2	28.59	44.36	41.73	50.59	75.37
c48997_g4	48.7	112.62	100.36	118.76	127.83
c49113_g1	32.19	11.08	16.76	16.91	11.62
c49113_g2	2.39	27.43	38.83	6.24	20.26
c49226_g1	15.67	3.72	1.87	6.43	5.16
c49262_g3	33.38	2.99	3.18	35.77	6.49
c49278_g4	3.74	1.54	0.01	1.94	0.04
c49321_g1	10.14	4.69	4.13	2.69	1.17
c49333_g1	1.33	6.13	4.81	7.09	17.69
c49357_g1	71.11	55.34	92.67	110.57	130.15
c49385_g1	297.18	294.76	98.89	323.25	705.12
c49396_g1	12	7.27	1.06	8.96	2.22
c49461_g2	8.94	1.98	1.63	7.9	2.12
c49498_g1	18.29	16.89	27.35	23.09	36.67
c49514_g1	22.02	4.79	8.94	18.72	3.56
c49578_g1	0.11	4.82	3.71	0.08	4.37
c49613_g1	29.86	39.7	59.42	48.64	111.1
c49618_g1	78.86	65.16	145.03	117.09	170.33
c49691_g1	28.4	20.78	8.66	21.59	52.81
c49727_g2	114.87	51.9	41.79	70.77	40.5
c49788_g1	708.47	1091.33	470.66	1013.9	252.58
c49891_g2	94.84	110	53.96	136.33	180.38
c49904_g2	26.93	24.65	62.77	20.11	90.62
c49909_g1	7.38	1.06	3.65	5.75	1.11
c49928_g1	2.53	1.61	15.61	9.92	24.3
c49956_g2	0.42	9.68	0.05	0.14	5.86
c50004_g1	20.32	4.67	15.68	13.77	48.31
c50026_g1	61	39.28	21.95	37.68	23.06
c50052_g1	20.19	5.5	3.23	6.26	7.35
c50060_g3	250.17	153.21	272.02	229.44	1053.55
c50060_g4	29.29	31.28	26.32	26.22	533.17
c50070_g1	1022	489.15	107.46	486.2	200.18
c50076_g1	25.04	103.67	33.75	16.54	155.32
c50092_g1	60.36	19.44	15.97	26.09	15.92
c50099_g1	0	3.53	0.3	0.02	7.81
c50132_g1	9.99	10.61	4.42	8.25	32.45
c50180_g2	6.04	16.41	9.03	10.09	27.55
c50185_g1	307.1	268.66	398.13	327.27	578.67
c50189_g1	46.65	16.61	40.34	66.05	104.86
c50197_g2	7.32	3.16	2.83	3.57	1.15
c50199_g1	257.1	165.67	535.57	367.3	1037.57
c50277_g1	110.62	76.76	71.06	118.1	111.16
c50317_g1	8.52	67.3	67.48	20.02	33.96
c50340_g3	84.16	166.66	109.25	114.42	180.93
c50351_g1	60.6	92.29	36.25	48.04	87.63
c50360_g1	6.84	5.23	0.88	10.79	26.72
c50371_g3	68.82	19.31	14.54	99.04	26.07
c50434_g1	11.74	12.85	40.47	5.83	30.94
c50463_g1	22.79	27.69	6.31	30.5	49.5
c50500_g2	5.06	16.06	12.87	8.05	19.99
c50507_g1	38.96	43.78	98.3	32.37	107.53
c50511_g1	41.95	46.74	129.88	29.27	16.71
c50540_g1	92.96	124.21	133.62	114.88	169.46
c50545_g1	98.53	64.6	80.82	63.16	34.18
c50599_g1	1.22	1.83	4.54	0.91	20.01
c50606_g1	2.24	4.48	1.78	6.35	34.08
c50651_g1	1.81	5.09	7.11	3.78	8.59
c50677_g1	22.39	22.9	27.79	25.06	37.86
c50688_g1	18.71	26.03	44.83	39.36	42.86
c50712_g1	1.4	30.05	0.02	0.25	37.27
c50733_g1	229.28	310.06	340.41	245.38	533.49
c50753_g1	15.19	9.47	10.65	8.2	33.8
c50755_g2	66.02	90.33	101.51	88.15	126.73
c50755_g4	21.18	11.18	13.56	3.46	375.12
c50765_g1	5.79	8.86	3.32	6.82	19.85
c50774_g1	54	7.93	33.42	63.47	11.45
c50783_g1	1543.25	812.33	1238.2	3928.93	2481.17
c50788_g1	101.81	98.78	136.2	108.21	157.21
c50800_g2	38.8	48.91	44.06	43.59	73.07
c50811_g1	3.72	2.1	3.63	2.27	15.56
c50821_g1	35.49	9.65	10.82	25.87	10.71
c50829_g1	74.3	61.14	113.04	104.99	242.47
c50829_g3	167.68	206.28	297.98	270.41	534.76
c50837_g2	10.89	2.98	3.71	7.39	2.26
c50844_g1	46.6	29.65	14.96	38.7	9.02
c50925_g2	40.73	27.21	1.92	31.95	4.85
c50972_g1	46.36	28.37	17.52	26.33	13.11
c51026_g1	6.31	46.09	50.75	12.73	22.05
c51077_g1	23.32	28.13	54.45	18.02	8.35
c51078_g2	4.05	4.5	15.85	3.1	19.68
c51084_g1	2.61	32.68	31.3	19.83	63.05
c51098_g1	2.97	34.47	5.26	1.36	51.32
c51102_g2	12.52	19.36	39.43	30.31	40.06
c51335_g1	0.25	5.26	4.25	0.82	4.13
c51348_g1	56.04	58.66	70.9	58.7	317.71
c51353_g3	1.18	1.06	1.1	0.27	47.36
c51417_g1	10.86	3.53	0.31	3.86	0.43
c51453_g2	44.48	67.2	57.38	37.14	105.24
c51471_g1	27.63	57.97	106.57	40.27	83.12
c51548_g1	27.98	28.74	36.36	21.09	9.25
c51559_g1	109.58	61.66	125.76	70.9	43.44
c51626_g2	95.43	176.76	125.52	82.71	164.24
c51797_g1	46.88	53.56	65.12	41.06	99.41
c51802_g1	18.86	17.82	23.36	25.12	35.06
c51819_g1	14.31	28.2	22.24	29.48	60.31
c51824_g1	0.95	6.47	1.28	0.19	10.92
c51826_g1	69.39	89.2	63.08	82.54	129.98
c51835_g2	0.48	2.29	6.03	3.57	10.79
c51926_g1	31.53	13.86	15.65	11.58	9.22
c51965_g1	10.94	9.48	8.53	5.94	33.02
c51987_g1	3.06	4.66	10.43	5.4	22.24
c52034_g1	13.87	23.75	5.74	10.09	39.82
c52068_g2	1.27	15.09	2.11	2.51	23.41
c52075_g1	6.08	5.21	1.27	6.91	22.97
c52089_g1	5.92	9.6	17.9	15.41	19.35
c52127_g1	7.53	6.63	4.27	3.15	0.67
c52182_g1	19.91	29.74	29.81	34.81	61.75
c52196_g2	15.37	3.5	8.22	15.88	2.74
c52420_g1	12.96	2.07	6.88	11.35	2.43
c52425_g2	14.76	9.64	15.04	27.99	41.41
c52462_g2	22.91	17.14	10.46	25.35	61.9
c52478_g1	14.26	2.22	4.15	9.19	2.96
c52519_g1	29.62	7.42	20.52	18.26	10.43
c52523_g1	17.24	15.18	14.96	20.04	37.55
c52547_g1	13.39	12.86	11.02	16.46	46.35
c52561_g1	13.71	2.95	6.91	14.76	2.88
c52624_g1	39.21	19.01	13.91	18.35	19.91
c52654_g1	8.05	12.39	22.29	13.9	30.8
c52767_g1	12.94	5.91	5.98	6.11	4.97
c52791_g1	24.7	13.5	6.25	14.41	9.91
c52795_g2	11.55	1.53	1.23	5.32	0.93
c52815_g1	9.52	9.63	5.9	20.18	29.97
c52841_g2	29.88	5.64	3.43	13.06	9.01
c52845_g3	5.06	16.37	44.39	2.32	23.53
c52883_g1	2.86	57.68	21.27	2.37	20.81
c52884_g1	6.2	13.08	12.64	11.41	205.84
c52884_g2	186.86	162.04	213.19	197.9	356.11
c52885_g2	27.54	14.5	13.24	22.7	2.76
c52921_g1	95.07	174.29	111.2	108.47	193.34
c52941_g1	3.79	9.64	3.03	15.65	19.41
c52957_g1	22.83	5.15	25.07	14.91	5.87
c53008_g3	1.48	64.52	29.69	22.29	74.77
c53024_g1	53.39	63.66	64.39	73.99	102.5
c53063_g1	9.15	2.16	1.04	5.72	1.46
c53187_g1	33.37	28.7	33	49.08	72.85
c53188_g3	0.91	2.77	1.87	0.39	4.78
c53205_g2	13.25	2.15	7.55	12.58	2.53
c53253_g1	37.76	28.24	30.06	41.09	70.44
c53324_g2	271.09	103.66	90.45	113.37	89.35
c53325_g1	11.62	36.91	5.82	15.08	32
c53333_g2	42.78	31.92	16.48	43.74	73.07
c53361_g1	18.55	29.18	28.79	24.37	45.45
c53364_g1	0.36	2.72	1.11	0.37	3.45
c53379_g1	42.63	29.95	16.87	21.73	14.37
c53426_g1	24.04	51.83	88.25	37.99	55.21
c53427_g3	7	3.17	11.02	12.33	0.33
c53458_g1	2.03	5.02	1.65	8.02	34.34
c53469_g2	138.22	170.77	245.12	211.18	243.95
c53539_g1	100.15	37.14	65.28	50.69	184.83
c53581_g1	90.88	22.96	69.08	54.59	24.11
c53611_g1	1.67	51.4	25.85	17.95	53.4
c53630_g1	65.44	9.62	19.28	14.92	12.21
c53668_g1	11.35	18.3	9.21	13.03	72.78
c53682_g1	1.39	1.99	1.51	3.98	9.19
c53689_g1	59.22	26.45	35.22	47.9	12.78
c53736_g2	20.71	6.9	3.43	11.43	3.12
c53785_g1	5.77	1.83	2.25	4.95	1.86
c53809_g1	71.51	29.35	62.39	31.55	25.2
c53843_g2	26.3	14.69	13.46	19.01	9.98
c53855_g1	49.81	55.56	74.13	98.4	174.04
c53999_g1	14.02	25.29	7.07	11.3	28.26
c54031_g2	16.98	8.07	7.09	7.21	5.63
c54061_g1	21.58	18.68	16.25	30.83	42.75
c54125_g1	17.47	71.39	43.98	29.68	40.9
c54272_g1	86.66	55.06	33.69	65.28	93.19
c54318_g1	19.92	10.06	11.27	21.4	6.14
c54333_g1	37.58	25.1	18.63	19.13	13.94
c54350_g3	46.11	28.54	39.57	19.61	14.18
c54368_g1	43.67	49.75	87.61	36.67	82.96
c54501_g1	29.91	6.72	10.64	15.32	12.01
c54569_g1	26.2	8.85	10.97	18.66	11.07
c54589_g1	48.71	34.23	26.63	35.47	18.09
c54597_g1	8.31	1.33	3.5	7.06	1.76
c54688_g1	53.87	70.18	42.49	72.02	129.39
c54777_g2	36.6	74.07	61.14	52.56	94.81
c54791_g1	9.01	4.15	4.3	6.02	3.88
c54865_g1	12.13	2.41	3.93	5.3	4.05
c54867_g2	24.65	9.82	5.45	15.67	2.12
c54995_g1	2.6	3.79	2.48	4.31	14.25
c55050_g1	12.38	3.51	0.78	11.83	3.97
c55073_g1	26.49	10.98	11.87	15.33	9.11
c55081_g1	27.3	2.58	2.15	6.5	1.55
c55116_g1	22.21	10.92	7.97	20.92	8.8
c55134_g1	162.61	57.95	33.86	81.44	51.57
c55159_g1	18.99	6.67	10.37	12.31	49.83
c55295_g1	26.15	24.8	44.48	25.77	45.41
c55319_g1	26.78	14.62	5.52	15.75	10.06
c55344_g2	22.04	38.61	39.05	15.65	48.81
c55352_g2	0.56	9.41	0.88	0.32	4.38
c55392_g2	6.09	7.75	8.22	6.62	1.96
c55433_g1	7.09	7.47	16.59	4.68	23.21
c55440_g1	12.71	5.43	6.26	9.14	5.11
c55445_g1	50.54	59.05	26.31	23.59	17.83
c55450_g1	67.03	71.71	196.55	62	125.81
c55474_g1	9.02	2.16	5.22	7.94	1.65
c55483_g1	32.61	42.52	68.93	59.68	126.35
c55486_g1	2.58	5.84	6.51	3.73	8.1
c55536_g1	6.98	1.16	3.19	2.52	1.3
c55569_g1	45.87	36.98	68.34	32.13	84.26
c55593_g1	12.42	3.26	7.18	12.18	3.51
c55606_g1	25.41	13.26	9.31	10.97	5.75
c55608_g2	40.1	18.58	11.26	23.52	17.89
c55632_g1	26.27	11.68	9.05	18.11	11.13
c55662_g1	32.52	23.61	13.76	22.52	11.43
c55698_g1	22.77	11.84	9.35	13.12	10.65
c55704_g1	8.65	7.46	9.26	15.61	17.02
c55730_g1	7.6	1.61	2.99	4.42	2.88
c55758_g1	9.43	1.73	0.48	8.74	2.07
c55912_g1	5.07	0.91	2.45	5.2	0.72
c56024_g1	8.88	12.42	6.11	6.12	21.41
c56071_g2	3.88	0.75	2.32	3.52	0.78
c56526_g1	115.85	21.02	58.6	154.88	20.47
c6273_g1	32.46	0.79	122.03	24.32	2.25
c78341_g1	55.29	37.06	126.22	86.09	225.24
c8141_g1	41.83	3049.75	3275.29	30.38	7.82
c83642_g1	328.78	36.26	0	265.41	29.64
c83885_g1	3.58	0.97	6.68	0.71	127.77
c12138_g1	5.43	6523.53	8522.63	6.66	3.55
c14266_g1	5.74	7661	2236.07	7.95	6.12
c19140_g1	862.49	250.15	337.41	638.33	382.72
c23810_g1	0.08	11.85	0.12	0.04	0.04
c26302_g1	10.94	4.01	8.27	17.68	7.99
c27993_g1	28.12	2.11	3.42	10.39	10.79
c31089_g1	62.12	6797.96	8311.4	85.9	47.89
c32049_g1	8.67	2.41	5.85	10.59	5.79
c32102_g1	211.64	2314.51	2079.04	284.21	335.67
c32845_g1	58.19	17.62	15.39	34.01	75.87
c33073_g1	20.16	2.4	1.48	9.41	6.3
c34190_g1	31.91	10.84	7.25	21.48	18.29
c35026_g1	81.34	11.11	33.14	17.09	74.02
c35063_g1	82.37	153.25	325.78	62.6	59.28
c35992_g1	13.11	0.44	0.65	10.68	1.33
c37589_g1	1.76	11.54	2.37	13.1	1.77
c37832_g1	0	177.35	0	0	2.42
c38096_g1	9.38	0.87	3.12	1.43	1.92
c38826_g1	8.65	36.68	45.77	12.21	28.15
c39040_g1	3.23	16.41	20.52	1.29	5.15
c39110_g1	1972.36	472.57	1029.97	1660.67	819.83
c39118_g1	23.06	6.62	3.37	15.02	17.48
c39119_g1	108.84	4282.26	6866.46	26.04	18.98
c39172_g1	83.8	20.56	18.11	33.43	62.91
c39263_g1	24.04	2840.48	891.27	17.21	29.67
c39678_g1	20.71	6.93	8.34	11.23	11.27
c40025_g1	6.14	71.11	88.78	4.87	7.69
c40426_g1	22.3	53.15	53.92	15.47	16.29
c41331_g1	14.16	2.93	1.28	10.6	14.19
c41484_g1	16.85	4.32	0.45	6.36	8.36
c41880_g1	253.17	70.14	353.19	139.26	299.09
c42071_g1	50.13	17.88	23.45	32.37	22.05
c42108_g1	1176.85	302.23	1190.61	845.04	960.63
c42345_g1	89.89	16.57	39.15	38.79	36.91
c42488_g1	8.75	31.73	14.1	21.8	17.42
c42529_g1	118.67	44.28	31.96	72.71	71.55
c42611_g1	105.35	10529.5	15732.5	111.85	139.87
c42643_g1	0	16.73	0	0.04	0.04
c42716_g1	25.94	0.85	0.42	10.1	0.89
c42989_g1	74.71	23.49	27.33	57.21	108.57
c43180_g1	705.11	169.42	1140.86	750.63	432.69
c43221_g1	38.09	12.26	3.69	23.06	23.44
c43349_g1	1	8.31	10.49	1.94	2.1
c43396_g2	1022.09	2348.37	1219.02	948.99	1301.55
c43601_g2	0.4	9.05	10.24	0.68	0.36
c43608_g1	37.6	13.72	17.27	20.88	30.37
c43634_g1	111.44	40.27	24.53	87.64	76.39
c43956_g1	509.91	142.3	265.68	237.81	250.85
c43987_g1	425.66	818.5	477.42	589.81	539.96
c44003_g1	40.6	12.54	9.62	21.38	17.03
c44007_g1	20.18	59.6	27.95	7.04	43.35
c44262_g1	374.32	147.87	146.72	155.43	267.77
c44277_g1	72.56	17.73	22.37	37.74	85.4
c44642_g1	18.11	38.61	72.5	26.07	19.09
c44645_g1	18.39	85.85	108.55	14.32	9.58
c44849_g1	19.34	1.29	22.81	3.18	4.92
c44863_g1	2.37	15.24	22.41	4.56	5.04
c44906_g1	3.32	29.33	33.44	6.11	7.58
c44937_g1	29.84	3.77	6.86	7.94	4.43
c44979_g1	63.82	6.71	12.68	46.86	48.17
c45191_g1	5.65	0.72	1.39	6.08	11.19
c45228_g1	58.5	16.78	4.51	49.21	27.63
c45237_g1	38.03	14.05	10.44	22.74	24.25
c45352_g1	2.66	71	62.39	4.36	3.01
c45415_g1	6.59	40.17	58.58	13.28	20.36
c45484_g1	22.47	0.91	10.81	7.18	8.28
c45500_g1	0.91	86.42	133.35	3.19	2.35
c45561_g1	39.1	344.39	298.94	30.14	43.15
c45652_g1	4.2	75.42	55.49	1.12	2.8
c45793_g1	126.01	20.75	221.66	113.38	158.8
c45873_g1	14.82	0.85	0.19	12.83	11.8
c45983_g1	29.05	4235.39	3166.6	28.15	21.53
c45983_g2	0	650.89	314.7	0	0
c4599_g1	30.04	8.98	9.71	39.04	45.6
c46020_g1	39.4	82.33	90.63	46.4	65.1
c46077_g1	24.96	53.36	38.53	13.29	32.66
c46098_g1	3.11	864.53	369.31	1.99	1.77
c46108_g1	93.64	156.46	214.08	68.16	61.12
c46131_g1	9.68	1.76	5.07	9.16	2.01
c46135_g1	20.03	48.22	41.77	14.16	25.92
c4616_g1	47.86	5495.31	3995.49	27.42	18.41
c46273_g1	45.5	109.37	162.16	39.05	33.58
c46302_g1	11.52	241.25	255.59	12.45	7.31
c46349_g3	2.8	14.54	14.54	10.42	8.03
c46397_g1	32.88	11.04	14.79	17.21	13.94
c46684_g1	92.98	35.64	20.94	42.59	102.82
c46853_g1	0	6.19	0.04	0	0.09
c46865_g2	0.26	38.07	0.1	0.1	0.53
c46887_g1	5.72	0.1	0.15	1.91	1.46
c46887_g2	7.13	0.02	0.16	2.3	1.43
c46980_g1	29.53	16.78	13.33	19.12	22.4
c47006_g1	25.59	61.54	63.2	24.25	25.63
c47167_g1	24.91	107.98	66.02	40.4	24.57
c47176_g1	195.76	350.72	285.53	168.71	179.76
c47326_g1	0.06	11.78	0.03	0.02	0.07
c47356_g1	5.4	27.42	36.18	11.68	8.22
c47358_g1	0.11	4.44	0.09	0.05	0.08
c47405_g1	518.79	193.74	256.1	328.94	316.25
c47412_g2	21.07	70.53	70.37	16.3	10.21
c47452_g3	33.07	7.81	26.38	31.47	9.66
c47557_g1	22.38	3.36	16.89	41.8	13.73
c47630_g1	62.25	100.41	85.99	65.69	79.81
c47666_g1	110.39	36.43	56.75	60.24	68.32
c47729_g1	4.66	18.67	29.78	5.45	4.9
c47732_g1	1.54	25.44	0.65	1.41	1.08
c47750_g1	101.1	200.64	244.54	110.42	112.29
c47910_g1	0.98	6.42	0.91	1.27	4.03
c48011_g1	86.02	32.01	48.76	47.6	55.87
c48044_g3	31.46	4.7	6.28	39.69	20.8
c48087_g1	16.1	37.94	17.45	27.2	21.63
c48193_g1	60.88	3.63	7.89	27.65	35.74
c48275_g1	15.39	41.73	24.32	10.29	21.63
c48353_g1	37.61	6.1	2.07	20.46	25.98
c48356_g3	60.81	198.72	104.62	95.44	112.47
c48389_g1	64.63	37.58	74.86	56.84	62.22
c48445_g1	40.94	15.23	17.28	20.58	22.17
c48524_g1	2.44	19.6	20.99	1.95	6.93
c48559_g1	42.31	15.53	17.68	18.7	23.04
c48652_g1	6.7	25.83	41.08	13.1	25.25
c48716_g1	13.92	41.73	30.21	30.66	19.76
c48733_g1	26.94	5.65	30.72	26.39	16.42
c48743_g1	4.66	16.3	31.34	6.5	3.67
c48746_g2	38.63	13.33	13.11	20.24	24.33
c48755_g1	61.16	21.68	30.65	37.42	40.02
c48783_g1	11.51	1.13	1.02	4.59	3.32
c48816_g2	22.6	40.74	45.45	33.94	28.74
c48822_g1	33.27	11.39	9.63	20.92	16.76
c48925_g1	29.03	51.82	58.24	31.74	33.08
c49033_g1	11.76	33	22.88	11.08	17.61
c49078_g1	282.76	486.04	296.75	173.61	199.18
c49078_g2	202.66	929.88	243.28	103.78	175.31
c49078_g3	177.31	370.22	210.76	113.24	135.86
c49130_g1	152.84	21.43	101.27	38.81	51.16
c49158_g1	62.29	184.38	238.76	49.74	60.64
c49323_g1	69.15	26.32	18.94	53.96	75.2
c49325_g1	74.6	350.75	204.11	57.6	67.03
c49344_g1	11.54	114.62	45.44	16.07	25.21
c49586_g1	19.98	1.37	3.94	9.71	14.47
c49622_g1	59.24	14.65	21.82	62.34	53.83
c49628_g1	0.48	11.18	53.18	2.3	1
c49652_g2	43.75	129.58	313.35	37.6	60.4
c49652_g3	83.93	438.81	455.58	72.95	58.93
c49703_g1	12.29	50.99	45.93	44.96	19.4
c49755_g1	12.45	1.46	2.48	6.85	3.64
c49779_g1	59.43	301.94	311.88	50.12	30.45
c49784_g1	10.25	1.66	4.95	10.24	1.93
c49854_g1	15.18	1.9	6.05	11	2.91
c49876_g1	29.31	178.65	216.79	23.63	26.32
c49904_g1	82.39	32.88	73.54	76.18	73.37
c50078_g1	50.41	5.38	13.41	33.71	30.13
c50126_g1	69.67	114.64	56.91	43.7	63.88
c50161_g1	18.96	9.6	10.64	14.27	15.57
c50182_g1	257.7	866.03	1189.52	132.51	228.8
c50182_g2	81.73	195.64	338.17	40.44	60.78
c50182_g3	367.36	886.74	1275.63	161.2	285.75
c50261_g1	35.99	7.34	18.17	20.05	5.57
c50298_g1	62.52	476.02	140.83	68.43	66.05
c50408_g1	42.42	15.41	25.18	28.04	31.73
c50440_g2	78.39	27.66	36.65	46.65	41.1
c50453_g1	15.14	51.39	42	11.43	19.77
c50482_g1	40.1	137.2	16.6	36.1	50.03
c50533_g2	219.78	145.11	90.39	158.25	104.11
c50580_g1	4.04	8.45	3.55	6.91	3.91
c50684_g1	58.3	14.47	17.52	76.94	73.99
c50729_g1	31.15	7.02	19	15.44	13.41
c50740_g1	107.78	57.81	23.15	72.71	35.82
c50762_g1	46.97	96.77	28.56	24.59	57.66
c50773_g1	28.01	9.14	10.13	16.41	12.25
c50785_g1	131.48	46.35	48.07	78.76	72.27
c50790_g1	21.28	45.72	13.98	7.94	15.84
c50805_g1	959.64	8645.94	4565.76	580.83	409.77
c50831_g2	1.64	1017.17	513.79	1.02	0.34
c50831_g3	23.89	7045.69	2595.47	20.48	14.61
c50852_g3	217.02	746.57	391.45	59.92	259.6
c50900_g1	30.89	9.96	21.77	15.53	18.47
c50919_g1	0.81	5.78	0.29	0.38	0.52
c50924_g1	43.06	122.04	116.73	53.94	54.8
c50928_g2	7.57	2.14	4.32	3.17	10.26
c50978_g1	61.48	20.34	26.3	55.95	43.47
c50978_g2	77.32	18.83	22.63	56.54	42.29
c50982_g1	33	11.84	19.72	14.75	19.25
c50983_g1	17.55	5.29	2.77	9.57	7.48
c51012_g1	465.89	176.37	250.08	217.38	549.09
c51037_g5	5.76	26.73	20.71	7	10.63
c51043_g1	14.51	4.55	3.05	6.47	9.17
c51053_g1	2.78	20.72	36.5	5.63	7.48
c51071_g3	54.99	13.56	10.25	25.14	21.44
c51087_g1	20.35	5.22	7.74	9.43	8.59
c51092_g1	18.5	27.21	35.65	13.85	12.81
c51190_g1	46.77	211.74	40.94	43.21	72
c51238_g1	11.65	0.99	6.94	6.3	2.73
c51249_g1	71.23	194.88	123.36	47.56	76.31
c51256_g1	9.89	1.36	3.08	3.92	1.88
c51310_g1	7.26	1.37	4.47	7.65	1.66
c51401_g1	57.79	21.27	13.07	28.67	30.93
c51423_g1	0.1	2.7	3.62	0.26	0.53
c51475_g2	33.14	74.96	137.35	17.58	19.06
c51477_g1	41.13	6.5	7.13	10.76	10.55
c51528_g1	339.7	811.41	1716.61	249.92	204.62
c51555_g1	15.01	3.48	2.02	8.05	6.8
c51617_g1	56.14	18.16	15.51	30.49	44.12
c51626_g1	187.91	293.79	232.78	164.91	284.75
c51672_g3	13.61	75.93	41.4	1.9	27.3
c51678_g1	204.2	69.89	140.72	97.19	86.88
c51718_g1	10.37	1.62	4.72	2.77	16.05
c51750_g1	16.18	36.19	8.88	13.89	15.9
c51810_g1	4.11	0.08	0.83	3.42	0.64
c51869_g2	24.07	6.28	7.23	8.54	7.74
c51894_g2	174.24	59.32	126.93	88.87	118.31
c51963_g1	7.29	0.89	3.29	6.26	1.39
c51998_g2	1.37	6.79	5.35	0.16	0.27
c52030_g4	52.42	129.78	207.56	48.91	72.62
c52086_g1	0.35	5.84	4.84	2.49	2.51
c52096_g2	4.44	0.06	0.56	1.11	3.79
c52185_g1	9.58	38.96	38.14	24.28	20.64
c52196_g1	50.03	14.51	32.56	72.74	35.35
c52248_g1	1.06	262.52	102.55	0.78	2.19
c52298_g2	1.14	6.35	0.13	2.37	0.57
c52305_g1	139.42	11.13	44.34	77.29	71.4
c52510_g1	29.08	61.1	53.82	9.22	13.33
c52540_g1	16.29	2.68	1.09	5.7	6.9
c52609_g1	0.64	5.88	6.69	2.7	2.48
c52619_g1	0	23.74	0	0.01	3.51
c52624_g2	20.92	37.17	24.16	29.47	25.54
c52645_g3	19.1	6.84	18.18	21.62	15.66
c52685_g1	27.84	54.43	29.5	26.09	24.35
c52698_g1	16.81	33.53	50.14	17.88	21.02
c52739_g1	53.76	62.2	19.67	30.75	37.3
c52757_g6	59.27	5.56	10	42.39	42.12
c52867_g1	15.67	28.46	39.44	11.87	13.41
c52906_g1	425.28	669.42	899.66	401.94	661.22
c52988_g1	0.5	63.04	104.66	0.58	0.26
c53003_g1	22.43	5.63	3.77	14.49	13.99
c53045_g2	24.9	47	9.84	21.25	20.68
c53071_g3	6.95	89.4	14.5	22.56	19
c53090_g1	30.99	64.47	38.93	36.11	34.29
c53093_g1	10.6	3.94	5.09	5.97	5.33
c53115_g1	6.1	13	2.73	4.37	5.92
c53167_g1	45.03	87.66	164.88	34.37	39.76
c53223_g1	26.48	50.9	3.91	11.71	33.74
c53255_g1	22.84	71.94	112.55	16.73	32.72
c53275_g1	36.99	12.77	14.92	18.91	19.62
c53289_g1	11.57	24.18	27.98	11.01	10.61
c53292_g1	98.46	326.73	423.99	44.85	78.09
c53345_g1	23.5	3.86	9.69	10.18	12.15
c53387_g1	116.04	353.86	571.14	64.47	104.99
c53449_g1	16.94	4.8	5.25	11.88	11.87
c53477_g1	45.3	11.29	8.72	16.85	16.12
c53484_g1	10.54	2.35	3.9	7.24	3.6
c53704_g1	141.29	46.48	97.63	122.66	192.34
c53745_g1	56.19	17.82	47.97	30.04	33.61
c53792_g1	50.87	79.64	53.41	65.94	66.54
c53900_g1	10.35	20.85	11.68	11.51	13.73
c53948_g1	5.56	13.71	9.33	6.64	11
c53971_g3	31.27	75.42	76.84	14.95	26.56
c53980_g1	5.8	28.91	10.27	4.29	15.53
c53996_g1	22.02	51.86	56.79	42.84	29.71
c54003_g1	13.35	5	3.99	5.73	6.01
c54144_g1	11.63	2.61	2.31	9	12.43
c54146_g1	22.37	46.75	28.27	25.68	35.61
c54257_g1	12.68	23.3	19.73	11.65	12.44
c54326_g1	11.16	43.34	1.72	9.84	1.36
c54359_g1	14.74	5.58	4.16	7.24	7.41
c54473_g1	176.02	62.73	83.29	110.76	62.4
c54488_g1	53.6	81.91	23.49	35.02	45.95
c54554_g1	1.46	7.24	0.29	1.38	7.01
c54634_g1	5.23	24.2	16.62	2.73	1.58
c54703_g1	20.45	41.95	42.23	31.16	25.78
c54735_g1	0.21	14.7	2.5	0.29	2.56
c54744_g1	27.91	96.41	34.7	33.58	31.93
c54751_g1	13.7	4.5	0.98	12.15	10.29
c54766_g1	29.68	9.53	12.5	17.57	13.62
c54843_g1	85.8	149.93	111.84	59.39	82.57
c54897_g2	25.84	10.85	13.67	15.98	17.55
c54906_g1	50.23	15.47	14.35	20.02	28.67
c55046_g1	12.24	34.5	37.55	9.84	19.84
c55130_g1	10.17	18.35	10.74	12.72	17.18
c55150_g2	43.22	55.55	49.73	44.52	39.17
c55165_g1	1.86	8.22	1.47	0.66	1.36
c55169_g1	22.93	30.59	36.55	20.77	25.63
c55180_g1	37.97	85.26	132.75	25.28	26.02
c55334_g1	7.81	1.44	3.44	4.91	2.27
c55341_g2	25.63	45.49	20.15	38.56	38.07
c55432_g1	11.81	3.58	4.43	7.82	7.41
c55540_g1	2.79	55.15	81.21	1.35	2.34
c55541_g1	87.01	27.14	34.7	41.79	54.22
c55566_g1	21.75	6.84	10.11	9.79	9.47
c55568_g1	80.68	190.24	120.34	114.33	118.95
c55668_g1	116.75	44.66	101.7	63.69	87.05
c55678_g1	18.31	6.15	7.16	10.46	12.11
c55719_g4	0	118.27	44.22	0	0
c55767_g1	22.07	43.51	34.83	25.91	18.32
c55832_g1	0.07	4.5	21.59	0.16	0.24
c55864_g1	5.02	10.07	11.79	7.02	5.26
c55905_g1	1.75	165.2	182.48	1.13	0.71
c55905_g2	2.47	57.44	146.6	2.8	0.42
c55941_g1	4.53	0.72	1.07	0.96	1.47
c55955_g1	34.27	12.39	16.53	27.14	20.45
c56020_g1	4.08	0.57	2.1	4.13	0.8
c56053_g1	0.88	6.54	4.37	3.19	2.11
c56074_g1	2.83	0.34	1.64	3.33	0.66
c72839_g1	12.1	45.76	23.19	6.95	21.31
c852_g1	3.41	16.15	54	2.39	2.82
c10382_g1	0	1.61	13.85	0	0
c12975_g1	15.4	24.5	81.77	0.24	55.23
c13792_g1	1.15	10.24	65.64	0.23	0
c14820_g1	92.44	54.68	19.31	36.19	69.81
c18491_g1	1.94	3.02	30.62	0.68	1.6
c19739_g1	0.06	3.57	20.14	0	0.03
c25037_g1	47.71	20.48	12.49	24.89	30.01
c25272_g1	0.05	2.51	7.68	0.24	0.18
c25419_g1	46.32	25.05	15.39	23.3	29
c26051_g1	0.12	0.42	4.16	0	0
c28746_g1	11.5	1.44	0.03	5.85	3.6
c28801_g1	193.04	275.87	551.86	234.82	137.86
c28832_g1	38.03	47.14	63.27	45	28.85
c31609_g2	1.41	9.22	23.73	0.47	12.21
c33314_g1	65.44	112.31	154.7	68.83	74.34
c34577_g1	0.47	0.3	11.99	0.11	0.11
c34831_g1	54.55	29.62	6.29	27.03	56.05
c35183_g1	72.94	86.79	129.84	59.41	55.06
c36008_g1	51.31	23.44	17.95	33.88	41.96
c36151_g1	87.82	32.8	17.12	82.36	141.3
c37193_g1	50.42	17.29	1.45	74.21	20.52
c37379_g1	94.25	66.68	36.09	113.49	56.93
c37410_g1	12.38	5.39	4.25	8.19	6.6
c38547_g1	341.5	196.97	123.65	191.15	190.02
c38636_g1	58.1	57.48	21.01	53	87.04
c38645_g2	0	20.1	36.4	4.85	3.43
c39098_g1	8.3	24.78	31.62	7.11	8.05
c39368_g1	300.65	380.69	554.41	275.85	220.23
c39576_g1	226.03	210.25	440.46	188.2	298.85
c39641_g1	214.41	225.4	420.24	229.95	168.68
c39800_g1	5.47	8.88	15.47	3.86	6.98
c39947_g2	95.65	50.05	37.41	63.63	55.05
c40174_g2	0	0	12.57	0	0
c40262_g1	87.2	218.78	450.04	55.09	76.1
c40514_g1	33.86	13.32	8.4	20.87	42.54
c40714_g1	0	6.39	24.31	0	0
c40778_g1	1.11	14.11	33.27	0.18	0.12
c41069_g1	42.33	4.37	0.93	28.62	1.84
c41433_g1	93.15	43.93	36.79	48.85	67.2
c41490_g1	37.71	8.64	4.5	24.33	21.09
c41499_g1	54.11	22.37	8.41	63.24	60.31
c41575_g1	883.36	980.87	1862.14	1153.54	576
c41712_g1	707.71	349.18	226.25	370.61	433.71
c41851_g1	15.47	31.32	34.41	17.08	23.89
c41895_g1	50.36	37.56	17.76	39.72	47.99
c41909_g1	0.06	0.15	5.04	0.13	2.11
c42052_g1	337.62	357.74	609.87	441.09	355.35
c42073_g1	13.17	4.78	2.67	5.23	4.67
c42118_g1	24.37	15.33	7.9	16	15.62
c42231_g1	39.63	30.55	14.99	26.53	33.26
c42465_g1	44.44	53.61	94.03	41.71	52.64
c42518_g1	118.08	64.29	37.53	100.55	81.55
c42540_g1	0	0	233.29	0	0
c42573_g1	119.75	92.12	201.08	80.84	77.74
c42628_g3	0.09	0.03	6.22	0	0
c42752_g1	8.42	17.18	29.44	7.62	7.36
c42918_g1	30.26	12.85	10.96	15.28	16.76
c43084_g1	40.58	32.35	14.54	33.66	19.35
c43240_g1	2.6	8.02	9.5	0.29	7.51
c43245_g1	0.04	0.72	3.15	0	0.08
c43260_g1	85.59	41.49	30.83	62.07	50
c43391_g1	43.93	17.8	15.4	25.74	17.05
c43392_g1	68.28	73.52	155.41	54.79	72.73
c43409_g1	1.98	12.32	29.54	2.11	1.66
c43503_g1	35.47	17.63	12.33	15.13	16.34
c43505_g1	91.76	84.07	192.38	68.71	60.54
c43553_g1	103.48	124.75	187.02	148.65	112.41
c43578_g1	115.36	51.51	31.09	53.41	48.54
c43617_g1	11.23	18.49	37.99	15.99	11.12
c43743_g2	0.09	3.72	7.87	4.63	6.05
c43805_g1	4.74	4.53	54.22	2.14	2.53
c43894_g1	36.53	85.72	129.06	16.06	25.46
c43896_g2	129.63	94.46	229.88	91.23	70.44
c43902_g1	62.7	25.63	20.58	28.99	27.09
c44008_g1	248.94	266.21	452.66	236.43	279.46
c44042_g1	47.89	59.38	101.25	29.76	40.26
c44116_g1	3.09	19.25	45.92	8.75	5.05
c44304_g1	3.07	17.07	41.56	3.66	3.3
c44331_g1	35.52	31.52	79.66	31.05	56.9
c44381_g1	38.92	21.65	15.63	28.94	26.89
c44450_g1	0.93	4.26	19.11	1.14	2.55
c44458_g1	0.2	13.75	26.06	4.82	1.49
c44515_g1	8.23	2.4	26.36	3.88	22.39
c44596_g1	29.47	16.06	11.35	16.29	14.24
c44612_g1	195.23	98.79	76.43	148.05	129.83
c44636_g1	141.16	69.54	50.97	62.01	74.7
c44654_g1	25.08	14.23	9.88	14.97	15.21
c44911_g1	36.59	19.59	13.49	26.2	24.06
c45166_g2	12.64	5.22	0.92	8.24	7.96
c45179_g1	1526.12	1161.66	2998.08	1106.61	1810.41
c45235_g1	99.17	57.87	23.72	108.49	39
c45332_g1	49.41	28.13	15.54	32.87	22.11
c45357_g1	4.45	15.25	27.6	3.91	15.92
c45399_g1	1.29	5.85	13.99	0.68	1.37
c45652_g3	0	2.78	52.33	0	0.42
c45667_g1	30.5	19.24	10.13	20.42	20.19
c45734_g1	59.09	32.07	21.02	36.38	26.43
c45874_g1	51.63	27.35	19.55	61.26	73
c45901_g1	78.37	40.93	31.42	32.92	51.18
c45911_g1	0.11	0.13	4.32	0.05	0.09
c45920_g1	0.08	2.2	16.11	1.41	1.97
c46002_g1	45.93	23.56	12.5	18.37	55.84
c46171_g1	28.76	49.27	115.2	21.64	19.23
c46200_g1	24.34	8.76	5.16	16.64	13.07
c46270_g2	40.5	35.27	20.31	27.82	54.93
c46293_g1	24.04	15.57	14.73	16.77	11.39
c46351_g1	29.47	28.91	71.89	18.46	16.49
c46565_g1	160.59	72.78	57.95	67.05	82.58
c46704_g1	30.2	13.09	4.99	10.47	15.26
c46740_g1	329.09	306.88	309.27	339.89	239.95
c46777_g1	4.31	7.67	15.62	5.66	5.17
c46784_g1	1.01	5.75	12.94	0.2	6.87
c46806_g1	123.23	78.93	64.18	76.23	85.35
c46844_g1	40.58	62.86	151.98	21.21	46.69
c46866_g1	60.5	33.91	35.34	26.05	33.01
c46901_g2	91.41	50.37	22.07	91.18	122.51
c46927_g1	450.62	381.27	815.75	342.45	545.6
c46927_g3	1584.78	1141.18	2255.22	1221.31	1568.98
c46958_g1	1164.05	1004.72	23.46	1052.64	1531.58
c47067_g1	69.72	27.03	16.97	104.78	102.68
c47108_g1	29.71	16.21	10.32	15.91	33.03
c47172_g1	3.21	12.71	23.11	5.52	5.31
c47298_g3	87.5	93.28	30.05	77.14	116.34
c47392_g1	1.9	9.76	26.57	0.05	4.68
c47429_g1	8.96	4.57	1.03	3.03	6.63
c47431_g1	0.57	0.47	5.34	0.23	2.51
c47432_g1	31.77	42.85	70.63	31.77	50.79
c47499_g1	67.62	28.95	20.62	38.71	39.65
c47513_g1	12.22	5	4.91	6.78	6.71
c47522_g1	30.97	12.75	11.75	14.12	13.47
c47589_g1	58.38	26.52	17.95	27.23	23.45
c47668_g1	11.34	9.62	37.64	9.45	21.73
c47695_g1	21.6	8.96	6.69	8.62	9.2
c47728_g1	268.67	293.78	489.73	231.7	237.25
c47779_g1	13.12	9.33	64.22	10.92	12.34
c47817_g1	35.91	19.4	14.36	21.46	20.27
c47871_g1	6.52	5.52	20.51	4.05	8.35
c47884_g1	0.66	1.89	12.11	1.54	0.51
c47904_g1	48.17	19.03	18.17	58.28	50.22
c47907_g1	65.94	94.42	145.46	81.75	61.45
c47913_g1	18.97	23.64	55.89	14.71	16.83
c47932_g1	13.58	9.58	3.58	7.02	8.38
c47963_g1	3.93	2.12	27.81	0.24	2.59
c47991_g1	29.11	14.83	11.46	25.13	29.89
c48000_g1	14.34	13.11	38.27	16.65	10.97
c48024_g1	51.59	19.94	15.85	45.2	35.13
c48189_g2	2.99	7.75	19.83	2.01	3.72
c48198_g1	8.58	3.54	0.78	3.33	9.83
c48385_g1	68.24	29.7	13.87	32.79	31.13
c48408_g1	33.86	27.27	13.02	19.26	29.16
c48446_g2	15.65	15.47	2.85	7.72	8.69
c48475_g1	58.46	28.53	9.95	40.71	44.72
c48483_g1	28.53	11.12	10.97	12.58	15.9
c48525_g1	27.72	39.14	73.8	17.31	23.16
c48539_g2	19.73	7.1	1.58	8.42	7.33
c48639_g1	2.72	0.47	18.35	0.38	5.08
c48680_g1	18.92	79.32	61.65	15.02	39.89
c48821_g2	86.88	23.06	15.3	38.84	17.19
c48859_g1	75.94	36.98	31.34	32.32	35.73
c48886_g3	166.16	105.65	269.09	211.65	249.49
c48901_g2	13.22	14.3	35.42	13.02	19.19
c48907_g1	136.17	143.66	335.07	116.25	88.36
c48975_g3	17.7	13.35	2.69	9.98	6.76
c49024_g1	19.24	10.16	4.66	8.39	8.92
c49045_g1	2.06	2.08	15.95	0.57	2.09
c49058_g1	15.36	8.24	2.6	7.93	6.35
c49085_g1	15.44	20.49	64.57	19.72	37.63
c49095_g1	58.6	60.75	22.68	47.41	72.43
c49137_g1	205.61	255.38	334.4	283.63	238.06
c49184_g1	28.36	14.53	10.15	16.52	17.2
c49218_g2	21	10.33	8.12	12.29	10.47
c49224_g1	21.74	10.83	8.81	24.88	24.54
c49248_g1	38.53	14.98	29.13	11.37	7.38
c49274_g1	11.35	2.99	1.93	5.85	5.71
c49318_g1	136.03	101.41	34.83	100.24	48.15
c49324_g1	10.6	5.29	3.78	6.53	9.59
c49331_g1	100.06	55.73	283.55	170.92	129.19
c49368_g1	83.89	117.57	217.76	106.08	71.12
c49392_g1	16.69	7.99	5.37	23.99	15.21
c49419_g1	33.08	14.26	10.57	14.57	15.35
c49463_g1	182.3	94.07	56.33	166.09	78.93
c49580_g1	25.07	14.38	9.41	15.77	19.06
c49628_g2	0.13	5.7	28.06	0	0.13
c49681_g1	54.92	26.96	21.9	34.29	23.8
c49707_g1	38.19	18.72	14.48	31.21	18.87
c49721_g1	0.35	5.81	10.97	1.03	0.7
c49727_g1	39.06	21.34	13.26	33.19	22.35
c49728_g1	1.09	4.71	23.62	5.87	3.8
c49763_g1	5.56	17.89	23.42	8.55	7.95
c49792_g1	43.01	21.06	12.06	42.77	38.58
c49829_g1	36.11	18.19	13.52	22.03	20.65
c49853_g2	81.16	61.41	25.45	121.02	76.39
c49859_g2	22.61	8.25	0.94	12.49	15.25
c49883_g1	4.16	2.14	0.02	8.46	1.64
c49888_g1	59.06	25	21.98	34.41	34.83
c49931_g2	69.19	42.42	149.74	108.69	107.67
c49975_g1	0.41	2.29	7.47	0.18	0.6
c50053_g2	1.01	1.16	118.59	0.81	1.28
c50077_g1	118.87	72.47	44.88	70.09	53.28
c50081_g2	30.52	38.83	56.87	15.84	27.76
c50116_g1	44.8	23.67	13.7	51.44	18.99
c50120_g1	7.22	12.16	22.42	5.14	7.18
c50144_g1	24.06	10.67	9.5	12.13	19
c50148_g3	56.18	20.24	492.45	13.18	64.5
c50173_g1	5.23	17.04	34.09	8.8	6.19
c50211_g1	61.89	29.99	24.95	41.93	40.03
c50263_g1	34.94	19.21	3.47	19.41	15.7
c50325_g1	8.17	102.38	218.9	178.43	168.38
c50340_g2	6.37	9.35	46.41	3.3	20.93
c50366_g1	5.3	13.3	36.58	2.24	3.9
c50375_g2	3.16	1.18	0.14	4.67	1.67
c50443_g1	33.44	46.7	102.99	48.55	29.2
c50452_g1	35.9	17.59	11.9	25.08	52.96
c50504_g1	39.95	25.2	66.19	39.18	27.47
c50504_g2	19.98	11.06	46.79	11.08	13.49
c50537_g1	50.73	18.64	7.34	39.84	41.71
c50542_g1	18.29	6.75	1.92	18.54	27.82
c50558_g1	35.94	23.31	6.84	34	19.18
c50573_g1	31.88	34.59	20.47	49.97	26.88
c50769_g2	15.57	18.97	106.46	14.68	16.98
c50769_g3	4.92	6.2	56.01	3.82	3.5
c50810_g1	42.82	54.86	90.15	56.38	52.39
c50819_g1	0.06	13.05	37.27	0.15	1.65
c50933_g1	1.61	0.24	10.84	0.27	2.33
c50997_g1	17.14	10.69	6.18	7.26	7.02
c51059_g1	27.45	19.06	8.74	21.44	16.25
c51105_g1	170.6	170.42	351.32	145.88	213.58
c51105_g4	322.49	327.04	555.85	310.55	346.02
c51125_g1	9.4	1.86	1.11	3.38	6.55
c51160_g1	6.75	15.68	22.42	10.36	10.72
c51166_g1	25.05	26.86	83.05	37.96	31.41
c51194_g1	50.38	21.46	18.82	18.36	22.7
c51241_g1	14.23	39.23	42.79	32.18	23.13
c51248_g1	0.33	0.57	6.27	3.75	0.98
c51279_g3	44.09	15.2	1.72	14.7	9.14
c51286_g4	0.77	15.89	28.35	4.21	2.45
c51295_g1	40.92	20.16	13.01	18.19	19.22
c51309_g1	41.45	18.03	14.91	19.61	20.37
c51321_g1	11.46	14.42	22.03	8.99	15.02
c51336_g1	10.95	6.07	23.33	5.09	6.31
c51352_g1	2.75	0.09	9.09	0.79	3.01
c51435_g1	9.25	7.68	2.45	6.82	3.52
c51458_g1	95.86	75.49	34.59	67.97	66.66
c51472_g4	0	16.83	37.19	0.22	14.54
c51475_g1	6.24	20.63	29.06	5.27	3.62
c51511_g2	13.52	8.01	47.51	8.21	13.94
c51530_g1	22.57	12.36	7.54	12.33	10.2
c51532_g3	15.66	24.59	31.66	14.58	24.4
c51623_g1	11.92	8.5	32.04	7.56	11.17
c51631_g1	21.6	10.15	4.31	14.17	17.41
c51759_g1	28	8.94	4.34	11.96	19.8
c51848_g1	0.56	2.77	10.52	2.73	2.15
c51849_g1	26.39	12.18	6.77	18.11	13.5
c51891_g1	23.5	10.53	8.3	15.15	12.05
c51899_g1	153.8	125.05	257.78	162.73	166.9
c51927_g1	2.22	6.41	18.48	10.42	4.86
c51933_g1	86.65	51.34	29.45	47.92	40.52
c51944_g1	455.82	423.08	174.51	732.87	388.73
c51981_g1	10.75	4.48	2.73	5.11	5.92
c52066_g1	9.29	3.62	0.09	8.71	6.15
c52069_g1	19.4	37.32	29.82	13	17.79
c52105_g1	25.6	12.32	5.4	10.56	13.73
c52132_g1	60.06	40.66	51.4	33.46	39.49
c52138_g1	21.99	15.58	8.87	15.98	14.11
c52148_g2	8.8	7.73	23.09	8.9	11.52
c52170_g1	0.12	0.14	3.6	0.11	2.96
c52202_g4	4.36	0.82	0.56	0.86	0.51
c52262_g1	212.28	139.66	489.79	243.32	152.41
c52337_g1	24.18	15.44	3	10.71	9.68
c52357_g1	20.39	12.5	7.4	14.03	14.03
c52361_g1	39.29	3.02	1.89	6.11	50.82
c52439_g3	45.54	9.3	0	13.62	16.57
c52493_g2	33.07	17.74	12.1	18.39	18.86
c52507_g1	13.92	14.69	16.34	18.32	11.92
c52522_g2	1.22	4.09	7.79	2.11	0.88
c52551_g1	53.57	44.66	44.24	44.52	62.05
c52573_g1	14.7	8.07	4.8	17.62	6.93
c52588_g1	23.98	14.89	7.32	12.07	27.2
c52649_g1	21.63	8.63	6.83	9.95	10.85
c52656_g1	20.64	9.62	5.37	11.31	9.54
c52669_g3	0.17	1.61	4.69	0.2	0.68
c52752_g1	53.84	29.35	12.58	35.87	40.9
c52777_g1	10.92	21.37	23.54	22.16	21.32
c52810_g1	25.22	10.81	9.01	13.83	14.44
c52813_g1	30.9	13.56	10.54	50.22	52.68
c52816_g1	8.5	3.97	3.33	5.74	5.18
c52906_g2	384.29	537.84	717.69	312.18	540.85
c52966_g1	16.21	8.84	3.13	14.26	9.36
c52982_g1	12.4	15.84	24.25	11.41	12.42
c53082_g1	12.06	6.1	2.16	12.44	9.72
c53088_g2	0.44	3.77	6.53	3.44	4.21
c53123_g1	7.24	11.56	20.72	5.92	6.02
c53174_g1	8.03	10.93	20.87	6.43	5.51
c53195_g1	136.64	67.51	61.51	68.78	64.6
c53195_g2	114.12	59.37	45.65	53.95	56.83
c53227_g2	17.75	16.42	56.81	17.71	23.92
c53228_g1	25.61	7.3	3.46	13.31	7.39
c53249_g3	0.18	0.15	10.69	0.54	1.1
c53251_g1	2.18	4.36	15.37	10.96	4.1
c53260_g1	3.91	1.7	13.99	11.67	6.69
c53266_g1	9.4	5.52	2.3	4.14	3.93
c53288_g1	34.8	26.31	62.64	28.45	40.64
c53292_g2	8.39	37.29	77.74	1.65	8.73
c53371_g1	28.25	16.65	10.89	12.26	16.84
c53387_g2	38.52	111.77	214.93	27.53	39.29
c53415_g3	9.43	5.64	21.28	16.41	4.83
c53438_g1	0.07	4.63	10.69	2.69	1.53
c53516_g1	34.52	43.58	77.54	29.26	24.81
c53525_g1	5.04	18.91	28.83	2.86	3.62
c53620_g1	11.26	2.75	1.89	3.46	4.88
c53658_g1	12.75	6.43	4.9	6.52	6.84
c53667_g1	189.83	165.51	371.56	310.37	313.14
c53671_g2	375.36	149.8	72.41	369.99	389.91
c53791_g1	25.34	18.72	5.37	22.87	8.84
c53834_g1	17.37	8.39	4.33	8.74	9.43
c53854_g1	46.53	14.5	23.78	15.43	22.64
c53892_g2	1.07	2.84	25.24	4.48	4.69
c53903_g2	5.54	8.77	30.55	10.35	9.6
c53955_g1	0.41	7.26	30.86	0.43	0.43
c53955_g2	0.8	7.52	36.35	0.11	0.23
c54037_g1	57.78	33.65	135.27	60.53	88.32
c54054_g1	37.15	22.5	9.24	32.71	29.58
c54063_g1	18.02	22.18	3.8	6.04	20.02
c54123_g1	26.79	37.29	55.04	22.79	25.97
c54149_g1	24.48	15.93	9.07	23.61	18.99
c54159_g1	1.02	1.08	5.88	0.33	2.6
c54209_g1	16.54	12.09	6.05	9.47	8.91
c54234_g1	47.53	15.28	6.48	11.55	19.86
c54296_g1	29.9	22.32	54.31	41.17	26.44
c54296_g2	135.99	90.6	135.54	142.79	91.48
c54306_g1	19.75	9.83	6.16	16.53	16.71
c54369_g1	18.83	10.33	6.08	18.9	12.43
c54383_g1	40.7	19.39	13.52	29.25	17.48
c54393_g1	13.81	5.42	5.15	9.62	5.83
c54413_g1	51.04	68.38	85.38	58.24	81.83
c54438_g1	1.13	3.26	6.46	3.87	2.63
c54487_g1	14.9	8.88	5.85	8.83	8.37
c54499_g2	496	685.42	890.68	624.97	772.64
c54546_g1	29.44	17.7	22.4	19.91	22.34
c54561_g2	34.04	29.88	55.5	22.91	30.85
c54577_g1	28.44	13.43	5.6	36.39	29.63
c54579_g1	20.62	9.05	7.47	8.67	10.33
c54581_g1	4.91	5.85	0.54	4.58	5.59
c54604_g1	8.59	2.4	2.21	4.96	3.99
c54629_g2	11.68	31.3	77.43	81.21	62.9
c54662_g2	9.89	5.1	56.7	5.48	6.17
c54697_g1	27.57	26.36	51.43	18.78	30.22
c54720_g1	8.64	3.18	2.62	6.27	4.62
c54738_g1	13.62	17.01	25.03	10.58	11.59
c54804_g1	34.26	18.79	13.11	19.9	19.21
c54814_g1	15.53	36.59	42.06	15.51	10.3
c54819_g1	3.92	6.51	17.86	4.74	5.49
c54832_g1	4.93	3.47	13.42	4.7	4.54
c54875_g1	11.98	8.92	24.94	8.79	5.79
c54944_g2	51.49	56.12	159.21	23.9	46.58
c54955_g1	41.35	21.81	16.54	26.82	21.44
c54963_g1	25.37	11.09	7.68	12.75	15.1
c54988_g1	4.43	10.99	0.74	7.26	10.06
c55002_g1	16.9	25.22	6.07	29.84	14.87
c55003_g1	7.46	7.99	22.74	12.3	9.16
c55006_g1	54.72	52.99	13.59	87.26	88.3
c55035_g1	12.49	5.98	3.55	7	6.78
c55045_g2	86.46	105.16	252.16	93.6	78.57
c55090_g1	11.81	7.24	22.73	5.43	4.99
c55162_g1	264.11	122.23	96.31	119.63	104.67
c55183_g1	0.68	0.44	4.37	1.54	2.32
c55199_g1	4.62	7.78	34.11	4.74	3.28
c55244_g2	24.31	11.56	8.92	18.41	12.68
c55306_g1	24.92	30.19	47.96	30.32	28.45
c55339_g1	54.53	22.8	16.06	32.14	34.57
c55375_g1	18.16	5.46	3.43	9.97	10.84
c55482_g1	0.75	1.97	9.37	2.2	3.16
c55496_g1	104.21	60.83	38.75	91.89	129.93
c55497_g1	43.95	21.64	11.78	36.45	27.38
c55532_g1	26.35	27.86	24.25	22.33	31.32
c55534_g1	9.92	17.81	27.79	8.02	9.46
c55539_g1	5.52	8.02	13.52	5.09	7.24
c55545_g1	1.4	3.01	9.2	3.89	5.39
c55548_g1	22.84	10.79	8.79	17.4	13.04
c55592_g2	8.08	2.53	1.73	2.83	2.6
c55641_g1	8.88	3.52	2.25	5.21	4.18
c55656_g1	12.38	5.16	4.51	4.59	5.03
c55660_g1	0.27	2.11	4.55	0.38	1.46
c55677_g1	24.47	12.16	10.72	14.95	11.89
c55727_g1	22.62	9.64	9.05	15.62	14.7
c55763_g1	33.86	42.36	63.85	47.02	59.56
c55818_g1	12.85	6.45	5.87	6.5	7.48
c55847_g1	9.73	4.75	2.3	8.31	4.82
c55896_g1	15.04	8.1	5.86	7.01	6.54
c55975_g1	132.8	230.87	326.36	136.33	146.15
c56009_g2	1.9	2.29	5.92	2.15	2.09
c61503_g1	192.57	276.75	323.22	220.43	277.36
c67506_g1	19.1	13.25	3.81	9.39	6.15
c68539_g1	0	0	48.76	0	0
c72860_g1	377.37	324.03	609	417.25	177.5
c7416_g1	0	7	19.07	0.07	0.04
c7697_g1	0.19	0	142.3	0	14.26
c78377_g1	0.37	0	68.33	0.6	0.32
c8217_g1	161.67	209.98	451.73	173.57	111.21
c8886_g2	15	4.16	0.28	1.42	3.66
