# Supplementary material for: Transcription Analysis of the Stress and Immune Response Genes to Temperature Stress in Ostrinia furnacalis
Source: Front Physiol. 2019 Oct 15;10:1289. doi: 10.3389/fphys.2019.01289 (PMC6803539; doi:10.3389/fphys.2019.01289)
Supplement: Supplementary file 5 [file Data_Sheet_5.xls]

## Sheet: Additional file 5 Table S7
Table S7. Annotation and expression of unigenes used for heatmap
gene_id	RPKM/FPKM(OfL_25_0)	RPKM/FPKM(OfL_40_1)	RPKM/FPKM(OfL_40_2)	RPKM/FPKM(OfL_8_1)	RPKM/FPKM(OfL_8_2)	Gene Length	NR GI	NR ID	NR Score	NR Evalue	NR Description	NT GI	NT ID	NT Score	NT Evalue	NT Description	KO ID	KO Name	KO Description	Http Link	Swissprot ID	Swissprot Score	Swissprot Evalue	Swissprot Description	PFAM ID	PFAM description	Gene Ontology Biological Pathway	BP Description	Gene Ontology Molecular Function	MF Description	Gene Ontology Cellular Component	CC Description	KOG ID	KOG Description
c10382_g1	0	1.61	13.85	0	0	1780	--	--	--	--	--	--	--	--	--	--	--	--	--	--	--	--	--	--	--	--	--	--	--	--	--	--	--	--
c11081_g1	7.05	8.29	14.18	14.49	45.91	1276	512917885	XP_004928997.1	860	1.21e-108	PREDICTED: chymotrypsin BI-like [Bombyx mori]	--	--	--	--	--	--	--	--	--	P17207	328	2.7e-33	Serine protease 3 OS=Drosophila melanogaster GN=Jon99Ci PE=2 SV=2	PF13673//PF00089	Acetyltransferase (GNAT) domain//Trypsin	GO:0006508//GO:0042967	proteolysis//acyl-carrier-protein biosynthetic process	GO:0008080//GO:0004252	N-acetyltransferase activity//serine-type endopeptidase activity	--	--	KOG3627	Trypsin
c12138_g1	5.43	6523.53	8522.63	6.66	3.55	835	112983144	NP_001036942.1	751	1.1e-96	heat shock protein hsp23.7 precursor [Bombyx mori] >gi|56378323|dbj|BAD74198.1| heat shock protein hsp23.7 [Bombyx mori]	--	--	--	--	--	K09542	CRYAB	crystallin, alpha B	http://www.genome.jp/dbget-bin/www_bget?ko:K09542	P82147	362	3.29e-40	Protein lethal(2)essential for life OS=Drosophila melanogaster GN=l(2)efl PE=1 SV=1	PF05393	Human adenovirus early E3A glycoprotein	GO:0006950	response to stress	--	--	GO:0016021	integral component of membrane	KOG3591	Alpha crystallins
c12213_g1	0.71	14.98	0.17	0.17	9.55	1795	585695869	XP_006822105.1	582	4.01e-65	PREDICTED: RNA-directed DNA polymerase from mobile element jockey-like, partial [Saccoglossus kowalevskii]	--	--	--	--	--	--	--	--	--	Q9NBX4	352	1.83e-33	Probable RNA-directed DNA polymerase from transposon X-element OS=Drosophila melanogaster GN=X-element\ORF2 PE=3 SV=1	PF00078//PF02437	Reverse transcriptase (RNA-dependent DNA polymerase)//SKI/SNO/DAC family	GO:0006278	RNA-dependent DNA replication	GO:0003723//GO:0003964	RNA binding//RNA-directed DNA polymerase activity	GO:0005634	nucleus	KOG1075	FOG: Reverse transcriptase
c12666_g1	0.59	2.3	0.93	5.6	25.96	751	389612337	BAM19670.1	528	2.4e-61	lysosomal acid lipase, partial [Papilio xuthus]	--	--	--	--	--	--	--	--	--	O46107	337	7.24e-35	Lipase 1 OS=Drosophila melanogaster GN=Lip1 PE=2 SV=2	PF02450	Lecithin:cholesterol acyltransferase	GO:0006629//GO:0042967	lipid metabolic process//acyl-carrier-protein biosynthetic process	GO:0008374	O-acyltransferase activity	--	--	KOG2624	Triglyceride lipase-cholesterol esterase
c12975_g1	15.4	24.5	81.77	0.24	55.23	584	--	--	--	--	--	--	--	--	--	--	--	--	--	--	--	--	--	--	--	--	--	--	--	--	--	--	--	--
c13792_g1	1.15	10.24	65.64	0.23	0	408	--	--	--	--	--	--	--	--	--	--	--	--	--	--	--	--	--	--	--	--	--	--	--	--	--	--	--	--
c14176_g1	41.68	80.23	29.61	309.48	385.38	1393	392514708	AFM77759.1	1293	4.74e-175	putative trypsin 11 [Ostrinia nubilalis]	392514707	JQ904129.1	798	0	Ostrinia nubilalis putative trypsin 11 (Try11) mRNA, complete cds	K01312	PRSS	trypsin	http://www.genome.jp/dbget-bin/www_bget?ko:K01312	P35047	478	2.12e-54	Trypsin, alkaline C OS=Manduca sexta PE=2 SV=1	PF00089	Trypsin	GO:0006508	proteolysis	GO:0004252	serine-type endopeptidase activity	--	--	KOG3627	Trypsin
c14266_g1	5.74	7661	2236.07	7.95	6.12	802	512937030	XP_004933665.1	748	1.04e-96	PREDICTED: protein lethal(2)essential for life-like [Bombyx mori]	--	--	--	--	--	K09542	CRYAB	crystallin, alpha B	http://www.genome.jp/dbget-bin/www_bget?ko:K09542	P82147	385	9.42e-44	Protein lethal(2)essential for life OS=Drosophila melanogaster GN=l(2)efl PE=1 SV=1	PF00013	KH domain	--	--	GO:0003723	RNA binding	--	--	KOG3591	Alpha crystallins
c14820_g1	92.44	54.68	19.31	36.19	69.81	626	357627943	EHJ77455.1	437	1.75e-51	hypothetical protein KGM_11305 [Danaus plexippus]	--	--	--	--	--	--	--	--	--	--	--	--	--	--	--	--	--	--	--	--	--	--	--
c14912_g1	187.87	184.21	123.29	221.63	317.49	914	--	--	--	--	--	--	--	--	--	--	--	--	--	--	--	--	--	--	--	--	--	--	--	--	--	--	--	--
c15339_g1	14.38	3.06	6.04	14.28	0.98	1594	358031582	NP_001239602.1	1789	0	testis-specific serine/threonine-protein kinase-like [Bombyx mori] >gi|356582739|gb|AET21260.1| TSSK [Bombyx mori]	346710074	AK378998.1	472	0	Bombyx mori mRNA, clone: ftes02B06	K08811	TSSK, STK22	testis-specific serine kinase	http://www.genome.jp/dbget-bin/www_bget?ko:K08811	O54863	682	2.35e-82	Testis-specific serine/threonine-protein kinase 2 OS=Mus musculus GN=Tssk2 PE=1 SV=2	PF06293//PF00069//PF07714	Lipopolysaccharide kinase (Kdo/WaaP) family//Protein kinase domain//Protein tyrosine kinase	GO:0006468//GO:0016310//GO:0009103//GO:0009069	protein phosphorylation//phosphorylation//lipopolysaccharide biosynthetic process//serine family amino acid metabolic process	GO:0004674//GO:0004672//GO:0005524//GO:0016773	protein serine/threonine kinase activity//protein kinase activity//ATP binding//phosphotransferase activity, alcohol group as acceptor	GO:0016020	membrane	KOG0583	Serine/threonine protein kinase
c16093_g1	12.36	4.28	66.1	4.6	61.98	672	270016838	EFA13284.1	303	6.02e-30	hypothetical protein TcasGA2_TC010304 [Tribolium castaneum]	--	--	--	--	--	--	--	--	--	--	--	--	--	--	--	--	--	--	--	--	--	--	--
c16093_g2	2.69	2.29	65.27	0.68	59.04	4732	585695869	XP_006822105.1	535	6.45e-56	PREDICTED: RNA-directed DNA polymerase from mobile element jockey-like, partial [Saccoglossus kowalevskii]	--	--	--	--	--	--	--	--	--	Q95SX7	347	1.63e-31	Probable RNA-directed DNA polymerase from transposon BS OS=Drosophila melanogaster GN=RTase PE=2 SV=1	PF12317//PF10473//PF00769//PF02403//PF00078//PF01496	Intraflagellar transport complex B protein 46 C terminal//Leucine-rich repeats of kinetochore protein Cenp-F/LEK1//Ezrin/radixin/moesin family//Seryl-tRNA synthetase N-terminal domain//Reverse transcriptase (RNA-dependent DNA polymerase)//V-type ATPase 116kDa subunit family	GO:0006566//GO:0006563//GO:0006434//GO:0006544//GO:0015992//GO:0006278//GO:0042073//GO:0015991	threonine metabolic process//L-serine metabolic process//seryl-tRNA aminoacylation//glycine metabolic process//proton transport//RNA-dependent DNA replication//intraciliary transport//ATP hydrolysis coupled proton transport	GO:0008134//GO:0000166//GO:0042803//GO:0004828//GO:0008092//GO:0005524//GO:0015078//GO:0003723//GO:0045502//GO:0003964	transcription factor binding//nucleotide binding//protein homodimerization activity//serine-tRNA ligase activity//cytoskeletal protein binding//ATP binding//hydrogen ion transmembrane transporter activity//RNA binding//dynein binding//RNA-directed DNA polymerase activity	GO:0005737//GO:0005667//GO:0030286//GO:0019898//GO:0033179	cytoplasm//transcription factor complex//dynein complex//extrinsic component of membrane//proton-transporting V-type ATPase, V0 domain	KOG1075	FOG: Reverse transcriptase
c16202_g1	20.49	12.51	0	0.11	0.07	1475	148298724	NP_001091806.1	1374	0	cathepsin L-like proteinase precursor [Bombyx mori] >gi|116272515|gb|ABJ97193.1| cathepsin L-like proteinase [Bombyx mori]	--	--	--	--	--	--	--	--	--	Q26636	534	2.28e-61	Cathepsin L OS=Sarcophaga peregrina PE=1 SV=1	PF00112	Papain family cysteine protease	GO:0006508	proteolysis	GO:0008234	cysteine-type peptidase activity	--	--	KOG1543	Cysteine proteinase Cathepsin L
c17098_g1	9.99	6.3	212.03	18.67	132.75	415	156891151	ABU96713.1	288	5.73e-31	diapausin precursor [Spodoptera litura] >gi|305861200|gb|ADM72854.1| diapausin precursor [Spodoptera exigua]	--	--	--	--	--	--	--	--	--	Q8T0W8	184	3.83e-17	Diapause-specific peptide OS=Gastrophysa atrocyanea PE=1 SV=1	PF08036	Diapausin family of antimicrobial peptide	GO:0050832	defense response to fungus	--	--	GO:0005576	extracellular region	--	--
c17317_g1	72.85	64.75	64.78	26.6	58.07	1392	389609617	BAM18420.1	377	1.14e-40	similar to CG15715 [Papilio xuthus]	--	--	--	--	--	--	--	--	--	Q5ZMM5	216	1.19e-19	Zinc finger protein 706 OS=Gallus gallus GN=ZNF706 PE=4 SV=1	--	--	--	--	--	--	--	--	KOG4118	Uncharacterized conserved protein
c17511_g1	24.33	0.94	15.9	2.02	21.02	1333	512911036	XP_004927317.1	918	7.68e-117	PREDICTED: prostatic acid phosphatase-like [Bombyx mori]	--	--	--	--	--	--	--	--	--	P20611	360	2.32e-36	Lysosomal acid phosphatase OS=Rattus norvegicus GN=Acp2 PE=1 SV=1	PF00328	Histidine phosphatase superfamily (branch 2)	GO:0006771//GO:0019497	riboflavin metabolic process//hexachlorocyclohexane metabolic process	GO:0003993	acid phosphatase activity	--	--	KOG3720	Lysosomal & prostatic acid phosphatases
c17521_g1	86.96	87.62	73.15	163.56	80.44	1815	241659423	CAZ65618.1	1963	0	cytochrome P450 [Cnaphalocrocis medinalis]	--	--	--	--	--	K14999	CYP6	cytochrome P450, family 6	http://www.genome.jp/dbget-bin/www_bget?ko:K14999	O61387	1104	2.6e-142	Cytochrome P450 6B7 OS=Helicoverpa armigera GN=CYP6B7 PE=2 SV=1	PF00067	Cytochrome P450	GO:0055114//GO:0006118	oxidation-reduction process//electron transport	GO:0016705//GO:0020037//GO:0005506//GO:0004497//GO:0009055	oxidoreductase activity, acting on paired donors, with incorporation or reduction of molecular oxygen//heme binding//iron ion binding//monooxygenase activity//electron carrier activity	--	--	KOG0158	Cytochrome P450 CYP3/CYP5/CYP6/CYP9 subfamilies
c18491_g1	1.94	3.02	30.62	0.68	1.6	805	--	--	--	--	--	--	--	--	--	--	--	--	--	--	--	--	--	--	--	--	--	--	--	--	--	--	--	--
c1850_g1	408.37	112.18	256.27	147.45	224.07	348	--	--	--	--	--	--	--	--	--	--	--	--	--	--	--	--	--	--	--	--	--	--	--	--	--	--	--	--
c19140_g1	862.49	250.15	337.41	638.33	382.72	587	389612967	BAM19875.1	206	5.9e-18	unknown secreted protein [Papilio xuthus]	--	--	--	--	--	--	--	--	--	--	--	--	--	PF07743//PF07464	HSCB C-terminal oligomerisation domain//Apolipophorin-III precursor (apoLp-III)	GO:0006869//GO:0051259	lipid transport//protein oligomerization	GO:0008289	lipid binding	GO:0005576	extracellular region	--	--
c19327_g1	0.05	0	1.5	16.62	1.63	1213	641682144	XP_008189733.1	732	2.88e-90	PREDICTED: putative nuclease HARBI1 [Acyrthosiphon pisum]	--	--	--	--	--	--	--	--	--	Q8BR93	368	2.54e-38	Putative nuclease HARBI1 OS=Mus musculus GN=Harbi1 PE=2 SV=1	PF01609//PF04827	Transposase DDE domain//Plant transposon protein	GO:0006313	transposition, DNA-mediated	GO:0004803//GO:0016788//GO:0003677	transposase activity//hydrolase activity, acting on ester bonds//DNA binding	--	--	KOG4585	Predicted transposase
c19635_g1	40.38	56.14	58.84	76.82	93.46	847	674781325	AIL29320.1	646	7.47e-81	glutathione S-transferase sigma 3 [Cnaphalocrocis medinalis]	--	--	--	--	--	--	--	--	--	O18598	360	1.29e-39	Glutathione S-transferase OS=Blattella germanica PE=1 SV=3	PF13409//PF13417//PF02798	Glutathione S-transferase, N-terminal domain//Glutathione S-transferase, N-terminal domain//Glutathione S-transferase, N-terminal domain	--	--	GO:0005515	protein binding	--	--	KOG1695	Glutathione S-transferase
c19739_g1	0.06	3.57	20.14	0	0.03	3136	--	--	--	--	--	--	--	--	--	--	--	--	--	--	--	--	--	--	PF01884	PcrB family	--	--	GO:0016765	transferase activity, transferring alkyl or aryl (other than methyl) groups	--	--	--	--
c19824_g1	39.69	32.41	41.41	14.5	29.22	1401	--	--	--	--	--	--	--	--	--	--	--	--	--	--	--	--	--	--	--	--	--	--	--	--	--	--	--	--
c19866_g1	433.58	516.8	643.14	812.65	858.11	1155	389610963	BAM19092.1	422	2.18e-47	unknown secreted protein [Papilio polytes]	134001119	EF113394.1	140	6.2e-65	Ostrinia furnacalis desaturase (ezi-D11 beta-2) gene, complete cds	--	--	--	--	B0JFB8	407	1.05e-46	Fungal protease inhibitor-1 OS=Antheraea mylitta GN=fpi-1 PE=1 SV=1	PF08107	Pleurocidin family	GO:0042742	defense response to bacterium	--	--	--	--	--	--
c19875_g1	229.05	259.62	324.87	661.54	676.38	983	209395384	ACI45418.1	1137	4.73e-153	serine proteinase diverged [Ostrinia nubilalis]	209395383	EU673455.1	840	0	Ostrinia nubilalis serine proteinase diverged mRNA, complete cds	--	--	--	--	P29293	134	1.51e-07	Acrosin OS=Rattus norvegicus GN=Acr PE=2 SV=2	PF00089//PF04513	Trypsin//Baculovirus polyhedron envelope protein, PEP, C terminus	GO:0006508	proteolysis	GO:0005198//GO:0004252	structural molecule activity//serine-type endopeptidase activity	GO:0019028//GO:0019031	viral capsid//viral envelope	--	--
c23243_g1	740.58	593.5	400.48	295.86	459.71	510	357614991	EHJ69413.1	274	3.07e-28	ATP synthase subunit epsilon, mitochondrial [Danaus plexippus]	--	--	--	--	--	K02135	ATPeF1E, ATP5E, ATP15	F-type H+-transporting ATPase subunit epsilon	http://www.genome.jp/dbget-bin/www_bget?ko:K02135	Q06450	137	3.53e-10	ATP synthase subunit epsilon, mitochondrial OS=Ipomoea batatas PE=1 SV=2	PF04627	Mitochondrial ATP synthase epsilon chain	GO:0006119//GO:0015992//GO:0015986	oxidative phosphorylation//proton transport//ATP synthesis coupled proton transport	GO:0046933//GO:0046961	proton-transporting ATP synthase activity, rotational mechanism//proton-transporting ATPase activity, rotational mechanism	GO:0000275//GO:0045259	mitochondrial proton-transporting ATP synthase complex, catalytic core F(1)//proton-transporting ATP synthase complex	KOG3495	Mitochondrial F1F0-ATP synthase, subunit epsilon/ATP15
c23397_g1	51.98	31.85	112.07	198.86	125.6	1152	116783304	ABK22882.1	639	2.6e-77	unknown [Picea sitchensis]	--	--	--	--	--	--	--	--	--	--	--	--	--	PF00832	Ribosomal L39 protein	GO:0006412//GO:0042254	translation//ribosome biogenesis	GO:0003735	structural constituent of ribosome	GO:0005840//GO:0005622	ribosome//intracellular	--	--
c23532_g1	39.44	20.98	28.09	10.24	11.2	7214	357604631	EHJ64271.1	2002	0	hypothetical protein KGM_14571 [Danaus plexippus]	--	--	--	--	--	--	--	--	--	--	--	--	--	PF01918//PF04750//PF02701//PF02079//PF00093	Alba//FAR-17a/AIG1-like protein//Dof domain, zinc finger//Nuclear transition protein 1//von Willebrand factor type C domain	GO:0006355//GO:0007283	regulation of transcription, DNA-templated//spermatogenesis	GO:0003677//GO:0005515//GO:0003676	DNA binding//protein binding//nucleic acid binding	GO:0005634//GO:0000786//GO:0016021	nucleus//nucleosome//integral component of membrane	--	--
c23810_g1	0.08	11.85	0.12	0.04	0.04	1340	--	--	--	--	--	--	--	--	--	--	--	--	--	--	--	--	--	--	--	--	--	--	--	--	--	--	--	--
c24249_g1	26.5	10.68	39.05	48.36	257.74	839	512891166	XP_004922637.1	188	4.71e-14	PREDICTED: fibrohexamerin-like [Bombyx mori]	--	--	--	--	--	--	--	--	--	--	--	--	--	PF07294//PF02724	Fibroin P25//CDC45-like protein	GO:0006270	DNA replication initiation	GO:0005198	structural molecule activity	GO:0005576	extracellular region	--	--
c24836_g1	12.88	12.04	13.78	347.15	111.49	1085	3913261	O02443.1	340	1.39e-35	RecName: Full=Larval cuticle protein 1; Flags: Precursor [Helicoverpa armigera] >gi|2209362|gb|AAB61471.1| larval cuticular protein 1 [Helicoverpa armigera]	241555754	XM_002399468.1	36	3.78e-07	Ixodes scapularis cuticular protein, putative, mRNA	--	--	--	--	O02443	340	4.17e-37	Larval cuticle protein 1 OS=Helicoverpa armigera GN=LCP1 PE=4 SV=1	PF00379	Insect cuticle protein	--	--	GO:0042302	structural constituent of cuticle	--	--	--	--
c25037_g1	47.71	20.48	12.49	24.89	30.01	1131	659495162	AID66692.1	1221	1.41e-165	3-hydroxyacyl-CoA dehydrogenase [Agrotis segetum]	--	--	--	--	--	K08683	HSD17B10	3-hydroxyacyl-CoA dehydrogenase / 3-hydroxy-2-methylbutyryl-CoA dehydrogenase	http://www.genome.jp/dbget-bin/www_bget?ko:K08683	O18404	905	2.96e-119	3-hydroxyacyl-CoA dehydrogenase type-2 OS=Drosophila melanogaster GN=scu PE=1 SV=1	PF00107//PF01370//PF01073//PF03435//PF00106	Zinc-binding dehydrogenase//NAD dependent epimerase/dehydratase family//3-beta hydroxysteroid dehydrogenase/isomerase family//Saccharopine dehydrogenase//short chain dehydrogenase	GO:0008152//GO:0044237//GO:0006694//GO:0055114//GO:0008207//GO:0008210//GO:0008209	metabolic process//cellular metabolic process//steroid biosynthetic process//oxidation-reduction process//C21-steroid hormone metabolic process//estrogen metabolic process//androgen metabolic process	GO:0016616//GO:0003854//GO:0050662//GO:0003824//GO:0008270//GO:0016491	oxidoreductase activity, acting on the CH-OH group of donors, NAD or NADP as acceptor//3-beta-hydroxy-delta5-steroid dehydrogenase activity//coenzyme binding//catalytic activity//zinc ion binding//oxidoreductase activity	--	--	KOG0725	Reductases with broad range of substrate specificities
c25255_g1	275.73	416.43	663.8	1109.17	978.42	1255	392514740	AFM77775.1	1319	2.64e-179	chymotrypsin-like serine protease 16 [Ostrinia nubilalis]	392514739	JQ904145.1	840	0	Ostrinia nubilalis chymotrypsin-like serine protease 16 (CTP16) mRNA, complete cds	--	--	--	--	Q7SIG2	300	5.05e-30	Chymotrypsin-1 OS=Solenopsis invicta PE=1 SV=1	PF00089	Trypsin	GO:0006508	proteolysis	GO:0004252	serine-type endopeptidase activity	--	--	KOG3627	Trypsin
c25272_g1	0.05	2.51	7.68	0.24	0.18	1935	--	--	--	--	--	--	--	--	--	--	--	--	--	--	--	--	--	--	--	--	--	--	--	--	--	--	--	--
c25419_g1	46.32	25.05	15.39	23.3	29	1188	357611171	EHJ67346.1	962	1.09e-125	endothelial-monocyte activating polypeptide II [Danaus plexippus]	--	--	--	--	--	K15437	AIMP1, ARC1	aminoacyl tRNA synthase complex-interacting multifunctional protein 1	http://www.genome.jp/dbget-bin/www_bget?ko:K15437	O54873	577	2.13e-68	Aminoacyl tRNA synthase complex-interacting multifunctional protein 1 OS=Cricetulus griseus GN=AIMP1 PE=2 SV=1	PF01588	Putative tRNA binding domain	--	--	GO:0000049	tRNA binding	--	--	KOG2241	tRNA-binding protein
c25460_g1	179.05	33.77	26.24	195.8	19.47	382	--	--	--	--	--	--	--	--	--	--	--	--	--	--	--	--	--	--	--	--	--	--	--	--	--	--	--	--
c25700_g1	17.73	1.21	14.65	15.9	0.29	2913	84801		2433	0	hypothetical protein 2 - silkworm transposon mag	--	--	--	--	--	--	--	--	--	Q7LHG5	679	3.54e-72	Transposon Ty3-I Gag-Pol polyprotein OS=Saccharomyces cerevisiae (strain ATCC 204508 / S288c) GN=TY3B-I PE=3 SV=2	PF00078//PF00665	Reverse transcriptase (RNA-dependent DNA polymerase)//Integrase core domain	GO:0006278//GO:0015074	RNA-dependent DNA replication//DNA integration	GO:0003964//GO:0003723	RNA-directed DNA polymerase activity//RNA binding	--	--	KOG0017	FOG: Transposon-encoded proteins with TYA, reverse transcriptase, integrase domains in various combinations
c25796_g1	3.89	10.96	11.12	56.17	86.65	374	--	--	--	--	--	--	--	--	--	--	--	--	--	--	--	--	--	--	--	--	--	--	--	--	--	--	--	--
c26051_g1	0.12	0.42	4.16	0	0	3688	270005484	EFA01932.1	2427	0	hypothetical protein TcasGA2_TC007546 [Tribolium castaneum]	--	--	--	--	--	K16489	SFI1	protein SFI1	http://www.genome.jp/dbget-bin/www_bget?ko:K16489	Q99315	990	1.36e-110	Transposon Ty3-G Gag-Pol polyprotein OS=Saccharomyces cerevisiae (strain ATCC 204508 / S288c) GN=TY3B-G PE=1 SV=3	PF00665//PF02278//PF00078	Integrase core domain//Polysaccharide lyase family 8, super-sandwich domain//Reverse transcriptase (RNA-dependent DNA polymerase)	GO:0006278//GO:0015074	RNA-dependent DNA replication//DNA integration	GO:0016829//GO:0003964//GO:0005488//GO:0003723	lyase activity//RNA-directed DNA polymerase activity//binding//RNA binding	GO:0005576	extracellular region	KOG0017	FOG: Transposon-encoded proteins with TYA, reverse transcriptase, integrase domains in various combinations
c26095_g1	217.31	197.82	95.41	45.08	174.95	1122	--	--	--	--	--	--	--	--	--	--	--	--	--	--	--	--	--	--	PF03488//PF00049	Nematode insulin-related peptide beta type//Insulin/IGF/Relaxin family	GO:0007165	signal transduction	GO:0005179	hormone activity	GO:0005576	extracellular region	--	--
c26302_g1	10.94	4.01	8.27	17.68	7.99	4655	343481903	AEM44817.1	1455	6.01e-177	unknown [Pectinophora gossypiella]	--	--	--	--	--	--	--	--	--	Q95SX7	368	5.12e-34	Probable RNA-directed DNA polymerase from transposon BS OS=Drosophila melanogaster GN=RTase PE=2 SV=1	PF00804//PF02085//PF10473//PF14641//PF00078//PF05531//PF00628//PF05615//PF09177//PF00130//PF10018//PF00763	Syntaxin//Class III cytochrome C family//Leucine-rich repeats of kinetochore protein Cenp-F/LEK1//Helix-turn-helix DNA-binding domain of SPT6//Reverse transcriptase (RNA-dependent DNA polymerase)//Nucleopolyhedrovirus P10 protein//PHD-finger//Tho complex subunit 7//Syntaxin 6, N-terminal//Phorbol esters/diacylglycerol binding domain (C1 domain)//Vitamin-D-receptor interacting Mediator subunit 4//…	GO:0035556//GO:0006397//GO:0055114//GO:0009396//GO:0048193//GO:0006357//GO:0046487//GO:0006278//GO:0006118	intracellular signal transduction//mRNA processing//oxidation-reduction process//folic acid-containing compound biosynthetic process//Golgi vesicle transport//regulation of transcription from RNA polymerase II promoter//glyoxylate metabolic process//RNA-dependent DNA replication//electron transport	GO:0009055//GO:0042803//GO:0005515//GO:0003824//GO:0008134//GO:0004488//GO:0003964//GO:0045502//GO:0003723//GO:0020037//GO:0003677//GO:0001104	electron carrier activity//protein homodimerization activity//protein binding//catalytic activity//transcription factor binding//methylenetetrahydrofolate dehydrogenase (NADP+) activity//RNA-directed DNA polymerase activity//dynein binding//RNA binding//heme binding//DNA binding//RNA polymerase II transcription cofactor activity	GO:0019028//GO:0030286//GO:0005667//GO:0016020//GO:0000445//GO:0016592	viral capsid//dynein complex//transcription factor complex//membrane//THO complex part of transcription export complex//mediator complex	KOG1075	FOG: Reverse transcriptase
c26767_g1	583.22	740.62	510.9	2429.68	1600.81	544	357622058	EHJ73674.1	158	3.77e-11	hypothetical protein KGM_05173 [Danaus plexippus]	--	--	--	--	--	--	--	--	--	--	--	--	--	--	--	--	--	--	--	--	--	--	--
c27607_g1	67.25	73.74	87.87	261.1	155.28	624	--	--	--	--	--	--	--	--	--	--	--	--	--	--	--	--	--	--	PF00283	Cytochrome b559, alpha (gene psbE) and beta (gene psbF)subunits	GO:0015979	photosynthesis	--	--	--	--	--	--
c27802_g1	280.09	151.8	212	169.01	477.05	950	512891154	XP_004922635.1	218	9.55e-18	PREDICTED: fibrohexamerin-like [Bombyx mori]	--	--	--	--	--	--	--	--	--	--	--	--	--	--	--	--	--	--	--	--	--	--	--
c27993_g1	28.12	2.11	3.42	10.39	10.79	798	--	--	--	--	--	--	--	--	--	--	--	--	--	--	--	--	--	--	--	--	--	--	--	--	--	--	--	--
c28079_g1	514.11	85.51	125.7	1416.42	233.03	269	156891151	ABU96713.1	117	1.96e-06	diapausin precursor [Spodoptera litura] >gi|305861200|gb|ADM72854.1| diapausin precursor [Spodoptera exigua]	--	--	--	--	--	--	--	--	--	P83421	107	9.47e-07	Psychimicin OS=Oiketicus kirbyi PE=1 SV=1	PF08036//PF00860	Diapausin family of antimicrobial peptide//Permease family	GO:0050832//GO:0006810//GO:0055085	defense response to fungus//transport//transmembrane transport	GO:0005215	transporter activity	GO:0005576//GO:0016020	extracellular region//membrane	--	--
c28419_g1	0.37	0.89	1.41	41.91	1.54	825	--	--	--	--	--	--	--	--	--	--	--	--	--	--	--	--	--	--	--	--	--	--	--	--	--	--	--	--
c28541_g1	5.1	0.02	0.18	0.49	0.07	4119	339241765	XP_003376808.1	2307	0	retrovirus-related Pol polyprotein from transposon TNT 1-94 [Trichinella spiralis] >gi|316974460|gb|EFV57947.1| retrovirus-related Pol polyprotein from transposon TNT 1-94 [Trichinella spiralis]	--	--	--	--	--	--	--	--	--	P10978	1946	0	Retrovirus-related Pol polyprotein from transposon TNT 1-94 OS=Nicotiana tabacum PE=2 SV=1	PF00665//PF00098//PF06728//PF05369	Integrase core domain//Zinc knuckle//GPI transamidase subunit PIG-U//Monomethylamine methyltransferase MtmB	GO:0032259//GO:0015074//GO:0006506	methylation//DNA integration//GPI anchor biosynthetic process	GO:0008270//GO:0003676//GO:0008168	zinc ion binding//nucleic acid binding//methyltransferase activity	GO:0016021//GO:0005789	integral component of membrane//endoplasmic reticulum membrane	KOG0017	FOG: Transposon-encoded proteins with TYA, reverse transcriptase, integrase domains in various combinations
c28746_g1	11.5	1.44	0.03	5.85	3.6	1744	665806291	XP_008551381.1	585	8.02e-144	PREDICTED: uncharacterized protein LOC103573902 [Microplitis demolitor]	--	--	--	--	--	--	--	--	--	--	--	--	--	PF01609//PF05485	Transposase DDE domain//THAP domain	GO:0006313	transposition, DNA-mediated	GO:0003676//GO:0004803//GO:0003677	nucleic acid binding//transposase activity//DNA binding	--	--	--	--
c28757_g1	32.29	14.38	5.37	10.32	15.5	1461	357618040	EHJ71136.1	1367	0	putative RNA (guanine-9-)-methyltransferase domain-containing protein 1 [Danaus plexippus]	--	--	--	--	--	K17654	TRMT10C, MRPP1	mitochondrial ribonuclease P protein 1	http://www.genome.jp/dbget-bin/www_bget?ko:K17654	Q7JUX9	754	1.94e-92	Mitochondrial ribonuclease P protein 1 homolog OS=Drosophila melanogaster GN=trmt10c PE=1 SV=1	PF00881	Nitroreductase family	GO:0032259	methylation	GO:0008168//GO:0016491	methyltransferase activity//oxidoreductase activity	GO:0005739	mitochondrion	KOG2967	Uncharacterized conserved protein
c28801_g1	193.04	275.87	551.86	234.82	137.86	692	--	--	--	--	--	--	--	--	--	--	--	--	--	--	--	--	--	--	PF02924	Bacteriophage lambda head decoration protein D	--	--	--	--	GO:0019028	viral capsid	--	--
c28832_g1	38.03	47.14	63.27	45	28.85	2895	112983128	NP_001037042.1	3002	0	nuclear hormone receptor E75 isoform C [Bombyx mori] >gi|18033301|gb|AAL57048.1|AF332551_1 orphan nuclear receptor E75C [Bombyx mori]	45685728	AY566195.1	1134	0	Plodia interpunctella transcription factor E75B mRNA, complete cds	K08701	NR1D3	nuclear receptor subfamily 1 group D member 3	http://www.genome.jp/dbget-bin/www_bget?ko:K08701	P50239	2759	0	Ecdysone-inducible protein E75 OS=Galleria mellonella GN=E75 PE=2 SV=1	PF00105//PF00104	Zinc finger, C4 type (two domains)//Ligand-binding domain of nuclear hormone receptor	GO:0006355//GO:0007165//GO:0043401	regulation of transcription, DNA-templated//signal transduction//steroid hormone mediated signaling pathway	GO:0043565//GO:0008270//GO:0003700//GO:0046872//GO:0003707//GO:0004887	sequence-specific DNA binding//zinc ion binding//sequence-specific DNA binding transcription factor activity//metal ion binding//steroid hormone receptor activity//thyroid hormone receptor activity	GO:0005667//GO:0005634	transcription factor complex//nucleus	KOG3575	FOG: Hormone receptors
c29092_g1	74.87	62.73	70.55	24.9	20.69	885	--	--	--	--	--	--	--	--	--	--	--	--	--	--	--	--	--	--	PF07127	Late nodulin protein	GO:0009878	nodule morphogenesis	GO:0046872	metal ion binding	--	--	--	--
c30336_g1	15.62	33	23.93	31.55	22.54	3105	512909911	XP_004927037.1	2044	0	PREDICTED: lysophospholipid acyltransferase 1-like [Bombyx mori]	512909910	XM_004926980.1	259	1.2e-130	PREDICTED: Bombyx mori lysophospholipid acyltransferase 1-like (LOC101745715), mRNA	K13517	MBOAT1_2	lysophospholipid acyltransferase 1/2	http://www.genome.jp/dbget-bin/www_bget?ko:K13517	Q5ZKL6	764	4.16e-88	Membrane-bound O-acyltransferase domain-containing protein 2 OS=Gallus gallus GN=mboat2 PE=2 SV=1	--	--	--	--	--	--	--	--	KOG2704	Predicted membrane protein
c30500_g1	76.43	76.06	207.01	139.4	303.51	1722	359308015	ADK94879.2	905	4.13e-116	juvenile hormone diol kinase [Ostrinia furnacalis]	359308014	HM626514.2	630	0	Ostrinia furnacalis juvenile hormone diol kinase (JHDK) mRNA, complete cds	--	--	--	--	P45961	211	1.16e-17	Calexcitin-2 OS=Caenorhabditis elegans GN=cex-2 PE=2 SV=3	PF13202//PF13499//PF00036//PF13405	EF hand//EF-hand domain pair//EF hand//EF-hand domain	GO:0016310	phosphorylation	GO:0016301//GO:0005509	kinase activity//calcium ion binding	--	--	--	--
c30539_g1	28.34	48.58	59.15	79.01	79.48	2026	378725090	AFC35298.1	522	1.08e-58	lectin5 [Antheraea pernyi]	--	--	--	--	--	--	--	--	--	--	--	--	--	PF00059	Lectin C-type domain	--	--	GO:0030246	carbohydrate binding	--	--	--	--
c30591_g1	23.79	24.78	38.43	61	49.5	3446	389611409	BAM19316.1	1465	0	purine nucleoside phosphorylase [Papilio polytes]	662199436	XM_008474659.1	96	5.43e-40	PREDICTED: Diaphorina citri purine nucleoside phosphorylase-like (LOC103510023), mRNA	K03783	punA	purine-nucleoside phosphorylase	http://www.genome.jp/dbget-bin/www_bget?ko:K03783	P55859	852	6.68e-103	Purine nucleoside phosphorylase OS=Bos taurus GN=PNP PE=1 SV=3	PF05241//PF04321//PF01370//PF01048//PF10541//PF00106	Emopamil binding protein//RmlD substrate binding domain//NAD dependent epimerase/dehydratase family//Phosphorylase superfamily//Nuclear envelope localisation domain//short chain dehydrogenase	GO:0009116//GO:0044237//GO:0016125//GO:0008152//GO:0009117//GO:0006694//GO:0030639//GO:0019872//GO:0009225//GO:0045226	nucleoside metabolic process//cellular metabolic process//sterol metabolic process//metabolic process//nucleotide metabolic process//steroid biosynthetic process//polyketide biosynthetic process//streptomycin biosynthetic process//nucleotide-sugar metabolic process//extracellular polysaccharide biosynthetic process	GO:0008831//GO:0047750//GO:0016491//GO:0003779//GO:0003824//GO:0050662	dTDP-4-dehydrorhamnose reductase activity//cholestenol delta-isomerase activity//oxidoreductase activity//actin binding//catalytic activity//coenzyme binding	GO:0016021//GO:0005783	integral component of membrane//endoplasmic reticulum	KOG3984	Purine nucleoside phosphorylase
c30651_g1	22.57	81.46	71.49	151.77	144.45	732	389609061	BAM18142.1	518	2.53e-63	unknown unsecreted protein [Papilio xuthus]	--	--	--	--	--	K07253	MIF	phenylpyruvate tautomerase	http://www.genome.jp/dbget-bin/www_bget?ko:K07253	P91850	290	7.54e-31	Macrophage migration inhibitory factor homolog OS=Brugia malayi GN=Bm1_28435 PE=3 SV=4	PF01361	Tautomerase enzyme	GO:0006725	cellular aromatic compound metabolic process	GO:0016853	isomerase activity	--	--	--	--
c30725_g1	177.61	150.23	209.68	943.88	252.24	516	564969460	AHC05672.1	226	8.72e-21	chemosensory protein, partial [Chilo suppressalis]	--	--	--	--	--	--	--	--	--	Q9W1C9	164	2.07e-13	Ejaculatory bulb-specific protein 3 OS=Drosophila melanogaster GN=PebIII PE=1 SV=2	--	--	--	--	--	--	--	--	--	--
c30804_g1	52.87	14.48	10.16	25.1	14.44	1208	--	--	--	--	--	--	--	--	--	--	--	--	--	--	--	--	--	--	--	--	--	--	--	--	--	--	--	--
c30959_g1	1667.79	789.86	1168.97	1481.92	417.57	280	32307458	AAP79134.1	133	1.91e-07	fibroin heavy chain, partial [Ephestia kuehniella]	--	--	--	--	--	--	--	--	--	--	--	--	--	--	--	--	--	--	--	--	--	--	--
c30959_g2	1939.47	1111.38	2691.16	1470.66	523.51	220	--	--	--	--	--	--	--	--	--	--	--	--	--	--	--	--	--	--	--	--	--	--	--	--	--	--	--	--
c31030_g1	93.85	9.91	5.24	25.62	145.55	846	56462340	AAV91453.1	269	2.46e-26	protease inhibitor 6 [Lonomia obliqua]	--	--	--	--	--	--	--	--	--	--	--	--	--	--	--	GO:0006508	proteolysis	GO:0008233	peptidase activity	--	--	--	--
c31089_g1	62.12	6797.96	8311.4	85.9	47.89	789	112983420	NP_001036984.1	873	7.67e-116	heat shock protein hsp 19.9 [Bombyx mori] >gi|56378317|dbj|BAD74195.1| heat shock protein hsp 19.9 [Bombyx mori]	389611264	AK402622.1	190	6.7e-93	Papilio polytes mRNA for lethal(2)essential for life protein, l2efl, complete cds, sequence id: Pp-0713	K09542	CRYAB	crystallin, alpha B	http://www.genome.jp/dbget-bin/www_bget?ko:K09542	P82147	431	1.06e-50	Protein lethal(2)essential for life OS=Drosophila melanogaster GN=l(2)efl PE=1 SV=1	PF00525//PF04083	Alpha crystallin A chain, N terminal//Partial alpha/beta-hydrolase lipase region	GO:0006950//GO:0007423//GO:0006629	response to stress//sensory organ development//lipid metabolic process	GO:0005212	structural constituent of eye lens	--	--	KOG3591	Alpha crystallins
c31213_g1	411.09	557.12	787.15	2164.89	1119.19	918	512894896	XP_004923541.1	674	1.67e-83	PREDICTED: uncharacterized protein LOC101739721 [Bombyx mori]	--	--	--	--	--	--	--	--	--	--	--	--	--	--	--	--	--	--	--	--	--	--	--
c31425_g1	51.76	12.15	14.03	18.58	14.73	1567	195425060	XP_002060962.1	278	5.08e-26	GK24104 [Drosophila willistoni] >gi|194157047|gb|EDW71948.1| GK24104 [Drosophila willistoni]	--	--	--	--	--	--	--	--	--	Q9NBX4	220	2.45e-17	Probable RNA-directed DNA polymerase from transposon X-element OS=Drosophila melanogaster GN=X-element\ORF2 PE=3 SV=1	PF03588	Leucyl/phenylalanyl-tRNA protein transferase	GO:0030163	protein catabolic process	GO:0008914	leucyltransferase activity	--	--	--	--
c31427_g1	26.91	41.25	50.76	15.96	707.8	962	51039035	AAT94287.1	197	2.11e-16	hinnavin II [Pieris rapae]	--	--	--	--	--	--	--	--	--	P01507	155	6.59e-12	Cecropin-A OS=Hyalophora cecropia PE=1 SV=1	PF00272	Cecropin family	GO:0042742//GO:0045087	defense response to bacterium//innate immune response	--	--	GO:0005576	extracellular region	--	--
c31456_g1	350.21	854.37	1071.18	380.03	1315.76	842	--	--	--	--	--	--	--	--	--	--	--	--	--	--	--	--	--	--	--	--	--	--	--	--	--	--	--	--
c31609_g2	1.41	9.22	23.73	0.47	12.21	789	270004738	EFA01186.1	409	3.38e-46	hypothetical protein TcasGA2_TC010512 [Tribolium castaneum]	--	--	--	--	--	--	--	--	--	Q04202	152	2.21e-10	Transposable element Tcb2 transposase OS=Caenorhabditis briggsae PE=3 SV=1	PF04545//PF01498//PF09339//PF00292//PF02796//PF13404//PF01381//PF01527//PF08281//PF08658	Sigma-70, region 4//Transposase//IclR helix-turn-helix domain//'Paired box' domain//Helix-turn-helix domain of resolvase//AsnC-type helix-turn-helix domain//Helix-turn-helix//Transposase//Sigma-70, region 4//Rad54 N terminal	GO:0006310//GO:0006313//GO:0015074//GO:0006352//GO:0006355	DNA recombination//transposition, DNA-mediated//DNA integration//DNA-templated transcription, initiation//regulation of transcription, DNA-templated	GO:0016817//GO:0004803//GO:0000150//GO:0016987//GO:0003677//GO:0043565//GO:0003700	hydrolase activity, acting on acid anhydrides//transposase activity//recombinase activity//sigma factor activity//DNA binding//sequence-specific DNA binding//sequence-specific DNA binding transcription factor activity	GO:0005667	transcription factor complex	--	--
c31699_g1	197.18	120.89	310.29	184.83	1211.95	780	389610337	BAM18780.1	203	2.34e-17	unknown secreted protein [Papilio xuthus]	--	--	--	--	--	--	--	--	--	P50720	169	3.52e-14	Hyphancin-3D OS=Hyphantria cunea PE=3 SV=1	PF00272	Cecropin family	--	--	--	--	GO:0005576	extracellular region	--	--
c31839_g1	0	9.76	9.91	22.97	5.22	809	--	--	--	--	--	--	--	--	--	--	--	--	--	--	--	--	--	--	--	--	--	--	--	--	--	--	--	--
c31945_g1	593.07	618.67	547.75	1160.5	686.18	1422	112983816	NP_001037386.1	1606	0	glyceraldehyde-3-phosphate dehydrogenase [Bombyx mori] >gi|90309026|gb|ABA43638.2| glyceraldehyde-3-phosphate dehydrogenase [Bombyx mori]	328670874	JF417983.1	561	0	Helicoverpa armigera glyceraldehyde-3-phosphate dehydrogenase (GAPDH) mRNA, complete cds	K00134	GAPDH, gapA	glyceraldehyde 3-phosphate dehydrogenase	http://www.genome.jp/dbget-bin/www_bget?ko:K00134	O44104	1405	0	Glyceraldehyde-3-phosphate dehydrogenase 2 OS=Drosophila pseudoobscura pseudoobscura GN=Gapdh2 PE=2 SV=2	PF02800//PF02826//PF00044	Glyceraldehyde 3-phosphate dehydrogenase, C-terminal domain//D-isomer specific 2-hydroxyacid dehydrogenase, NAD binding domain//Glyceraldehyde 3-phosphate dehydrogenase, NAD binding domain	GO:0055114//GO:0006094//GO:0006006//GO:0006096	oxidation-reduction process//gluconeogenesis//glucose metabolic process//glycolytic process	GO:0016616//GO:0016620//GO:0048037//GO:0050661//GO:0051287//GO:0004365	oxidoreductase activity, acting on the CH-OH group of donors, NAD or NADP as acceptor//oxidoreductase activity, acting on the aldehyde or oxo group of donors, NAD or NADP as acceptor//cofactor binding//NADP binding//NAD binding//glyceraldehyde-3-phosphate dehydrogenase (NAD+) (phosphorylating) activity	--	--	KOG0657	Glyceraldehyde 3-phosphate dehydrogenase
c31955_g1	533	672.55	545.48	408.62	1079.58	319	534468140	AGU27161.1	206	1.14e-17	serine protease 13 [Antheraea pernyi]	--	--	--	--	--	--	--	--	--	--	--	--	--	PF00089	Trypsin	GO:0006508	proteolysis	GO:0004252	serine-type endopeptidase activity	--	--	--	--
c32042_g1	117.73	44.58	52.29	35.48	106.56	8676	641652696	XP_008178499.1	2860	0	PREDICTED: uncharacterized protein K02A2.6-like [Acyrthosiphon pisum]	--	--	--	--	--	--	--	--	--	P0CT40	770	2.29e-81	Transposon Tf2-9 polyprotein OS=Schizosaccharomyces pombe (strain 972 / ATCC 24843) GN=Tf2-9 PE=3 SV=1	PF00665//PF00078//PF03884//PF00098	Integrase core domain//Reverse transcriptase (RNA-dependent DNA polymerase)//Domain of unknown function (DUF329)//Zinc knuckle	GO:0015074//GO:0006278	DNA integration//RNA-dependent DNA replication	GO:0003964//GO:0008270//GO:0003676//GO:0003723	RNA-directed DNA polymerase activity//zinc ion binding//nucleic acid binding//RNA binding	--	--	KOG0017	FOG: Transposon-encoded proteins with TYA, reverse transcriptase, integrase domains in various combinations
c32049_g1	8.67	2.41	5.85	10.59	5.79	4405	662192625	XP_008469178.1	1440	8.68e-174	PREDICTED: uncharacterized protein LOC103506561 [Diaphorina citri]	--	--	--	--	--	--	--	--	--	Q7LHG5	227	3.68e-17	Transposon Ty3-I Gag-Pol polyprotein OS=Saccharomyces cerevisiae (strain ATCC 204508 / S288c) GN=TY3B-I PE=3 SV=2	PF02899//PF00078//PF00075//PF03492//PF13495//PF05869//PF00589	Phage integrase, N-terminal SAM-like domain//Reverse transcriptase (RNA-dependent DNA polymerase)//RNase H//SAM dependent carboxyl methyltransferase//Phage integrase, N-terminal SAM-like domain//DNA N-6-adenine-methyltransferase (Dam)//Phage integrase family	GO:0006278//GO:0006306//GO:0051252//GO:0015074//GO:0032775//GO:0006310	RNA-dependent DNA replication//DNA methylation//regulation of RNA metabolic process//DNA integration//DNA methylation on adenine//DNA recombination	GO:0004523//GO:0009007//GO:0003677//GO:0003723//GO:0003676//GO:0008168//GO:0003964	RNA-DNA hybrid ribonuclease activity//site-specific DNA-methyltransferase (adenine-specific) activity//DNA binding//RNA binding//nucleic acid binding//methyltransferase activity//RNA-directed DNA polymerase activity	--	--	KOG0017	FOG: Transposon-encoded proteins with TYA, reverse transcriptase, integrase domains in various combinations
c32102_g1	211.64	2314.51	2079.04	284.21	335.67	328	310688079	BAJ23431.1	170	1.79e-13	small heat shock protein [Ostrinia nubilalis]	310688078	AB568467.1	290	6.73e-149	Ostrinia nubilalis mRNA for small heat shock protein, similar to Bombyx mori hsp20.4, partial cds, isolate: 2007-04	--	--	--	--	--	--	--	--	--	--	GO:0006950	response to stress	--	--	--	--	--	--
c32144_g1	84.37	121.94	121.83	189.99	249.23	1155	669204976	AII16889.1	361	2.59e-38	macrophage migration inhibitory factor-like protein [Antheraea yamamai]	--	--	--	--	--	K07253	MIF	phenylpyruvate tautomerase	http://www.genome.jp/dbget-bin/www_bget?ko:K07253	Q02960	205	4.53e-18	Macrophage migration inhibitory factor OS=Gallus gallus GN=MIF PE=3 SV=3	PF01361	Tautomerase enzyme	GO:0006725	cellular aromatic compound metabolic process	GO:0016853	isomerase activity	--	--	--	--
c32522_g1	23.35	231.13	29.49	17.89	317.19	1119	--	--	--	--	--	--	--	--	--	--	--	--	--	--	--	--	--	--	--	--	--	--	--	--	--	--	--	--
c32534_g1	0.05	162.49	365.45	232.73	1112.87	1072	392514696	AFM77753.1	1179	1.57e-159	putative trypsin 5 [Ostrinia nubilalis]	392514695	JQ904123.1	679	0	Ostrinia nubilalis putative trypsin 5 (Try5) mRNA, complete cds	--	--	--	--	P35047	808	6.29e-105	Trypsin, alkaline C OS=Manduca sexta PE=2 SV=1	PF00089	Trypsin	GO:0006508	proteolysis	GO:0004252	serine-type endopeptidase activity	--	--	KOG3627	Trypsin
c32534_g2	1307.57	1308.04	2587.9	4580.2	4516.27	899	62082413	AAX62034.1	1186	1.6e-161	trypsin-like serine protease [Ostrinia nubilalis]	62082416	AY953063.1	717	0	Ostrinia nubilalis clone ASP1\C1 trypsin-like serine protease (T1e) mRNA, complete cds	--	--	--	--	P35042	783	4.5e-102	Trypsin CFT-1 OS=Choristoneura fumiferana PE=1 SV=1	PF00089	Trypsin	GO:0006508	proteolysis	GO:0004252	serine-type endopeptidase activity	--	--	KOG3627	Trypsin
c32845_g1	58.19	17.62	15.39	34.01	75.87	1085	7271961	AAF44710.1	850	3e-108	fat body acyl-CoA delta-9 desaturase [Ostrinia nubilalis] >gi|16797677|gb|AAL27033.1| acyl-CoA delta-9 desaturase [Ostrinia furnacalis]	16797676	AY057862.1	686	0	Ostrinia furnacalis fat body acyl-CoA delta-9 desaturase mRNA, complete cds	K00507	SCD, desC	stearoyl-CoA desaturase (delta-9 desaturase)	http://www.genome.jp/dbget-bin/www_bget?ko:K00507	G5EGH6	472	1.07e-53	Delta(9)-fatty-acid desaturase fat-7 OS=Caenorhabditis elegans GN=fat-7 PE=2 SV=1	PF00487	Fatty acid desaturase	GO:0006633//GO:0055114//GO:0006629	fatty acid biosynthetic process//oxidation-reduction process//lipid metabolic process	GO:0005506//GO:0004768	iron ion binding//stearoyl-CoA 9-desaturase activity	GO:0016021//GO:0005783	integral component of membrane//endoplasmic reticulum	KOG1600	Fatty acid desaturase
c32930_g1	456.31	75.28	165.94	498.72	108.68	420	--	--	--	--	--	--	--	--	--	--	--	--	--	--	--	--	--	--	--	--	--	--	--	--	--	--	--	--
c33000_g1	9.36	23.24	49.85	72.96	81.4	535	392514726	AFM77768.1	848	9.3e-112	putative chymotrypsin 9 [Ostrinia nubilalis]	392514725	JQ904138.1	505	0	Ostrinia nubilalis putative chymotrypsin 9 (CTP9) mRNA, complete cds	--	--	--	--	P08897	202	6.07e-18	Collagenase OS=Hypoderma lineatum PE=1 SV=3	PF00089	Trypsin	GO:0006508	proteolysis	GO:0004252	serine-type endopeptidase activity	--	--	--	--
c33073_g1	20.16	2.4	1.48	9.41	6.3	1785	363896076	AEW43122.1	1777	0	UDP-glycosyltransferase UGT39B2 [Helicoverpa armigera]	--	--	--	--	--	K00699	UGT	glucuronosyltransferase	http://www.genome.jp/dbget-bin/www_bget?ko:K00699	Q9XT55	529	8.52e-58	UDP-glucuronosyltransferase 2B19 OS=Macaca fascicularis GN=UGT2B19 PE=1 SV=1	PF00201//PF04101	UDP-glucoronosyl and UDP-glucosyl transferase//Glycosyltransferase family 28 C-terminal domain	GO:0005975//GO:0008152//GO:0030259	carbohydrate metabolic process//metabolic process//lipid glycosylation	GO:0016758//GO:0030246	transferase activity, transferring hexosyl groups//carbohydrate binding	--	--	KOG1192	UDP-glucuronosyl and UDP-glucosyl transferase
c33240_g1	49.08	3.89	0.57	0.65	0.7	1958	675389657	KFM82554.1	232	1.68e-18	Transcription factor Adf-1, partial [Stegodyphus mimosarum]	--	--	--	--	--	--	--	--	--	--	--	--	--	--	--	--	--	--	--	--	--	--	--
c33314_g1	65.44	112.31	154.7	68.83	74.34	1192	112982986	NP_001037086.1	625	2.66e-77	hemolin-interacting protein [Bombyx mori] >gi|40949817|gb|AAR97570.1| hemolin-interacting protein [Bombyx mori]	--	--	--	--	--	--	--	--	--	Q4R4Q6	533	4.69e-65	Protein yippee-like 5 OS=Macaca fascicularis GN=YPEL5 PE=2 SV=1	PF01641	SelR domain	GO:0055114	oxidation-reduction process	GO:0033743	peptide-methionine (R)-S-oxide reductase activity	--	--	KOG3399	Predicted Yippee-type zinc-binding protein
c33425_g1	0.16	0.25	0.3	0.17	31.79	3814	357610992	EHJ67258.1	1249	1.29e-152	hypothetical protein KGM_16001 [Danaus plexippus]	--	--	--	--	--	--	--	--	--	P08548	258	5.55e-21	LINE-1 reverse transcriptase homolog OS=Nycticebus coucang PE=4 SV=1	PF00078	Reverse transcriptase (RNA-dependent DNA polymerase)	GO:0006278	RNA-dependent DNA replication	GO:0003964//GO:0003723	RNA-directed DNA polymerase activity//RNA binding	--	--	KOG1075	FOG: Reverse transcriptase
c33540_g1	1.59	0.06	0.13	0.32	22.88	4375	669320974	KFD61291.1	1863	0	hypothetical protein M514_26539 [Trichuris suis]	--	--	--	--	--	--	--	--	--	P10978	1560	0	Retrovirus-related Pol polyprotein from transposon TNT 1-94 OS=Nicotiana tabacum PE=2 SV=1	PF01132//PF00098//PF00665//PF11435	Elongation factor P (EF-P) OB domain//Zinc knuckle//Integrase core domain//RNA binding protein She2p	GO:0006448//GO:0015074//GO:0006414	regulation of translational elongation//DNA integration//translational elongation	GO:0003676//GO:0003723//GO:0003746//GO:0008270	nucleic acid binding//RNA binding//translation elongation factor activity//zinc ion binding	GO:0005840	ribosome	KOG0017	FOG: Transposon-encoded proteins with TYA, reverse transcriptase, integrase domains in various combinations
c33581_g1	0.21	2.55	0.08	4.85	0.14	4102	585695869	XP_006822105.1	692	2.51e-77	PREDICTED: RNA-directed DNA polymerase from mobile element jockey-like, partial [Saccoglossus kowalevskii]	--	--	--	--	--	--	--	--	--	Q95SX7	473	6.54e-47	Probable RNA-directed DNA polymerase from transposon BS OS=Drosophila melanogaster GN=RTase PE=2 SV=1	PF00435//PF08702//PF09177//PF07544//PF00078//PF01496//PF04977//PF10473//PF00038//PF04111	Spectrin repeat//Fibrinogen alpha/beta chain family//Syntaxin 6, N-terminal//RNA polymerase II transcription mediator complex subunit 9//Reverse transcriptase (RNA-dependent DNA polymerase)//V-type ATPase 116kDa subunit family//Septum formation initiator//Leucine-rich repeats of kinetochore protein Cenp-F/LEK1//Intermediate filament protein//Autophagy protein Apg6	GO:0006357//GO:0015992//GO:0051258//GO:0006278//GO:0007165//GO:0015991//GO:0007049//GO:0048193//GO:0030168//GO:0006914	regulation of transcription from RNA polymerase II promoter//proton transport//protein polymerization//RNA-dependent DNA replication//signal transduction//ATP hydrolysis coupled proton transport//cell cycle//Golgi vesicle transport//platelet activation//autophagy	GO:0001104//GO:0003964//GO:0045502//GO:0005102//GO:0003723//GO:0042803//GO:0030674//GO:0005515//GO:0008134//GO:0005198//GO:0015078	RNA polymerase II transcription cofactor activity//RNA-directed DNA polymerase activity//dynein binding//receptor binding//RNA binding//protein homodimerization activity//protein binding, bridging//protein binding//transcription factor binding//structural molecule activity//hydrogen ion transmembrane transporter activity	GO:0016592//GO:0005882//GO:0016020//GO:0033179//GO:0005577//GO:0005667//GO:0030286	mediator complex//intermediate filament//membrane//proton-transporting V-type ATPase, V0 domain//fibrinogen complex//transcription factor complex//dynein complex	KOG1075	FOG: Reverse transcriptase
c33644_g1	45.99	20.95	30.81	10.44	15.01	856	--	--	--	--	--	--	--	--	--	--	--	--	--	--	--	--	--	--	--	--	--	--	--	--	--	--	--	--
c33737_g1	44.85	14.79	11.58	17.47	23.34	1507	512925996	XP_004930974.1	1423	0	PREDICTED: angio-associated migratory cell protein-like [Bombyx mori]	--	--	--	--	--	--	--	--	--	Q3SZK1	604	2.09e-70	Angio-associated migratory cell protein OS=Bos taurus GN=AAMP PE=2 SV=1	PF00400//PF07569	WD domain, G-beta repeat//TUP1-like enhancer of split	GO:0006355	regulation of transcription, DNA-templated	GO:0005515	protein binding	GO:0005634	nucleus	KOG0296	Angio-associated migratory cell protein (contains WD40 repeats)
c33908_g1	6.13	20.64	9.31	5.82	22.93	3143	512932237	XP_004932496.1	1011	6.26e-122	PREDICTED: probable basic-leucine zipper transcription factor P-like [Bombyx mori]	--	--	--	--	--	--	--	--	--	Q96K80	194	5.34e-14	Zinc finger CCCH domain-containing protein 10 OS=Homo sapiens GN=ZC3H10 PE=1 SV=1	PF06005//PF00642	Protein of unknown function (DUF904)//Zinc finger C-x8-C-x5-C-x3-H type (and similar)	GO:0000917//GO:0043093	barrier septum assembly//cytokinesis by binary fission	GO:0046872	metal ion binding	GO:0005737	cytoplasm	--	--
c33931_g1	19.83	27.12	15.02	122.18	122.48	380	389615230	BAM20599.1	511	2.43e-61	unknown unsecreted protein [Papilio polytes]	--	--	--	--	--	K13948	PTGR1, LTB4DH	prostaglandin reductase 1	http://www.genome.jp/dbget-bin/www_bget?ko:K13948	Q3SZJ4	324	2.88e-35	Prostaglandin reductase 1 OS=Bos taurus GN=PTGR1 PE=2 SV=1	PF01113//PF00107	Dihydrodipicolinate reductase, N-terminus//Zinc-binding dehydrogenase	GO:0009085//GO:0055114//GO:0009089	lysine biosynthetic process//oxidation-reduction process//lysine biosynthetic process via diaminopimelate	GO:0008270//GO:0016491//GO:0008839	zinc ion binding//oxidoreductase activity//4-hydroxy-tetrahydrodipicolinate reductase	--	--	KOG1196	Predicted NAD-dependent oxidoreductase
c34027_g1	0.08	1.17	1.16	1.46	48.62	798	392514700	AFM77755.1	1099	8e-149	putative trypsin 7 [Ostrinia nubilalis]	392514699	JQ904125.1	632	0	Ostrinia nubilalis putative trypsin 7 (Try7) mRNA, complete cds	--	--	--	--	P35042	497	1.71e-59	Trypsin CFT-1 OS=Choristoneura fumiferana PE=1 SV=1	PF00089	Trypsin	GO:0006508	proteolysis	GO:0004252	serine-type endopeptidase activity	--	--	KOG3627	Trypsin
c34190_g1	31.91	10.84	7.25	21.48	18.29	1721	357617282	EHJ70700.1	1409	1.03e-180	hypothetical protein KGM_02046 [Danaus plexippus]	--	--	--	--	--	K17552	PPP1R10	protein phosphatase 1 regulatory subunit 10	http://www.genome.jp/dbget-bin/www_bget?ko:K17552	Q6GLQ4	252	3.86e-21	Serine/threonine-protein phosphatase 1 regulatory subunit 10 OS=Xenopus laevis GN=ppp1r10 PE=2 SV=1	PF05460//PF00642	Origin recognition complex subunit 6 (ORC6)//Zinc finger C-x8-C-x5-C-x3-H type (and similar)	GO:0006260//GO:0006351	DNA replication//transcription, DNA-templated	GO:0003677//GO:0046872//GO:0008270	DNA binding//metal ion binding//zinc ion binding	GO:0005634//GO:0005664	nucleus//nuclear origin of replication recognition complex	--	--
c34356_g1	2248.98	1963.33	1456.17	812.35	1481.56	251	--	--	--	--	--	--	--	--	--	--	--	--	--	--	--	--	--	--	--	--	--	--	--	--	--	--	--	--
c34438_g1	36.02	57.45	102.25	109.12	154.33	2231	208972551	ACI32836.1	1777	0	beta-1,3-glucanase [Ostrinia nubilalis]	208972550	EU770392.1	1146	0	Ostrinia nubilalis beta-1,3-glucanase mRNA, complete cds	--	--	--	--	Q8N0N3	800	2.39e-97	Beta-1,3-glucan-binding protein OS=Penaeus monodon PE=2 SV=1	PF00722	Glycosyl hydrolases family 16	GO:0005975	carbohydrate metabolic process	GO:0004553	hydrolase activity, hydrolyzing O-glycosyl compounds	--	--	--	--
c34456_g1	49.86	40.05	60.39	182.04	116.86	873	--	--	--	--	--	507574951	XM_004670966.1	37	8.39e-08	PREDICTED: Jaculus jaculus ring finger protein 34, E3 ubiquitin protein ligase (Rnf34), mRNA	--	--	--	--	--	--	--	--	PF01080//PF03547	Presenilin//Membrane transport protein	GO:0055085	transmembrane transport	GO:0004190	aspartic-type endopeptidase activity	GO:0016021	integral component of membrane	--	--
c34514_g1	98.2	25.61	8.72	9.17	46.83	1413	512914304	XP_004928109.1	713	9.19e-88	PREDICTED: uncharacterized protein LOC101743506 [Bombyx mori]	--	--	--	--	--	--	--	--	--	P10023	291	3.33e-28	Uncharacterized 30.3 kDa protein OS=Bacillus thuringiensis PE=4 SV=2	PF00537//PF08086//PF00304//PF01097	Scorpion toxin-like domain//Ergtoxin family//Gamma-thionin family//Arthropod defensin	GO:0006952//GO:0009405//GO:0006810	defense response//pathogenesis//transport	GO:0008200//GO:0019870	ion channel inhibitor activity//potassium channel inhibitor activity	GO:0005576	extracellular region	--	--
c34577_g1	0.47	0.3	11.99	0.11	0.11	1471	512923187	XP_004930292.1	1516	0	PREDICTED: pancreatic lipase-related protein 2-like [Bombyx mori]	--	--	--	--	--	--	--	--	--	Q6P8U6	410	1.42e-42	Pancreatic triacylglycerol lipase OS=Mus musculus GN=Pnlip PE=1 SV=1	PF01764	Lipase (class 3)	GO:0006629//GO:0016042//GO:0046486	lipid metabolic process//lipid catabolic process//glycerolipid metabolic process	GO:0004806	triglyceride lipase activity	--	--	--	--
c34808_g1	184.47	311.35	137.62	841.96	546.92	683	315507097	ADU33184.1	973	1.86e-131	peptidoglycan recognition protein A [Ostrinia nubilalis]	315507096	HQ260963.1	575	0	Ostrinia nubilalis peptidoglycan recognition protein A (PRGP-A) mRNA, complete cds	K01446	E3.5.1.28	N-acetylmuramoyl-L-alanine amidase	http://www.genome.jp/dbget-bin/www_bget?ko:K01446	Q9VYX7	383	1.06e-43	Peptidoglycan-recognition protein SA OS=Drosophila melanogaster GN=PGRP-SA PE=1 SV=1	PF01510	N-acetylmuramoyl-L-alanine amidase	GO:0006807//GO:0009252//GO:0009253	nitrogen compound metabolic process//peptidoglycan biosynthetic process//peptidoglycan catabolic process	GO:0008270//GO:0008745	zinc ion binding//N-acetylmuramoyl-L-alanine amidase activity	--	--	--	--
c34819_g1	0	14.35	451.2	30.68	252.48	627	392514698	AFM77754.1	845	2.65e-111	putative trypsin 6 [Ostrinia nubilalis]	392514697	JQ904124.1	565	0	Ostrinia nubilalis putative trypsin 6 (Try6) mRNA, complete cds	K01312	PRSS	trypsin	http://www.genome.jp/dbget-bin/www_bget?ko:K01312	P35042	390	2.07e-44	Trypsin CFT-1 OS=Choristoneura fumiferana PE=1 SV=1	PF00089	Trypsin	GO:0006508	proteolysis	GO:0004252	serine-type endopeptidase activity	--	--	KOG3627	Trypsin
c34831_g1	54.55	29.62	6.29	27.03	56.05	754	290573149	NP_001166727.1	469	4.16e-56	cuticular protein RR-1 motif 23 precursor [Bombyx mori] >gi|223671147|tpd|FAA00525.1| TPA: putative cuticle protein [Bombyx mori]	--	--	--	--	--	--	--	--	--	P45589	193	3.34e-17	Flexible cuticle protein 12 OS=Hyalophora cecropia GN=CP12 PE=2 SV=1	PF00379	Insect cuticle protein	--	--	GO:0042302	structural constituent of cuticle	--	--	--	--
c34920_g1	17.72	8.79	6.77	4.76	5.13	1943	357620822	EHJ72869.1	1519	0	hypothetical protein KGM_07554 [Danaus plexippus]	512910688	XM_004927175.1	210	1.29e-103	PREDICTED: Bombyx mori protein AATF-like (LOC101745235), mRNA	K14782	AATF, BFR2	protein AATF/BFR2	http://www.genome.jp/dbget-bin/www_bget?ko:K14782	Q5ZIM6	557	5.29e-61	Protein AATF OS=Gallus gallus GN=AATF PE=2 SV=1	PF04995//PF03832//PF08164	Heme exporter protein D (CcmD)//WSK motif//Apoptosis-antagonizing transcription factor, C-terminal	GO:0017004//GO:0006605//GO:0007165//GO:0015886	cytochrome complex assembly//protein targeting//signal transduction//heme transport	--	--	GO:0005634//GO:0016021	nucleus//integral component of membrane	KOG2773	Apoptosis antagonizing transcription factor/protein transport protein
c34956_g1	54.65	244.2	143.12	273.64	309.35	711	357618083	EHJ71177.1	850	2.51e-112	phosphatidylethanolamine-binding protein [Danaus plexippus]	--	--	--	--	--	--	--	--	--	O16264	516	2.62e-63	Phosphatidylethanolamine-binding protein homolog F40A3.3 OS=Caenorhabditis elegans GN=F40A3.3 PE=3 SV=1	--	--	--	--	--	--	--	--	KOG3346	Phosphatidylethanolamine binding protein
c35026_g1	81.34	11.11	33.14	17.09	74.02	529	--	--	--	--	--	--	--	--	--	--	--	--	--	--	--	--	--	--	--	--	--	--	--	--	--	--	--	--
c35063_g1	82.37	153.25	325.78	62.6	59.28	1274	512887792	XP_004921981.1	652	3.41e-80	PREDICTED: mesencephalic astrocyte-derived neurotrophic factor homolog [Bombyx mori]	--	--	--	--	--	--	--	--	--	B4K5R6	525	7.34e-63	Mesencephalic astrocyte-derived neurotrophic factor homolog OS=Drosophila mojavensis GN=Manf PE=3 SV=1	--	--	--	--	--	--	--	--	--	--
c35065_g2	361.62	420.14	360.51	620.63	408.03	935	357616462	EHJ70203.1	1013	3.6e-134	myofilin variant A [Danaus plexippus]	346704897	AK383474.1	348	1.18e-180	Bombyx mori mRNA, clone: MFB-07O21	--	--	--	--	--	--	--	--	--	--	--	--	--	--	--	--	--	--
c35183_g1	72.94	86.79	129.84	59.41	55.06	1461	114052643	NP_001040262.1	1105	3.14e-145	nuclear migration protein nudC [Bombyx mori] >gi|87248553|gb|ABD36329.1| nuclear migration protein nudC [Bombyx mori]	--	--	--	--	--	--	--	--	--	Q9Y266	610	1.19e-72	Nuclear migration protein nudC OS=Homo sapiens GN=NUDC PE=1 SV=1	--	--	--	--	--	--	--	--	KOG2265	Nuclear distribution protein NUDC
c35224_g1	59.94	78.93	82.34	158.33	109.69	2224	3252836	AAC24190.1	2156	0	potassium coupled amino acid transporter [Manduca sexta]	16356923	AF013963.2	257	1.1e-129	Manduca sexta amino acid transporter/amino acid-gated channel for sodium/potassium ions (CAATCH1) mRNA, complete cds	K05038	SLC6A5S	solute carrier family 6 (neurotransmitter transporter, amino acid) member 5/7/9/14	http://www.genome.jp/dbget-bin/www_bget?ko:K05038	B3MRS1	1457	0	Sodium-dependent nutrient amino acid transporter 1 OS=Drosophila ananassae GN=NAAT1 PE=3 SV=1	PF00209	Sodium:neurotransmitter symporter family	GO:0006836//GO:0006812	neurotransmitter transport//cation transport	GO:0005328	neurotransmitter:sodium symporter activity	GO:0016021	integral component of membrane	KOG3660	Sodium-neurotransmitter symporter
c35244_g1	21.8	52.52	521.14	65.74	577.58	742	392514728	AFM77769.1	616	9.29e-76	putative chymotrypsin 10 [Ostrinia nubilalis]	--	--	--	--	--	K09641	TMPRSS11D	transmembrane protease, serine 11D	http://www.genome.jp/dbget-bin/www_bget?ko:K09641	P08897	268	2.54e-26	Collagenase OS=Hypoderma lineatum PE=1 SV=3	PF00089	Trypsin	GO:0006508	proteolysis	GO:0004252	serine-type endopeptidase activity	--	--	KOG3627	Trypsin
c35244_g2	36.25	106.3	1021.06	127.39	1202.29	318	392514728	AFM77769.1	234	1.22e-21	putative chymotrypsin 10 [Ostrinia nubilalis]	--	--	--	--	--	--	--	--	--	--	--	--	--	PF00089	Trypsin	GO:0006508	proteolysis	GO:0004252	serine-type endopeptidase activity	--	--	--	--
c35272_g1	97.98	137.83	198.01	31.95	155.12	1072	385655191	AFI64315.1	1271	2.41e-172	neutral lipase [Helicoverpa armigera]	--	--	--	--	--	--	--	--	--	P54318	336	1.23e-33	Pancreatic lipase-related protein 2 OS=Rattus norvegicus GN=Pnliprp2 PE=1 SV=1	--	--	--	--	--	--	--	--	--	--
c35302_g1	302.25	255.16	134.56	628.89	384.35	1353	514256380	AGO45851.1	1732	0	acyl-CoA desaturase BmorNPRE [Bombyx mori]	--	--	--	--	--	K00507	SCD, desC	stearoyl-CoA desaturase (delta-9 desaturase)	http://www.genome.jp/dbget-bin/www_bget?ko:K00507	O44390	912	6.85e-118	Acyl-CoA Delta(11) desaturase OS=Trichoplusia ni GN=D11DS PE=1 SV=2	PF00487	Fatty acid desaturase	GO:0006629	lipid metabolic process	--	--	--	--	KOG1600	Fatty acid desaturase
c35438_g1	2.14	18.81	16.25	25.6	39.84	1286	--	--	--	--	--	--	--	--	--	--	--	--	--	--	--	--	--	--	--	--	--	--	--	--	--	--	--	--
c35771_g1	0.29	20.44	0.48	28.78	0	683	--	--	--	--	--	--	--	--	--	--	--	--	--	--	--	--	--	--	--	--	--	--	--	--	--	--	--	--
c35992_g1	13.11	0.44	0.65	10.68	1.33	1266	391336237	XP_003742488.1	329	1.27e-30	PREDICTED: RNA-directed DNA polymerase from mobile element jockey-like [Metaseiulus occidentalis]	--	--	--	--	--	--	--	--	--	Q95SX7	171	1.29e-11	Probable RNA-directed DNA polymerase from transposon BS OS=Drosophila melanogaster GN=RTase PE=2 SV=1	PF00078	Reverse transcriptase (RNA-dependent DNA polymerase)	GO:0006278	RNA-dependent DNA replication	GO:0003964//GO:0003723	RNA-directed DNA polymerase activity//RNA binding	--	--	--	--
c36008_g1	51.31	23.44	17.95	33.88	41.96	1225	357622901	EHJ74261.1	1223	4.3e-165	putative Transcription initiation factor IIF subunit beta [Danaus plexippus]	512925935	XM_004930902.1	233	1.32e-116	PREDICTED: Bombyx mori general transcription factor IIF subunit 2-like (LOC101737741), mRNA	K03139	TFIIF2, GTF2F2, TFG2	transcription initiation factor TFIIF subunit beta	http://www.genome.jp/dbget-bin/www_bget?ko:K03139	P41900	911	1.98e-119	General transcription factor IIF subunit 2 OS=Drosophila melanogaster GN=TfIIFbeta PE=2 SV=2	PF02270	Transcription initiation factor IIF, beta subunit	GO:0006413//GO:0006446//GO:0006367	translational initiation//regulation of translational initiation//transcription initiation from RNA polymerase II promoter	GO:0005524//GO:0003743//GO:0003824	ATP binding//translation initiation factor activity//catalytic activity	GO:0005840//GO:0005674	ribosome//transcription factor TFIIF complex	KOG2905	Transcription initiation factor IIF, small subunit (RAP30)
c36115_g1	82.66	62.79	27.76	359.89	252.23	417	56462126	AAV91346.1	376	1.11e-43	cuticle protein 1 [Lonomia obliqua]	56462125	AY829732.1	134	4.6e-62	Lonomia obliqua cuticle protein 1 mRNA, complete cds	--	--	--	--	P45589	297	2.14e-33	Flexible cuticle protein 12 OS=Hyalophora cecropia GN=CP12 PE=2 SV=1	PF00379	Insect cuticle protein	--	--	GO:0042302	structural constituent of cuticle	--	--	--	--
c36151_g1	87.82	32.8	17.12	82.36	141.3	690	399471	P31416.1	324	2.58e-34	RecName: Full=Fatty acid-binding protein 1; Short=FABP 1 [Manduca sexta] >gi|159510|gb|AAA29313.1| fatty acid binding protein 1 [Manduca sexta]	--	--	--	--	--	--	--	--	--	P31416	324	7.73e-36	Fatty acid-binding protein 1 OS=Manduca sexta GN=MFB1 PE=2 SV=1	--	--	--	--	--	--	--	--	KOG4015	Fatty acid-binding protein FABP
c36631_g1	142.51	163.01	204.38	274.81	183.35	2013	160333386	NP_001103762.1	1959	0	muscle LIM protein isoform 1 [Bombyx mori] >gi|87248175|gb|ABD36140.1| muscle LIM protein [Bombyx mori]	346714791	AK383362.1	624	0	Bombyx mori mRNA, clone: MFB-03G10	--	--	--	--	Q24400	1481	0	Muscle LIM protein Mlp84B OS=Drosophila melanogaster GN=Mlp84B PE=1 SV=1	PF00412//PF06827//PF05495	LIM domain//Zinc finger found in FPG and IleRS//CHY zinc finger	--	--	GO:0046872//GO:0003824//GO:0008270	metal ion binding//catalytic activity//zinc ion binding	--	--	KOG1700	Regulatory protein MLP and related LIM proteins
c36699_g1	17.09	15.75	15.45	347.23	74.87	1901	389614561	BAM20323.1	791	1.54e-94	farnesoic acid O-methyltransferase [Papilio polytes]	--	--	--	--	--	--	--	--	--	Q8IZJ3	163	3.73e-10	C3 and PZP-like alpha-2-macroglobulin domain-containing protein 8 OS=Homo sapiens GN=CPAMD8 PE=1 SV=2	--	--	--	--	--	--	--	--	--	--
c36775_g1	20.84	1.07	3.56	1.36	11.64	942	512914304	XP_004928109.1	872	6.43e-114	PREDICTED: uncharacterized protein LOC101743506 [Bombyx mori]	--	--	--	--	--	--	--	--	--	P10023	362	6.5e-39	Uncharacterized 30.3 kDa protein OS=Bacillus thuringiensis PE=4 SV=2	--	--	--	--	--	--	--	--	--	--
c36779_g1	3.39	250.07	253.13	35.31	41.49	2023	301070148	ADK55520.1	258	3.75e-22	small heat shock protein [Spodoptera litura]	--	--	--	--	--	--	--	--	--	--	--	--	--	PF00525	Alpha crystallin A chain, N terminal	GO:0007423	sensory organ development	GO:0005212	structural constituent of eye lens	--	--	--	--
c37081_g1	5.82	0.63	5.26	0.67	1.47	3636	665784360	XP_008559652.1	2010	0	PREDICTED: zinc finger MYM-type protein 1-like [Microplitis demolitor]	--	--	--	--	--	--	--	--	--	Q5SVZ6	370	2.51e-34	Zinc finger MYM-type protein 1 OS=Homo sapiens GN=ZMYM1 PE=2 SV=1	PF05699	hAT family C-terminal dimerisation region	--	--	GO:0046983	protein dimerization activity	--	--	--	--
c37193_g1	50.42	17.29	1.45	74.21	20.52	502	34556399	AAQ75026.1	315	1.14e-30	prophenoloxidase subunit 2 [Galleria mellonella]	--	--	--	--	--	--	--	--	--	Q27452	291	5.53e-29	Phenoloxidase subunit 2 OS=Bombyx mori PE=1 SV=2	--	--	GO:0055114	oxidation-reduction process	GO:0016491	oxidoreductase activity	--	--	--	--
c37268_g1	717.5	327.72	329.47	2652	1032.89	571	389609387	BAM18305.1	242	9.35e-23	cuticular protein PxutCPR153 [Papilio xuthus]	--	--	--	--	--	--	--	--	--	P13229	241	3.27e-24	Larval cuticle protein LCP-14 OS=Manduca sexta GN=LCP-14 PE=2 SV=1	PF00379	Insect cuticle protein	--	--	GO:0042302	structural constituent of cuticle	--	--	--	--
c37379_g1	94.25	66.68	36.09	113.49	56.93	1236	674781309	AIL29312.1	896	1.69e-116	glutathione S-transferase epsilon 3 [Cnaphalocrocis medinalis]	--	--	--	--	--	K00799	GST, gst	glutathione S-transferase	http://www.genome.jp/dbget-bin/www_bget?ko:K00799	P46430	777	4.63e-100	Glutathione S-transferase 1 OS=Manduca sexta GN=GST1 PE=2 SV=1	PF02798//PF13417//PF13409	Glutathione S-transferase, N-terminal domain//Glutathione S-transferase, N-terminal domain//Glutathione S-transferase, N-terminal domain	--	--	GO:0005515	protein binding	--	--	KOG0867	Glutathione S-transferase
c37403_g1	80.46	32.09	81.08	21.9	101.33	768	112983434	NP_001037636.1	599	5.94e-74	SCP-related protein precursor [Bombyx mori] >gi|109138368|gb|ABG25817.1| SCP-related protein [Bombyx mori]	--	--	--	--	--	--	--	--	--	B2MVK7	295	3.26e-30	Venom allergen 5 OS=Rhynchium brunneum PE=2 SV=1	--	--	--	--	--	--	--	--	KOG3017	Defense-related protein containing SCP domain
c37410_g1	12.38	5.39	4.25	8.19	6.6	3561	324120762	BAJ78772.1	5171	0	DNA polymerase delta catalytic subunit [Papilio polytes]	324120761	AB598732.1	1174	0	Papilio polytes DPD1 mRNA for DNA polymerase delta catalytic subunit, complete cds, isolate: 5	K02327	POLD1	DNA polymerase delta subunit 1	http://www.genome.jp/dbget-bin/www_bget?ko:K02327	P54358	4069	0	DNA polymerase delta catalytic subunit OS=Drosophila melanogaster GN=DNApol-delta PE=2 SV=2	PF00136//PF03104//PF02924//PF03175	DNA polymerase family B//DNA polymerase family B, exonuclease domain//Bacteriophage lambda head decoration protein D//DNA polymerase type B, organellar and viral	GO:0006260	DNA replication	GO:0000166//GO:0003887//GO:0008408//GO:0003677	nucleotide binding//DNA-directed DNA polymerase activity//3'-5' exonuclease activity//DNA binding	GO:0042575//GO:0019028	DNA polymerase complex//viral capsid	KOG0969	DNA polymerase delta, catalytic subunit
c37478_g1	45.38	100.67	96.12	81.68	94.71	1009	512903687	XP_004925679.1	161	1.85e-10	PREDICTED: uncharacterized protein LOC101739120 [Bombyx mori]	--	--	--	--	--	--	--	--	--	--	--	--	--	--	--	--	--	--	--	--	--	--	--
c37520_g1	26.61	16.49	7.08	16.11	12.11	3528	512921365	XP_004929859.1	2553	0	PREDICTED: ATPase family AAA domain-containing protein 3-like [Bombyx mori]	340723213	XM_003399941.1	84	2.61e-33	PREDICTED: Bombus terrestris ATPase family AAA domain-containing protein 3-A-like (LOC100649466), mRNA	K17681	ATAD3A_B	ATPase family AAA domain-containing protein 3A/B	http://www.genome.jp/dbget-bin/www_bget?ko:K17681	Q6NVR9	1802	0	ATPase family AAA domain-containing protein 3 OS=Xenopus tropicalis GN=atad3 PE=2 SV=1	PF00910//PF05496//PF01745//PF07728//PF00004//PF01078	RNA helicase//Holliday junction DNA helicase ruvB N-terminus//Isopentenyl transferase//AAA domain (dynein-related subfamily)//ATPase family associated with various cellular activities (AAA)//Magnesium chelatase, subunit ChlI	GO:0015979//GO:0015995//GO:0009058//GO:0006281//GO:0016114//GO:0006310//GO:0015994//GO:0006694	photosynthesis//chlorophyll biosynthetic process//biosynthetic process//DNA repair//terpenoid biosynthetic process//DNA recombination//chlorophyll metabolic process//steroid biosynthetic process	GO:0004161//GO:0016887//GO:0003723//GO:0003724//GO:0016851//GO:0009378//GO:0005524	dimethylallyltranstransferase activity//ATPase activity//RNA binding//RNA helicase activity//magnesium chelatase activity//four-way junction helicase activity//ATP binding	GO:0005657//GO:0010007//GO:0009379	replication fork//magnesium chelatase complex//Holliday junction helicase complex	KOG0737	AAA+-type ATPase
c37589_g1	1.76	11.54	2.37	13.1	1.77	3535	343481903	AEM44817.1	1430	6.72e-177	unknown [Pectinophora gossypiella]	--	--	--	--	--	--	--	--	--	Q9NBX4	344	1.9e-31	Probable RNA-directed DNA polymerase from transposon X-element OS=Drosophila melanogaster GN=X-element\ORF2 PE=3 SV=1	PF00078//PF04579	Reverse transcriptase (RNA-dependent DNA polymerase)//Keratin, high-sulphur matrix protein	GO:0006278	RNA-dependent DNA replication	GO:0005198//GO:0003964//GO:0003723	structural molecule activity//RNA-directed DNA polymerase activity//RNA binding	GO:0045095	keratin filament	KOG1075	FOG: Reverse transcriptase
c37650_g1	55.19	42.12	173.58	49.93	1278.01	262	29469965	AAO74638.1	134	6.73e-09	antimicrobial peptide cecropin 6 [Manduca sexta] >gi|110649238|emb|CAL25128.1| cecropin 6 [Manduca sexta]	--	--	--	--	--	--	--	--	--	O76146	117	4.59e-08	Cecropin-D OS=Bombyx mori GN=CECD PE=2 SV=1	PF00272	Cecropin family	--	--	--	--	GO:0005576	extracellular region	--	--
c37662_g2	16.34	33.79	13.11	122.92	113.63	499	148298833	NP_001091765.1	609	2.67e-75	NADP-dependent oxidoreductase [Bombyx mori] >gi|95102972|gb|ABF51427.1| NADP-dependent oxidoreductase [Bombyx mori]	--	--	--	--	--	K13948	PTGR1, LTB4DH	prostaglandin reductase 1	http://www.genome.jp/dbget-bin/www_bget?ko:K13948	Q28719	342	3.94e-37	Prostaglandin reductase 1 OS=Oryctolagus cuniculus GN=PTGR1 PE=2 SV=1	PF04617	Hox9 activation region	GO:0006351//GO:0055114	transcription, DNA-templated//oxidation-reduction process	GO:0000166//GO:0016491//GO:0008270	nucleotide binding//oxidoreductase activity//zinc ion binding	GO:0005634	nucleus	KOG1196	Predicted NAD-dependent oxidoreductase
c37662_g3	79.8	33.49	21.38	58.94	204.08	481	148298833	NP_001091765.1	555	2.16e-67	NADP-dependent oxidoreductase [Bombyx mori] >gi|95102972|gb|ABF51427.1| NADP-dependent oxidoreductase [Bombyx mori]	--	--	--	--	--	K13948	PTGR1, LTB4DH	prostaglandin reductase 1	http://www.genome.jp/dbget-bin/www_bget?ko:K13948	Q28719	306	4.02e-32	Prostaglandin reductase 1 OS=Oryctolagus cuniculus GN=PTGR1 PE=2 SV=1	PF04617	Hox9 activation region	GO:0055114//GO:0006351	oxidation-reduction process//transcription, DNA-templated	GO:0000166//GO:0016491//GO:0008270	nucleotide binding//oxidoreductase activity//zinc ion binding	GO:0005634	nucleus	KOG1196	Predicted NAD-dependent oxidoreductase
c37685_g1	188.34	87.99	114.75	84.69	75.67	6640	512911764	XP_004927492.1	3121	0	PREDICTED: uncharacterized protein LOC101741723 [Bombyx mori]	--	--	--	--	--	--	--	--	--	--	--	--	--	PF00665//PF00078	Integrase core domain//Reverse transcriptase (RNA-dependent DNA polymerase)	GO:0006278//GO:0015074	RNA-dependent DNA replication//DNA integration	GO:0003964//GO:0003723	RNA-directed DNA polymerase activity//RNA binding	--	--	--	--
c37709_g1	19.41	3.72	9.41	16.67	4.31	2754	512923493	XP_004930366.1	1557	0	PREDICTED: glutamine synthetase 1, mitochondrial-like [Bombyx mori]	--	--	--	--	--	K01915	glnA, GLUL	glutamine synthetase	http://www.genome.jp/dbget-bin/www_bget?ko:K01915	P20477	982	6.02e-122	Glutamine synthetase 1, mitochondrial OS=Drosophila melanogaster GN=Gs1 PE=2 SV=3	PF00120//PF03951	Glutamine synthetase, catalytic domain//Glutamine synthetase, beta-Grasp domain	GO:0006542//GO:0009252//GO:0006807	glutamine biosynthetic process//peptidoglycan biosynthetic process//nitrogen compound metabolic process	GO:0004356	glutamate-ammonia ligase activity	--	--	KOG0683	Glutamine synthetase
c37723_g1	180.13	262.99	597.3	386.85	541.74	2936	49659474	BAD27263.1	2937	0	transferrin [Chilo suppressalis]	159543	M62802.1	497	0	Manduca sexta transferrin gene, complete cds	--	--	--	--	P22297	2884	0	Transferrin OS=Manduca sexta PE=1 SV=1	PF01127//PF01213//PF00405	Succinate dehydrogenase/Fumarate reductase transmembrane subunit//Adenylate cyclase associated (CAP) N terminal//Transferrin	GO:0006879//GO:0006826//GO:0007010	cellular iron ion homeostasis//iron ion transport//cytoskeleton organization	GO:0003779//GO:0016627//GO:0008199	actin binding//oxidoreductase activity, acting on the CH-CH group of donors//ferric iron binding	GO:0005576	extracellular region	KOG0449	Succinate dehydrogenase, cytochrome b subunit
c37765_g1	820.23	247.38	236.86	305.07	590.55	536	357625015	EHJ75572.1	486	1.91e-59	putative fatbody protein 3Rev-G1 [Danaus plexippus]	--	--	--	--	--	--	--	--	--	D8KY57	126	3.05e-08	Probable salivary secreted peptide OS=Bombus ignitus PE=2 SV=1	--	--	--	--	--	--	--	--	--	--
c37832_g1	0	177.35	0	0	2.42	566	--	--	--	--	--	--	--	--	--	--	--	--	--	--	--	--	--	--	--	--	--	--	--	--	--	--	--	--
c37887_g1	83.47	115	95.4	119.05	365.34	598	112983122	NP_001037044.1	173	2.06e-13	trypsin inhibitor precursor [Bombyx mori] >gi|19070651|gb|AAL83944.1|AF352583_1 Kazal-type serine proteinase inhibitor 1 [Bombyx mori]	--	--	--	--	--	--	--	--	--	P81902	170	1.02e-14	Trypsin inhibitor OS=Bombyx mori PE=1 SV=1	PF00014	Kunitz/Bovine pancreatic trypsin inhibitor domain	--	--	GO:0004867	serine-type endopeptidase inhibitor activity	--	--	KOG4295	Serine proteinase inhibitor (KU family)
c37894_g1	40.98	12.88	10.74	15.98	17.68	2196	357625128	EHJ75669.1	2567	0	hypothetical protein KGM_05285 [Danaus plexippus]	--	--	--	--	--	K14833	NOC2	nucleolar complex protein 2	http://www.genome.jp/dbget-bin/www_bget?ko:K14833	Q9VIF0	1530	0	Nucleolar complex protein 2 homolog OS=Drosophila melanogaster GN=CG9246 PE=1 SV=1	--	--	--	--	--	--	--	--	KOG2256	Predicted protein involved in nuclear export of pre-ribosomes
c37969_g1	32.84	6.19	1.3	8.73	14.69	4843	512915562	XP_004928419.1	737	2.02e-103	PREDICTED: uncharacterized protein LOC101746992 [Bombyx mori]	--	--	--	--	--	--	--	--	--	Q95SX7	341	7.91e-31	Probable RNA-directed DNA polymerase from transposon BS OS=Drosophila melanogaster GN=RTase PE=2 SV=1	PF00078//PF05064//PF01506//PF06831//PF04998//PF01781//PF07716//PF08702//PF10018	Reverse transcriptase (RNA-dependent DNA polymerase)//Nsp1-like C-terminal region//Hepatitis C virus non-structural 5a protein membrane anchor//Formamidopyrimidine-DNA glycosylase H2TH domain//RNA polymerase Rpb1, domain 5//Ribosomal L38e protein family//Basic region leucine zipper//Fibrinogen alpha/beta chain family//Vitamin-D-receptor interacting Mediator subunit 4	GO:0006281//GO:0051258//GO:0006278//GO:0006508//GO:0006351//GO:0006355//GO:0042254//GO:0006412//GO:0006206//GO:0006289//GO:0007165//GO:0006357//GO:0030168//GO:0006144//GO:0006284	DNA repair//protein polymerization//RNA-dependent DNA replication//proteolysis//transcription, DNA-templated//regulation of transcription, DNA-templated//ribosome biogenesis//translation//pyrimidine nucleobase metabolic process//nucleotide-excision repair//signal transduction//regulation of transcription from RNA polymerase II promoter//platelet activation//purine nucleobase metabolic process//ba…	GO:0005102//GO:0004252//GO:0003968//GO:0003964//GO:0001104//GO:0017056//GO:0004197//GO:0008270//GO:0003723//GO:0003684//GO:0003899//GO:0003700//GO:0043565//GO:0003677//GO:0017111//GO:0016799//GO:0003906//GO:0030674//GO:0003735	receptor binding//serine-type endopeptidase activity//RNA-directed RNA polymerase activity//RNA-directed DNA polymerase activity//RNA polymerase II transcription cofactor activity//structural constituent of nuclear pore//cysteine-type endopeptidase activity//zinc ion binding//RNA binding//damaged DNA binding//DNA-directed RNA polymerase activity//sequence-specific DNA binding transcription factor…	GO:0005577//GO:0016592//GO:0005840//GO:0031379//GO:0005730//GO:0005643//GO:0005622//GO:0005667	fibrinogen complex//mediator complex//ribosome//RNA-directed RNA polymerase complex//nucleolus//nuclear pore//intracellular//transcription factor complex	KOG1075	FOG: Reverse transcriptase
c38012_g1	1.81	17.03	5.62	37.77	149.34	486	385271678	AFI57049.1	264	2.57e-26	MG7, partial [Choristoneura fumiferana] >gi|385271680|gb|AFI57050.1| MG7, partial [Helicoverpa armigera]	--	--	--	--	--	--	--	--	--	--	--	--	--	--	--	--	--	--	--	--	--	--	--
c38096_g1	9.38	0.87	3.12	1.43	1.92	2935	339241765	XP_003376808.1	1390	8.66e-169	retrovirus-related Pol polyprotein from transposon TNT 1-94 [Trichinella spiralis] >gi|316974460|gb|EFV57947.1| retrovirus-related Pol polyprotein from transposon TNT 1-94 [Trichinella spiralis]	--	--	--	--	--	--	--	--	--	P10978	1073	6.37e-125	Retrovirus-related Pol polyprotein from transposon TNT 1-94 OS=Nicotiana tabacum PE=2 SV=1	PF00665//PF00098	Integrase core domain//Zinc knuckle	GO:0015074	DNA integration	GO:0008270//GO:0003676	zinc ion binding//nucleic acid binding	--	--	KOG0017	FOG: Transposon-encoded proteins with TYA, reverse transcriptase, integrase domains in various combinations
c38122_g1	24.62	30.64	25.37	83.91	57.92	910	389615598	BAM20756.1	627	4.84e-77	short-chain dehydrogenase, partial [Papilio polytes]	--	--	--	--	--	--	--	--	--	P51831	315	1.64e-32	3-oxoacyl-[acyl-carrier-protein] reductase FabG OS=Bacillus subtilis (strain 168) GN=fabG PE=3 SV=3	PF01266//PF01370//PF02737//PF02558//PF03435//PF00106//PF12242	FAD dependent oxidoreductase//NAD dependent epimerase/dehydratase family//3-hydroxyacyl-CoA dehydrogenase, NAD binding domain//Ketopantoate reductase PanE/ApbA//Saccharopine dehydrogenase//short chain dehydrogenase//NAD(P)H binding domain of trans-2-enoyl-CoA reductase	GO:0006554//GO:0018874//GO:0006574//GO:0006552//GO:0006568//GO:0055114//GO:0015940//GO:0006631//GO:0006550//GO:0006633//GO:0044237//GO:0008152	lysine catabolic process//benzoate metabolic process//valine catabolic process//leucine catabolic process//tryptophan metabolic process//oxidation-reduction process//pantothenate biosynthetic process//fatty acid metabolic process//isoleucine catabolic process//fatty acid biosynthetic process//cellular metabolic process//metabolic process	GO:0050662//GO:0003857//GO:0016491//GO:0003824//GO:0008677	coenzyme binding//3-hydroxyacyl-CoA dehydrogenase activity//oxidoreductase activity//catalytic activity//2-dehydropantoate 2-reductase activity	--	--	KOG0725	Reductases with broad range of substrate specificities
c38128_g1	101.08	27.37	9.36	18.7	11.27	439	389610117	BAM18670.1	235	1.46e-22	unknown secreted protein [Papilio xuthus]	--	--	--	--	--	--	--	--	--	--	--	--	--	--	--	--	--	--	--	--	--	--	--
c38166_g1	160.11	8.6	3.79	4.81	18.06	432	190702439	ACE75328.1	359	1.69e-38	conserved hypothetical protein [Glyptapanteles indiensis]	--	--	--	--	--	--	--	--	--	P08161	231	5.01e-21	Early 94 kDa protein OS=Autographa californica nuclear polyhedrosis virus PE=4 SV=2	--	--	--	--	--	--	--	--	--	--
c38547_g1	341.5	196.97	123.65	191.15	190.02	1083	389608641	BAM17930.1	945	3.09e-123	heterogeneous nuclear ribonucleoprotein [Papilio xuthus]	--	--	--	--	--	K12741	HNRNPA1_3	heterogeneous nuclear ribonucleoprotein A1/A3	http://www.genome.jp/dbget-bin/www_bget?ko:K12741	P21522	702	1.02e-87	Heterogeneous nuclear ribonucleoprotein A1, A2/B1 homolog OS=Schistocerca americana GN=HNRNP PE=2 SV=1	PF07163//PF00076//PF03334	Pex26 protein//RNA recognition motif. (a.k.a. RRM, RBD, or RNP domain)//Na+/H+ antiporter subunit	GO:0015672//GO:0045046//GO:0015992	monovalent inorganic cation transport//protein import into peroxisome membrane//proton transport	GO:0032403//GO:0005451//GO:0003676	protein complex binding//monovalent cation:proton antiporter activity//nucleic acid binding	GO:0005779	integral component of peroxisomal membrane	KOG0118	FOG: RRM domain
c38575_g1	14.24	11.03	12.95	7.87	5.25	5383	512933653	XP_004932844.1	2186	0	PREDICTED: calcium-binding mitochondrial carrier protein SCaMC-2-like isoform X1 [Bombyx mori]	512933652	XM_004932787.1	577	0	PREDICTED: Bombyx mori calcium-binding mitochondrial carrier protein SCaMC-2-like (LOC101738820), transcript variant X1, mRNA	K14684	SLC25A23S	solute carrier family 25 (mitochondrial phosphate transporter), member 23/24/25/41	http://www.genome.jp/dbget-bin/www_bget?ko:K14684	Q0V7M4	1262	3.91e-155	Calcium-binding mitochondrial carrier protein SCaMC-2 OS=Bos taurus GN=SLC25A25 PE=2 SV=1	PF05507//PF00527//PF03417//PF10591//PF13499//PF13405//PF00036//PF01589//PF13202	Microfibril-associated glycoprotein (MAGP)//E7 protein, Early protein//Acyl-coenzyme A:6-aminopenicillanic acid acyl-transferase//Secreted protein acidic and rich in cysteine Ca binding region//EF-hand domain pair//EF-hand domain//EF hand//Alphavirus E1 glycoprotein//EF hand	GO:0007165//GO:0042318//GO:0006355	signal transduction//penicillin biosynthetic process//regulation of transcription, DNA-templated	GO:0004252//GO:0003677//GO:0005509//GO:0003700	serine-type endopeptidase activity//DNA binding//calcium ion binding//sequence-specific DNA binding transcription factor activity	GO:0019028//GO:0055036//GO:0001527//GO:0005578//GO:0005667	viral capsid//virion membrane//microfibril//proteinaceous extracellular matrix//transcription factor complex	KOG0036	Predicted mitochondrial carrier protein
c38589_g1	3.32	60.52	14.11	15.77	54.72	4259	220966830	ACL97383.1	1895	0	Gag-Pol polyprotein [Medicago truncatula]	--	--	--	--	--	--	--	--	--	P10978	1831	0	Retrovirus-related Pol polyprotein from transposon TNT 1-94 OS=Nicotiana tabacum PE=2 SV=1	PF01834//PF00098//PF00665	XRCC1 N terminal domain//Zinc knuckle//Integrase core domain	GO:0006281//GO:0000012//GO:0015074	DNA repair//single strand break repair//DNA integration	GO:0003684//GO:0008270//GO:0003676	damaged DNA binding//zinc ion binding//nucleic acid binding	GO:0005634	nucleus	KOG0017	FOG: Transposon-encoded proteins with TYA, reverse transcriptase, integrase domains in various combinations
c38612_g1	18.88	25.27	20.42	6.73	163.27	458	29469965	AAO74638.1	135	1.82e-08	antimicrobial peptide cecropin 6 [Manduca sexta] >gi|110649238|emb|CAL25128.1| cecropin 6 [Manduca sexta]	--	--	--	--	--	--	--	--	--	Q5MGD8	113	5.77e-07	Defense protein 4 OS=Lonomia obliqua PE=3 SV=1	PF00272	Cecropin family	GO:0042742	defense response to bacterium	--	--	GO:0005576	extracellular region	--	--
c38636_g1	58.1	57.48	21.01	53	87.04	2014	389609883	BAM18553.1	630	2.69e-73	photoreceptor dehydrogenase [Papilio xuthus]	--	--	--	--	--	K00069	HPGD	15-hydroxyprostaglandin dehydrogenase (NAD)	http://www.genome.jp/dbget-bin/www_bget?ko:K00069	Q8VCC1	329	1.47e-32	15-hydroxyprostaglandin dehydrogenase [NAD(+)] OS=Mus musculus GN=Hpgd PE=2 SV=1	PF02719//PF01073//PF00106//PF01370//PF06286	Polysaccharide biosynthesis protein//3-beta hydroxysteroid dehydrogenase/isomerase family//short chain dehydrogenase//NAD dependent epimerase/dehydratase family//Coleoptericin	GO:0042742//GO:0008210//GO:0009058//GO:0008209//GO:0008152//GO:0044237//GO:0006694//GO:0055114//GO:0008207	defense response to bacterium//estrogen metabolic process//biosynthetic process//androgen metabolic process//metabolic process//cellular metabolic process//steroid biosynthetic process//oxidation-reduction process//C21-steroid hormone metabolic process	GO:0050662//GO:0003824//GO:0016491//GO:0016616//GO:0003854	coenzyme binding//catalytic activity//oxidoreductase activity//oxidoreductase activity, acting on the CH-OH group of donors, NAD or NADP as acceptor//3-beta-hydroxy-delta5-steroid dehydrogenase activity	GO:0005576	extracellular region	KOG0725	Reductases with broad range of substrate specificities
c38645_g2	0	20.1	36.4	4.85	3.43	620	--	--	--	--	--	--	--	--	--	--	--	--	--	--	--	--	--	--	--	--	--	--	--	--	--	--	--	--
c38657_g1	235.14	214.71	199.4	97.47	151.46	1194	112982804	NP_001036894.1	348	2.88e-34	cuticular protein RR-1 motif 21 precursor [Bombyx mori] >gi|23096118|dbj|BAC16225.1| cuticle protein [Bombyx mori]	--	--	--	--	--	--	--	--	--	Q94984	136	1.17e-08	Cuticle protein CP14.6 OS=Manduca sexta GN=CP14.6 PE=2 SV=1	PF00379	Insect cuticle protein	--	--	GO:0042302	structural constituent of cuticle	--	--	--	--
c38672_g1	2.35	11.9	41.97	64.51	63.78	423	--	--	--	--	--	--	--	--	--	--	--	--	--	--	--	--	--	--	--	--	--	--	--	--	--	--	--	--
c38672_g2	409.51	1149.21	984.55	1902.2	2198.85	420	--	--	--	--	--	--	--	--	--	--	--	--	--	--	--	--	--	--	--	--	--	--	--	--	--	--	--	--
c38673_g2	43.78	4.79	22.3	10.3	11.36	2811	298204363	ADI61830.1	1617	0	endonuclease-reverse transcriptase [Bombyx mori]	--	--	--	--	--	--	--	--	--	Q10126	345	4.72e-34	Putative uncharacterized transposon-derived protein F52C9.6 OS=Caenorhabditis elegans GN=F52C9.6 PE=5 SV=1	PF00078	Reverse transcriptase (RNA-dependent DNA polymerase)	GO:0006278	RNA-dependent DNA replication	GO:0003964//GO:0003723//GO:0004519	RNA-directed DNA polymerase activity//RNA binding//endonuclease activity	--	--	KOG1075	FOG: Reverse transcriptase
c38680_g1	629.79	293.39	297.1	1161.91	1217.01	771	--	--	--	--	--	--	--	--	--	--	--	--	--	--	--	--	--	--	--	--	--	--	--	--	--	--	--	--
c38706_g1	334.87	635.48	334.22	912.06	467.07	1514	21430916	AAM51136.1	823	7.88e-98	SD26211p [Drosophila melanogaster]	389610580	AK402280.1	103	3.03e-44	Papilio polytes mRNA for tropomyosin 1, complete cds, sequence id: Pp-0033	--	--	--	--	P10978	786	8.79e-91	Retrovirus-related Pol polyprotein from transposon TNT 1-94 OS=Nicotiana tabacum PE=2 SV=1	--	--	--	--	--	--	--	--	KOG1003	Actin filament-coating protein tropomyosin
c38725_g1	429.28	131.3	164.19	119.78	152.71	1007	357615946	EHJ69918.1	174	3.04e-12	hypothetical protein KGM_17056 [Danaus plexippus]	--	--	--	--	--	--	--	--	--	--	--	--	--	--	--	--	--	--	--	--	--	--	--
c38742_g1	25.13	38.63	31.39	106.34	116.44	1026	512935896	XP_004933387.1	286	9.46e-27	PREDICTED: cytochrome b561 domain-containing protein 2-like [Bombyx mori]	--	--	--	--	--	--	--	--	--	--	--	--	--	PF03188//PF01284	Eukaryotic cytochrome b561//Membrane-associating domain	--	--	--	--	GO:0016020//GO:0016021	membrane//integral component of membrane	--	--
c38756_g1	28.84	14.27	26.1	3.02	18.15	929	--	--	--	--	--	--	--	--	--	--	--	--	--	--	--	--	--	--	--	--	--	--	--	--	--	--	--	--
c38763_g1	36.1	147.34	46.38	152.06	68.83	836	315507099	ADU33185.1	1121	9.52e-153	peptidoglycan recognition protein B [Ostrinia nubilalis]	315507098	HQ260964.1	674	0	Ostrinia nubilalis peptidoglycan recognition protein B (PRGP-B) mRNA, complete cds	K01446	E3.5.1.28	N-acetylmuramoyl-L-alanine amidase	http://www.genome.jp/dbget-bin/www_bget?ko:K01446	Q8INK6	493	3.8e-59	Peptidoglycan-recognition protein LB OS=Drosophila melanogaster GN=PGRP-LB PE=1 SV=1	PF01510	N-acetylmuramoyl-L-alanine amidase	GO:0009252//GO:0009253//GO:0006807	peptidoglycan biosynthetic process//peptidoglycan catabolic process//nitrogen compound metabolic process	GO:0008270//GO:0008745	zinc ion binding//N-acetylmuramoyl-L-alanine amidase activity	--	--	--	--
c38793_g1	92.42	128.66	151.82	246.04	378.05	806	94959119	ABF47507.1	1207	3.05e-165	trypsin serine protease [Ostrinia furnacalis]	94959118	DQ486902.1	739	0	Ostrinia furnacalis trypsin serine protease mRNA, complete cds	K01312	PRSS	trypsin	http://www.genome.jp/dbget-bin/www_bget?ko:K01312	P35047	678	1.31e-86	Trypsin, alkaline C OS=Manduca sexta PE=2 SV=1	PF00089	Trypsin	GO:0006508	proteolysis	GO:0004252	serine-type endopeptidase activity	--	--	KOG3627	Trypsin
c38826_g1	8.65	36.68	45.77	12.21	28.15	1063	389610109	BAM18666.1	442	3.66e-50	unknown secreted protein [Papilio xuthus]	--	--	--	--	--	--	--	--	--	--	--	--	--	--	--	--	--	--	--	--	--	--	--
c38985_g1	21.54	26.83	4.3	86.84	51.26	1208	512886260	XP_004921729.1	430	1.05e-46	PREDICTED: circadian clock-controlled protein-like [Bombyx mori]	--	--	--	--	--	--	--	--	--	Q9VBV3	207	2.94e-17	Protein takeout OS=Drosophila melanogaster GN=to PE=2 SV=1	--	--	--	--	--	--	--	--	--	--
c38991_g2	9.05	6.06	5.81	10.79	36.72	1075	512907877	XP_004926552.1	1344	0	PREDICTED: retinoid-inducible serine carboxypeptidase-like [Bombyx mori]	--	--	--	--	--	K09646	SCPEP1	serine carboxypeptidase 1	http://www.genome.jp/dbget-bin/www_bget?ko:K09646	Q920A6	681	3.06e-83	Retinoid-inducible serine carboxypeptidase OS=Rattus norvegicus GN=Scpep1 PE=2 SV=1	PF00450	Serine carboxypeptidase	GO:0006508	proteolysis	GO:0004185	serine-type carboxypeptidase activity	--	--	KOG1283	Serine carboxypeptidases
c39040_g1	3.23	16.41	20.52	1.29	5.15	4608	665799553	XP_008547699.1	2743	0	PREDICTED: uncharacterized protein LOC103571349 [Microplitis demolitor]	224471237	AB455916.1	902	0	Bombyx mori DNA, transposable element: LTR_Nemawashi-Full_length	--	--	--	--	Q7LHG5	830	2.71e-89	Transposon Ty3-I Gag-Pol polyprotein OS=Saccharomyces cerevisiae (strain ATCC 204508 / S288c) GN=TY3B-I PE=3 SV=2	PF00078//PF00665//PF05929	Reverse transcriptase (RNA-dependent DNA polymerase)//Integrase core domain//Phage capsid scaffolding protein (GPO) serine peptidase	GO:0015074//GO:0006278//GO:0019069	DNA integration//RNA-dependent DNA replication//viral capsid assembly	GO:0003964//GO:0003723	RNA-directed DNA polymerase activity//RNA binding	--	--	KOG0017	FOG: Transposon-encoded proteins with TYA, reverse transcriptase, integrase domains in various combinations
c39098_g1	8.3	24.78	31.62	7.11	8.05	1478	357622279	EHJ73825.1	798	1.99e-100	hypothetical protein KGM_15995 [Danaus plexippus]	--	--	--	--	--	K10281	FBXL15	F-box and leucine-rich repeat protein 15	http://www.genome.jp/dbget-bin/www_bget?ko:K10281	B5X441	244	1.52e-24	F-box/LRR-repeat protein 15 OS=Salmo salar GN=fbxl15 PE=2 SV=1	PF00646//PF00560//PF02200	F-box domain//Leucine Rich Repeat//STE like transcription factor	GO:0006355	regulation of transcription, DNA-templated	GO:0005515//GO:0003700	protein binding//sequence-specific DNA binding transcription factor activity	GO:0005634//GO:0005667	nucleus//transcription factor complex	KOG1947	Leucine rich repeat proteins, some proteins contain F-box
c39110_g1	1972.36	472.57	1029.97	1660.67	819.83	892	389609295	BAM18259.1	390	5.22e-43	exonuclease [Papilio xuthus]	--	--	--	--	--	K18327	REXO4, REX4	RNA exonuclease 4	http://www.genome.jp/dbget-bin/www_bget?ko:K18327	Q7S9B7	326	5.18e-33	RNA exonuclease 4 OS=Neurospora crassa (strain ATCC 24698 / 74-OR23-1A / CBS 708.71 / DSM 1257 / FGSC 987) GN=rex-4 PE=3 SV=1	--	--	--	--	--	--	--	--	KOG2249	3'-5' exonuclease
c39118_g1	23.06	6.62	3.37	15.02	17.48	2502	357608167	EHJ65857.1	1713	0	sugar transporter [Danaus plexippus]	--	--	--	--	--	--	--	--	--	A9ZSY3	460	9.23e-48	Facilitated trehalose transporter Tret1 OS=Bombyx mori GN=Tret1 PE=1 SV=1	PF07690//PF00083	Major Facilitator Superfamily//Sugar (and other) transporter	GO:0009987//GO:0055085//GO:0044765//GO:0006810	cellular process//transmembrane transport//single-organism transport//transport	GO:0005215//GO:0022857//GO:0005488	transporter activity//transmembrane transporter activity//binding	GO:0016021//GO:0016020	integral component of membrane//membrane	KOG0254	Predicted transporter (major facilitator superfamily)
c39119_g1	108.84	4282.26	6866.46	26.04	18.98	208	283483979	NP_001164470.1	216	2.71e-20	19.5 kDa heat shock protein [Bombyx mori] >gi|269854065|gb|ACZ51258.1| 19.5 kDa heat shock protein [Bombyx mori]	--	--	--	--	--	--	--	--	--	--	--	--	--	--	--	GO:0006950	response to stress	--	--	--	--	--	--
c39119_g2	82.5	2371.7	3666.31	16.56	12.38	499	512911176	XP_004927349.1	591	6.03e-75	PREDICTED: heat shock protein Hsp-16.1/Hsp-16.11-like [Bombyx mori]	--	--	--	--	--	K09542	CRYAB	crystallin, alpha B	http://www.genome.jp/dbget-bin/www_bget?ko:K09542	P82147	144	1.84e-10	Protein lethal(2)essential for life OS=Drosophila melanogaster GN=l(2)efl PE=1 SV=1	--	--	--	--	--	--	--	--	KOG3591	Alpha crystallins
c39138_g1	2.47	3.92	0.94	17.05	21.36	1805	392514734	AFM77772.1	1475	0	putative chymotrypsin 13 [Ostrinia nubilalis]	392514733	JQ904142.1	989	0	Ostrinia nubilalis putative chymotrypsin 13 (CTP13) mRNA, complete cds	--	--	--	--	P08897	333	1.8e-33	Collagenase OS=Hypoderma lineatum PE=1 SV=3	PF00089	Trypsin	GO:0006508	proteolysis	GO:0004252	serine-type endopeptidase activity	--	--	KOG3627	Trypsin
c39172_g1	83.8	20.56	18.11	33.43	62.91	695	--	--	--	--	--	--	--	--	--	--	--	--	--	--	--	--	--	--	--	--	--	--	--	--	--	--	--	--
c39230_g1	29.21	26.73	14.27	4.1	17.09	1138	389608295	BAM17759.1	605	1.57e-70	cuticular protein PxutCPG21 [Papilio xuthus]	--	--	--	--	--	--	--	--	--	--	--	--	--	--	--	--	--	--	--	--	--	--	--
c39263_g1	24.04	2840.48	891.27	17.21	29.67	1392	301070150	ADK55521.1	601	4.43e-72	small heat shock protein [Spodoptera litura]	--	--	--	--	--	K09542	CRYAB	crystallin, alpha B	http://www.genome.jp/dbget-bin/www_bget?ko:K09542	P82147	340	1.19e-35	Protein lethal(2)essential for life OS=Drosophila melanogaster GN=l(2)efl PE=1 SV=1	--	--	GO:0006950	response to stress	--	--	--	--	KOG3591	Alpha crystallins
c39276_g1	0.12	1.97	0.71	0.39	5.08	4460	617382750	XP_007547029.1	2538	0	PREDICTED: uncharacterized protein K02A2.6-like [Poecilia formosa]	--	--	--	--	--	--	--	--	--	Q7LHG5	710	1.83e-74	Transposon Ty3-I Gag-Pol polyprotein OS=Saccharomyces cerevisiae (strain ATCC 204508 / S288c) GN=TY3B-I PE=3 SV=2	PF11427//PF00098//PF00078//PF00665	Tc3 transposase//Zinc knuckle//Reverse transcriptase (RNA-dependent DNA polymerase)//Integrase core domain	GO:0006278//GO:0015074	RNA-dependent DNA replication//DNA integration	GO:0003723//GO:0003676//GO:0008270//GO:0003964//GO:0003677	RNA binding//nucleic acid binding//zinc ion binding//RNA-directed DNA polymerase activity//DNA binding	--	--	KOG0017	FOG: Transposon-encoded proteins with TYA, reverse transcriptase, integrase domains in various combinations
c39355_g1	0.61	5.81	1.23	4.7	1.59	4505	512897804	XP_004924243.1	901	9.74e-102	PREDICTED: piggyBac transposable element-derived protein 4-like [Bombyx mori]	449689442	XM_004211984.1	36	1.61e-06	PREDICTED: Hydra magnipapillata piggyBac transposable element-derived protein 4-like (LOC100200879), mRNA	--	--	--	--	Q96DM1	728	3.96e-81	PiggyBac transposable element-derived protein 4 OS=Homo sapiens GN=PGBD4 PE=2 SV=3	PF01609	Transposase DDE domain	GO:0006313	transposition, DNA-mediated	GO:0004803//GO:0003677	transposase activity//DNA binding	--	--	--	--
c39366_g1	411.42	145.53	203.79	78.23	564.49	1314	512894212	XP_004923378.1	718	2.5e-89	PREDICTED: insecticyanin-A-like [Bombyx mori]	--	--	--	--	--	--	--	--	--	Q00630	145	2.33e-09	Insecticyanin-B OS=Manduca sexta GN=INSB PE=2 SV=1	PF02998//PF04434	Lentiviral Tat protein//SWIM zinc finger	GO:0045893	positive regulation of transcription, DNA-templated	GO:0008270	zinc ion binding	--	--	--	--
c39368_g1	300.65	380.69	554.41	275.85	220.23	635	--	--	--	--	--	--	--	--	--	--	--	--	--	--	--	--	--	--	PF06689	ClpX C4-type zinc finger	--	--	GO:0046983//GO:0008270	protein dimerization activity//zinc ion binding	--	--	--	--
c39380_g1	91.09	120.76	210.21	161.5	184.95	955	357628429	EHJ77769.1	463	4.24e-51	orcokinin [Danaus plexippus]	--	--	--	--	--	--	--	--	--	--	--	--	--	--	--	--	--	--	--	--	--	--	--
c39384_g1	65.84	41.96	65.46	172.96	182.66	650	--	--	--	--	--	--	--	--	--	--	--	--	--	--	--	--	--	--	PF09003	Bacteriophage lambda integrase, N-terminal domain	GO:0015074	DNA integration	GO:0003677//GO:0008907	DNA binding//integrase activity	--	--	--	--
c39450_g2	63.63	3.98	2.16	2.33	5.82	950	357620888	EHJ72915.1	142	2.45e-08	hypothetical protein KGM_02075 [Danaus plexippus]	--	--	--	--	--	--	--	--	--	--	--	--	--	PF04647	Accessory gene regulator B	GO:0006508	proteolysis	GO:0008233	peptidase activity	GO:0016020	membrane	--	--
c39496_g1	31.55	43.18	51.03	16.31	54.04	4407	270008864	EFA05312.1	1486	9.58e-171	hypothetical protein TcasGA2_TC015470 [Tribolium castaneum]	--	--	--	--	--	--	--	--	--	P10978	1287	1.27e-150	Retrovirus-related Pol polyprotein from transposon TNT 1-94 OS=Nicotiana tabacum PE=2 SV=1	PF02724//PF00098//PF00665//PF00078	CDC45-like protein//Zinc knuckle//Integrase core domain//Reverse transcriptase (RNA-dependent DNA polymerase)	GO:0015074//GO:0006278//GO:0006270	DNA integration//RNA-dependent DNA replication//DNA replication initiation	GO:0008270//GO:0003676//GO:0003723//GO:0003964	zinc ion binding//nucleic acid binding//RNA binding//RNA-directed DNA polymerase activity	--	--	KOG0017	FOG: Transposon-encoded proteins with TYA, reverse transcriptase, integrase domains in various combinations
c39516_g1	492.97	769.92	502.77	755.47	863.58	465	357602905	EHJ63561.1	167	6.55e-13	hypothetical protein KGM_15788 [Danaus plexippus]	--	--	--	--	--	--	--	--	--	--	--	--	--	PF04111//PF02862	Autophagy protein Apg6//DDHD domain	GO:0006914	autophagy	GO:0046872	metal ion binding	--	--	--	--
c39532_g1	500.15	369.7	279.52	944.05	1457.51	722	--	--	--	--	--	--	--	--	--	--	--	--	--	--	--	--	--	--	--	--	--	--	--	--	--	--	--	--
c39547_g1	44.86	98.22	53.42	269.69	122.84	7108	114051976	NP_001040443.1	761	5.53e-89	troponin C 25D [Bombyx mori] >gi|95102914|gb|ABF51398.1| troponin C 25D [Bombyx mori] >gi|168472701|gb|ACA24126.1| troponin C 25D [Bombyx mandarina]	389610828	AK402403.1	287	7.5e-146	Papilio polytes mRNA for troponin C, complete cds, sequence id: Pp-0182	--	--	--	--	P15159	438	4.84e-47	Troponin C OS=Tachypleus tridentatus PE=1 SV=1	PF13202//PF13499//PF00036//PF13405	EF hand//EF-hand domain pair//EF hand//EF-hand domain	--	--	GO:0005509	calcium ion binding	--	--	KOG0027	Calmodulin and related proteins (EF-Hand superfamily)
c39576_g1	226.03	210.25	440.46	188.2	298.85	1176	229424433	ACQ65651.1	806	3.62e-96	peritrophic membrane chitin binding protein [Loxostege sticticalis]	--	--	--	--	--	--	--	--	--	O76217	127	3.01e-07	Peritrophin-1 OS=Anopheles gambiae GN=Aper1 PE=2 SV=2	PF03427//PF01607	Carbohydrate binding domain (family 19)//Chitin binding Peritrophin-A domain	GO:0016998//GO:0006032//GO:0006030	cell wall macromolecule catabolic process//chitin catabolic process//chitin metabolic process	GO:0004568//GO:0008061	chitinase activity//chitin binding	GO:0005576	extracellular region	--	--
c39627_g1	4.98	10.53	12.13	49.48	18.63	1110	343469130	AEM43806.1	1676	0	membrane-bound alkaline phosphatase [Ostrinia furnacalis]	343469129	JN392445.1	1081	0	Ostrinia furnacalis membrane-bound alkaline phosphatase (mALP) mRNA, complete cds	K01077	E3.1.3.1, phoA, phoB	alkaline phosphatase	http://www.genome.jp/dbget-bin/www_bget?ko:K01077	P29523	1104	4.05e-145	Membrane-bound alkaline phosphatase OS=Bombyx mori GN=Alp-m PE=1 SV=4	PF02811//PF00245	PHP domain//Alkaline phosphatase	GO:0008152//GO:0046486//GO:0046656//GO:0016311//GO:0019497	metabolic process//glycerolipid metabolic process//folic acid biosynthetic process//dephosphorylation//hexachlorocyclohexane metabolic process	GO:0004035//GO:0016791//GO:0003824	alkaline phosphatase activity//phosphatase activity//catalytic activity	--	--	KOG4126	Alkaline phosphatase
c39641_g1	214.41	225.4	420.24	229.95	168.68	1349	512920430	XP_004929630.1	777	2.93e-96	PREDICTED: pancreatic lipase-related protein 2-like [Bombyx mori]	--	--	--	--	--	--	--	--	--	Q9BDJ4	379	9.29e-39	Lipase member H OS=Oryctolagus cuniculus GN=LIPH PE=2 SV=1	PF06309	Torsin	GO:0051085	chaperone mediated protein folding requiring cofactor	GO:0005524	ATP binding	--	--	--	--
c39670_g1	1267.16	1187.68	1506.9	320.59	403.81	259	--	--	--	--	--	--	--	--	--	--	--	--	--	--	--	--	--	--	--	--	--	--	--	--	--	--	--	--
c39678_g1	20.71	6.93	8.34	11.23	11.27	3713	357609769	EHJ66654.1	2146	0	hypothetical protein KGM_08735 [Danaus plexippus]	--	--	--	--	--	--	--	--	--	--	--	--	--	--	--	--	--	--	--	--	--	--	--
c39700_g1	14.36	8.22	16.69	75.25	149.93	1564	512913625	XP_004927942.1	234	1.9e-20	PREDICTED: lipopolysaccharide-induced tumor necrosis factor-alpha factor homolog isoform X2 [Bombyx mori]	--	--	--	--	--	--	--	--	--	Q9JLJ0	126	5.98e-07	Lipopolysaccharide-induced tumor necrosis factor-alpha factor homolog OS=Mus musculus GN=Litaf PE=1 SV=1	--	--	--	--	--	--	--	--	--	--
c39800_g1	5.47	8.88	15.47	3.86	6.98	3577	357607539	EHJ65577.1	2937	0	hypothetical protein KGM_15173 [Danaus plexippus]	198456071	XM_002136357.1	81	1.23e-31	Drosophila pseudoobscura pseudoobscura GA29107 (Dpse\GA29107), mRNA	K09667	OGT	protein O-GlcNAc transferase	http://www.genome.jp/dbget-bin/www_bget?ko:K09667	O15294	2681	0	UDP-N-acetylglucosamine--peptide N-acetylglucosaminyltransferase 110 kDa subunit OS=Homo sapiens GN=OGT PE=1 SV=3	PF13181//PF00515//PF13174//PF13176//PF07721	Tetratricopeptide repeat//Tetratricopeptide repeat//Tetratricopeptide repeat//Tetratricopeptide repeat//Tetratricopeptide repeat	--	--	GO:0005515//GO:0042802	protein binding//identical protein binding	--	--	KOG4626	O-linked N-acetylglucosamine transferase OGT
c39813_g1	11.97	3.03	3.52	45.25	27.61	2170	364023585	AEW46867.1	1713	0	seminal fluid protein CSSFP001 [Chilo suppressalis]	--	--	--	--	--	K01229	LCT	lactase-phlorizin hydrolase	http://www.genome.jp/dbget-bin/www_bget?ko:K01229	Q95X01	1048	5.73e-133	Myrosinase 1 OS=Brevicoryne brassicae PE=1 SV=1	PF00150//PF00232	Cellulase (glycosyl hydrolase family 5)//Glycosyl hydrolase family 1	GO:0005975	carbohydrate metabolic process	GO:0004553//GO:0003824	hydrolase activity, hydrolyzing O-glycosyl compounds//catalytic activity	--	--	--	--
c39822_g1	71.46	24.18	11.01	13.22	20.59	998	389615188	BAM20581.1	254	7.22e-24	unknown unsecreted protein [Papilio polytes]	--	--	--	--	--	--	--	--	--	--	--	--	--	PF01134	Glucose inhibited division protein A	GO:0008033	tRNA processing	GO:0050660	flavin adenine dinucleotide binding	--	--	--	--
c39947_g2	95.65	50.05	37.41	63.63	55.05	1947	512897873	XP_004924259.1	739	1.87e-81	PREDICTED: chaoptin-like [Bombyx mori]	--	--	--	--	--	K06838	SLIT1	slit 1	http://www.genome.jp/dbget-bin/www_bget?ko:K06838	P24014	190	1.82e-13	Protein slit OS=Drosophila melanogaster GN=sli PE=1 SV=2	PF00560	Leucine Rich Repeat	--	--	GO:0005515	protein binding	--	--	KOG4641	FOG: Toll/interleukin receptor and related proteins containing LRR and TIR repeats
c40025_g1	6.14	71.11	88.78	4.87	7.69	859	--	--	--	--	--	--	--	--	--	--	--	--	--	--	--	--	--	--	--	--	--	--	--	--	--	--	--	--
c40131_g1	74.39	119.21	230.66	422.75	436.58	582	--	--	--	--	--	--	--	--	--	--	--	--	--	--	--	--	--	--	PF15323	Developmental protein	GO:0048598	embryonic morphogenesis	--	--	GO:0072669	tRNA-splicing ligase complex	--	--
c40131_g2	814.58	607.13	1670.79	1591.26	2205.46	226	--	--	--	--	--	--	--	--	--	--	--	--	--	--	--	--	--	--	--	--	--	--	--	--	--	--	--	--
c40165_g1	0.03	111.07	0.41	0.03	80.34	1545	512927464	XP_004931341.1	405	1.02e-40	PREDICTED: uncharacterized protein LOC101745257 isoform X1 [Bombyx mori] >gi|512927468|ref|XP_004931342.1| PREDICTED: uncharacterized protein LOC101745257 isoform X2 [Bombyx mori]	--	--	--	--	--	--	--	--	--	--	--	--	--	--	--	--	--	--	--	--	--	--	--
c40174_g2	0	0	12.57	0	0	2078	--	--	--	--	--	--	--	--	--	--	--	--	--	--	--	--	--	--	--	--	--	--	--	--	--	--	--	--
c40188_g1	46.33	41.53	21.73	157.2	64.57	937	525343298	NP_001266332.1	520	8.37e-59	low molecular mass 30 kDa lipoprotein 19G1-like [Bombyx mori] >gi|379046502|gb|AFC87812.1| 30K protein 14 [Bombyx mori]	--	--	--	--	--	--	--	--	--	P19616	464	3.45e-54	Microvitellogenin OS=Manduca sexta GN=MVG PE=2 SV=1	PF03260//PF02879	Lepidopteran low molecular weight (30 kD) lipoprotein//Phosphoglucomutase/phosphomannomutase, alpha/beta/alpha domain II	GO:0005975	carbohydrate metabolic process	GO:0016868	intramolecular transferase activity, phosphotransferases	GO:0005576	extracellular region	--	--
c40232_g1	64.04	6.77	19.78	51.38	11.51	848	--	--	--	--	--	--	--	--	--	--	--	--	--	--	--	--	--	--	--	--	--	--	--	--	--	--	--	--
c40246_g1	8787.94	14737.9	21640.1	17255	22399.8	489	156891151	ABU96713.1	123	7.06e-07	diapausin precursor [Spodoptera litura] >gi|305861200|gb|ADM72854.1| diapausin precursor [Spodoptera exigua]	--	--	--	--	--	--	--	--	--	Q8T0W8	110	1.37e-06	Diapause-specific peptide OS=Gastrophysa atrocyanea PE=1 SV=1	PF08036	Diapausin family of antimicrobial peptide	GO:0050832	defense response to fungus	--	--	GO:0005576	extracellular region	--	--
c40262_g1	87.2	218.78	450.04	55.09	76.1	268	--	--	--	--	--	--	--	--	--	--	--	--	--	--	--	--	--	--	--	--	--	--	--	--	--	--	--	--
c40281_g1	129.69	129.91	101.38	46.7	107.71	1287	289655830	ADD14027.1	783	2.73e-99	glutathione S-transferase sigma [Chilo suppressalis]	--	--	--	--	--	K00799	GST, gst	glutathione S-transferase	http://www.genome.jp/dbget-bin/www_bget?ko:K00799	P46429	673	2.06e-84	Glutathione S-transferase 2 OS=Manduca sexta GN=GST2 PE=2 SV=1	PF02798//PF13417//PF13409	Glutathione S-transferase, N-terminal domain//Glutathione S-transferase, N-terminal domain//Glutathione S-transferase, N-terminal domain	--	--	GO:0016740//GO:0005515	transferase activity//protein binding	--	--	KOG1695	Glutathione S-transferase
c40310_g1	29.88	8.06	3.15	3.88	13.87	1226	357612610	EHJ68083.1	749	8.79e-93	hypothetical protein KGM_12325 [Danaus plexippus]	--	--	--	--	--	--	--	--	--	Q8TC12	434	6.42e-48	Retinol dehydrogenase 11 OS=Homo sapiens GN=RDH11 PE=1 SV=2	PF01370//PF02160//PF00106//PF12242	NAD dependent epimerase/dehydratase family//Cauliflower mosaic virus peptidase (A3)//short chain dehydrogenase//NAD(P)H binding domain of trans-2-enoyl-CoA reductase	GO:0055114//GO:0006508//GO:0008152//GO:0044237	oxidation-reduction process//proteolysis//metabolic process//cellular metabolic process	GO:0004190//GO:0003824//GO:0016491//GO:0050662	aspartic-type endopeptidase activity//catalytic activity//oxidoreductase activity//coenzyme binding	--	--	KOG1208	Dehydrogenases with different specificities (related to short-chain alcohol dehydrogenases)
c40351_g1	149.71	34.3	49.27	26.54	48.58	620	389608729	BAM17974.1	353	3.96e-36	beta-tubulin [Papilio xuthus]	389608728	AK401352.1	150	8.97e-71	Papilio xuthus mRNA for beta-tubulin, complete cds, sequence id: Px-0435	K07375	TUBB	tubulin beta	http://www.genome.jp/dbget-bin/www_bget?ko:K07375	P41937	268	4.38e-26	Tubulin beta-4 chain OS=Caenorhabditis elegans GN=tbb-4 PE=3 SV=1	--	--	--	--	--	--	--	--	KOG1375	Beta tubulin
c40426_g1	22.3	53.15	53.92	15.47	16.29	1587	512901102	XP_004925052.1	1317	1.25e-175	PREDICTED: m7GpppN-mRNA hydrolase-like [Bombyx mori]	--	--	--	--	--	K12613	DCP2	mRNA-decapping enzyme subunit 2	http://www.genome.jp/dbget-bin/www_bget?ko:K12613	Q5REQ8	725	1.96e-88	m7GpppN-mRNA hydrolase OS=Pongo abelii GN=DCP2 PE=2 SV=1	PF00293//PF05026	NUDIX domain//Dcp2, box A domain	--	--	GO:0003723//GO:0030145//GO:0016787	RNA binding//manganese ion binding//hydrolase activity	--	--	KOG2937	Decapping enzyme complex, predicted pyrophosphatase DCP2
c40470_g1	64.36	27.88	29.18	24.63	26.39	2886	--	--	--	--	--	--	--	--	--	--	--	--	--	--	--	--	--	--	PF06112	Gammaherpesvirus capsid protein	--	--	--	--	GO:0019028	viral capsid	KOG0590	Checkpoint kinase and related serine/threonine protein kinases
c40514_g1	33.86	13.32	8.4	20.87	42.54	1210	357625110	EHJ75659.1	428	1.77e-46	putative acetyltransferase [Danaus plexippus]	--	--	--	--	--	--	--	--	--	--	--	--	--	PF00583	Acetyltransferase (GNAT) family	GO:0042967	acyl-carrier-protein biosynthetic process	GO:0008080	N-acetyltransferase activity	--	--	--	--
c40714_g1	0	6.39	24.31	0	0	2066	--	--	--	--	--	--	--	--	--	--	--	--	--	--	--	--	--	--	--	--	--	--	--	--	--	--	--	--
c40739_g1	15.93	3.8	6.56	11.52	3.29	2194	357612342	EHJ67935.1	1626	0	adipose triglyceride lipase brummer [Danaus plexippus]	--	--	--	--	--	K16765	CEP78	centrosomal protein CEP78	http://www.genome.jp/dbget-bin/www_bget?ko:K16765	Q5JTW2	469	2.61e-48	Centrosomal protein of 78 kDa OS=Homo sapiens GN=CEP78 PE=1 SV=1	PF00560	Leucine Rich Repeat	GO:0006629	lipid metabolic process	GO:0005515//GO:0016787	protein binding//hydrolase activity	--	--	--	--
c40778_g1	1.11	14.11	33.27	0.18	0.12	947	--	--	--	--	--	--	--	--	--	--	--	--	--	--	--	--	--	--	PF03404	Mo-co oxidoreductase dimerisation domain	GO:0055114	oxidation-reduction process	GO:0030151//GO:0016491	molybdenum ion binding//oxidoreductase activity	--	--	--	--
c40807_g1	13.04	0.89	0.81	0.56	6.9	4248	675364652	KFM57554.1	2199	0	Transposon Ty3-I Gag-Pol polyprotein, partial [Stegodyphus mimosarum]	346712899	AK384425.1	115	1.84e-50	Bombyx mori mRNA, clone: fcaL21K13	--	--	--	--	P0CT39	709	8.41e-75	Transposon Tf2-6 polyprotein OS=Schizosaccharomyces pombe (strain 972 / ATCC 24843) GN=Tf2-6 PE=3 SV=1	PF00098//PF00665//PF00078	Zinc knuckle//Integrase core domain//Reverse transcriptase (RNA-dependent DNA polymerase)	GO:0006278//GO:0015074	RNA-dependent DNA replication//DNA integration	GO:0003723//GO:0003676//GO:0008270//GO:0003964	RNA binding//nucleic acid binding//zinc ion binding//RNA-directed DNA polymerase activity	--	--	KOG0017	FOG: Transposon-encoded proteins with TYA, reverse transcriptase, integrase domains in various combinations
c40861_g1	45.33	46.95	33.76	194.35	98.99	753	--	--	--	--	--	--	--	--	--	--	--	--	--	--	--	--	--	--	--	--	--	--	--	--	--	--	--	--
c40900_g1	23.97	22.35	43.87	54.71	43.71	6706	357620252	EHJ72514.1	5604	0	ABC transporter family C protein ABCC2 [Danaus plexippus]	645393620	KF926098.1	684	0	Spodoptera exigua ABCC1 mRNA, partial cds	--	--	--	--	O15439	2381	0	Multidrug resistance-associated protein 4 OS=Homo sapiens GN=ABCC4 PE=1 SV=3	PF00664//PF00005//PF01580//PF03193//PF00350//PF01926//PF08477	ABC transporter transmembrane region//ABC transporter//FtsK/SpoIIIE family//Protein of unknown function, DUF258//Dynamin family//50S ribosome-binding GTPase//Miro-like protein	GO:0007059//GO:0051301//GO:0007049//GO:0006810//GO:0006200//GO:0007264//GO:0055085	chromosome segregation//cell division//cell cycle//transport//ATP catabolic process//small GTPase mediated signal transduction//transmembrane transport	GO:0005525//GO:0000166//GO:0005524//GO:0003677//GO:0003924//GO:0042626//GO:0016887	GTP binding//nucleotide binding//ATP binding//DNA binding//GTPase activity//ATPase activity, coupled to transmembrane movement of substances//ATPase activity	GO:0005622//GO:0016021	intracellular//integral component of membrane	KOG0054	Multidrug resistance-associated protein/mitoxantrone resistance protein, ABC superfamily
c41002_g1	89.69	65.02	12.66	29.67	120.47	889	327420492	AEA76322.1	377	5.09e-40	363_100_1 protein [Mamestra configurata]	--	--	--	--	--	--	--	--	--	--	--	--	--	PF08095//PF08168//PF05706	Hefutoxin family//NUC205 domain//Cyclin-dependent kinase inhibitor 3 (CDKN3)	GO:0006570//GO:0006470//GO:0009405	tyrosine metabolic process//protein dephosphorylation//pathogenesis	GO:0004721//GO:0004725	phosphoprotein phosphatase activity//protein tyrosine phosphatase activity	GO:0005576//GO:0005634	extracellular region//nucleus	--	--
c41024_g1	340.17	64.5	184.74	46.59	121.59	1126	512908941	XP_004926800.1	510	1.27e-57	PREDICTED: vitellogenin-2-like [Bombyx mori]	--	--	--	--	--	--	--	--	--	P54315	268	1.23e-24	Inactive pancreatic lipase-related protein 1 OS=Homo sapiens GN=PNLIPRP1 PE=1 SV=1	PF01764	Lipase (class 3)	GO:0046486//GO:0016042//GO:0006629	glycerolipid metabolic process//lipid catabolic process//lipid metabolic process	GO:0004806	triglyceride lipase activity	--	--	--	--
c41026_g1	1.25	10.65	43.9	111.87	244.52	681	62082409	AAX62032.1	670	1.19e-84	trypsin-like serine protease [Ostrinia nubilalis]	392514695	JQ904123.1	86	3.73e-35	Ostrinia nubilalis putative trypsin 5 (Try5) mRNA, complete cds	K01312	PRSS	trypsin	http://www.genome.jp/dbget-bin/www_bget?ko:K01312	P35042	507	1.23e-61	Trypsin CFT-1 OS=Choristoneura fumiferana PE=1 SV=1	PF00089	Trypsin	GO:0006508	proteolysis	GO:0004252//GO:0008236	serine-type endopeptidase activity//serine-type peptidase activity	--	--	KOG3627	Trypsin
c41027_g1	358.39	243.82	190.7	1067.01	463.98	576	223671105	FAA00504.1	331	1e-35	TPA: putative cuticle protein [Bombyx mori]	--	--	--	--	--	--	--	--	--	O02387	328	7.46e-37	Larval cuticle protein LCP-17 OS=Bombyx mori GN=LCP17 PE=2 SV=1	PF00379	Insect cuticle protein	--	--	GO:0042302	structural constituent of cuticle	--	--	--	--
c41038_g1	4.61	41.59	84.76	13.3	9.1	1294	512920077	XP_004929542.1	276	3.07e-23	PREDICTED: putative fatty acyl-CoA reductase CG5065-like [Bombyx mori]	--	--	--	--	--	--	--	--	--	Q95SX7	147	1.18e-08	Probable RNA-directed DNA polymerase from transposon BS OS=Drosophila melanogaster GN=RTase PE=2 SV=1	PF00078	Reverse transcriptase (RNA-dependent DNA polymerase)	GO:0006278	RNA-dependent DNA replication	GO:0003964//GO:0003723	RNA-directed DNA polymerase activity//RNA binding	--	--	--	--
c41052_g1	6.57	16.82	40.05	10.84	38.5	1381	187884606	ACD37364.1	1143	2.83e-151	pancreatic lipase 2 [Mamestra configurata]	--	--	--	--	--	--	--	--	--	Q5XGE9	354	2.03e-35	Lipase member H OS=Xenopus tropicalis GN=liph PE=2 SV=1	--	--	GO:0006629	lipid metabolic process	GO:0016787	hydrolase activity	GO:0005576	extracellular region	--	--
c41061_g1	36.96	0.03	0	1	0.73	1567	642940230	XP_008199009.1	367	8.05e-38	PREDICTED: uncharacterized protein LOC103314507 [Tribolium castaneum]	--	--	--	--	--	--	--	--	--	--	--	--	--	PF00078	Reverse transcriptase (RNA-dependent DNA polymerase)	GO:0006278	RNA-dependent DNA replication	GO:0003964//GO:0003723	RNA-directed DNA polymerase activity//RNA binding	--	--	--	--
c41069_g1	42.33	4.37	0.93	28.62	1.84	505	--	--	--	--	--	--	--	--	--	--	--	--	--	--	--	--	--	--	--	--	--	--	--	--	--	--	--	--
c41069_g2	63.4	6.6	2.86	51.37	2.97	545	--	--	--	--	--	--	--	--	--	--	--	--	--	--	--	--	--	--	--	--	--	--	--	--	--	--	--	--
c41101_g1	18.21	9.53	20.87	5.61	10.97	2536	270001480	EEZ97927.1	463	5.08e-45	hypothetical protein TcasGA2_TC000314 [Tribolium castaneum]	--	--	--	--	--	--	--	--	--	--	--	--	--	PF05485	THAP domain	--	--	GO:0003676	nucleic acid binding	--	--	--	--
c41146_g1	132.4	60.19	94.65	35.35	185.51	2805	357603993	EHJ63999.1	909	3.12e-112	Lopap [Danaus plexippus]	--	--	--	--	--	--	--	--	--	P00305	210	4.55e-17	Insecticyanin-A OS=Manduca sexta GN=INSA PE=1 SV=1	PF03973	Triabin	GO:0030682	evasion or tolerance of host defense response	GO:0031409	pigment binding	GO:0005576	extracellular region	--	--
c41164_g2	9.6	11.59	13.09	20.9	45.42	1016	7862150	AAF70499.1	553	1.69e-65	3-dehydroecdysone 3alpha-reductase [Spodoptera littoralis]	--	--	--	--	--	K00059	fabG	3-oxoacyl-	http://www.genome.jp/dbget-bin/www_bget?ko:K00059	Q9X248	297	1.07e-29	3-oxoacyl-[acyl-carrier-protein] reductase FabG OS=Thermotoga maritima (strain ATCC 43589 / MSB8 / DSM 3109 / JCM 10099) GN=fabG PE=3 SV=1	PF00106	short chain dehydrogenase	GO:0008152	metabolic process	GO:0016491	oxidoreductase activity	--	--	KOG0725	Reductases with broad range of substrate specificities
c41181_g1	467.33	473.24	420.3	375.19	790.11	544	449282711	EMC89522.1	167	8.97e-12	Myosin light chain kinase, smooth muscle, partial [Columba livia]	--	--	--	--	--	--	--	--	--	G1UBC2	120	1.6e-06	Cell wall adhesin EAP1 OS=Candida albicans (strain SC5314 / ATCC MYA-2876) GN=EAP1 PE=1 SV=1	PF03157	High molecular weight glutenin subunit	--	--	GO:0045735	nutrient reservoir activity	--	--	--	--
c41234_g1	9.73	20.66	29.47	38.97	9.73	2840	111378684	ABH09250.1	1249	2.47e-158	putative DNA-mediated transposase [Helicoverpa zea]	--	--	--	--	--	--	--	--	--	--	--	--	--	PF12940//PF07527	Recombination-activation protein 1 (RAG1)//Hairy Orange	GO:0006355//GO:0033151	regulation of transcription, DNA-templated//V(D)J recombination	GO:0003677//GO:0043565	DNA binding//sequence-specific DNA binding	--	--	--	--
c41246_g1	71.22	51.92	75.63	86.24	116.86	2843	296427863	ADH16761.1	613	7.8e-71	microsomal glutathione transferase [Heliothis virescens]	--	--	--	--	--	K00799	GST, gst	glutathione S-transferase	http://www.genome.jp/dbget-bin/www_bget?ko:K00799	Q91VS7	282	6.59e-27	Microsomal glutathione S-transferase 1 OS=Mus musculus GN=Mgst1 PE=1 SV=3	--	--	--	--	GO:0016740	transferase activity	--	--	--	--
c41290_g2	5.49	0.13	5.29	0.1	2.32	4807	270005481	EFA01929.1	2934	0	hypothetical protein TcasGA2_TC007543 [Tribolium castaneum]	--	--	--	--	--	--	--	--	--	Q99315	1011	1.23e-111	Transposon Ty3-G Gag-Pol polyprotein OS=Saccharomyces cerevisiae (strain ATCC 204508 / S288c) GN=TY3B-G PE=1 SV=3	PF00078//PF00665//PF00098	Reverse transcriptase (RNA-dependent DNA polymerase)//Integrase core domain//Zinc knuckle	GO:0006278//GO:0015074	RNA-dependent DNA replication//DNA integration	GO:0003723//GO:0003676//GO:0008270//GO:0003964	RNA binding//nucleic acid binding//zinc ion binding//RNA-directed DNA polymerase activity	--	--	KOG0017	FOG: Transposon-encoded proteins with TYA, reverse transcriptase, integrase domains in various combinations
c41302_g1	49.76	39.24	26.26	20.65	25.53	6182	512915091	XP_004928304.1	2443	0	PREDICTED: myosin-2 heavy chain-like [Bombyx mori]	512915090	XM_004928247.1	249	8.68e-125	PREDICTED: Bombyx mori myosin-2 heavy chain-like (LOC101741163), mRNA	--	--	--	--	--	--	--	--	--	--	--	--	--	--	--	--	--	--
c41325_g1	55.57	9.09	66.38	72.14	233.91	701	--	--	--	--	--	--	--	--	--	--	--	--	--	--	--	--	--	--	PF01530	Zinc finger, C2HC type	GO:0006355	regulation of transcription, DNA-templated	GO:0008270//GO:0003700	zinc ion binding//sequence-specific DNA binding transcription factor activity	GO:0005634//GO:0005667	nucleus//transcription factor complex	--	--
c41331_g1	14.16	2.93	1.28	10.6	14.19	2499	512916841	XP_004928739.1	603	9.06e-63	PREDICTED: potassium voltage-gated channel subfamily H member 7-like [Bombyx mori]	632987276	XM_007912512.1	63	8.68e-22	PREDICTED: Callorhinchus milii potassium voltage-gated channel subfamily H member 7-like (LOC103191518), mRNA	K04910	KCNH7	potassium voltage-gated channel Eag-related subfamily H member 7	http://www.genome.jp/dbget-bin/www_bget?ko:K04910	Q9NS40	366	2.77e-34	Potassium voltage-gated channel subfamily H member 7 OS=Homo sapiens GN=KCNH7 PE=2 SV=2	PF00520	Ion transport protein	GO:0006811//GO:0055085	ion transport//transmembrane transport	GO:0005216	ion channel activity	GO:0016020	membrane	KOG0498	K+-channel ERG and related proteins, contain PAS/PAC sensor domain
c41344_g1	4.69	0.28	0.44	1.26	0.71	5012	343481903	AEM44817.1	1551	0	unknown [Pectinophora gossypiella]	--	--	--	--	--	--	--	--	--	P21328	370	3.13e-34	RNA-directed DNA polymerase from mobile element jockey OS=Drosophila melanogaster GN=pol PE=1 SV=1	PF04513//PF05478//PF07851//PF05384//PF06009//PF02403//PF09726//PF05121//PF01017//PF07926//PF13851//PF00015//PF00078//PF01496//PF12761//PF05531//PF00038	Baculovirus polyhedron envelope protein, PEP, C terminus//Prominin//TMPIT-like protein//Sensor protein DegS//Laminin Domain II//Seryl-tRNA synthetase N-terminal domain//Transmembrane protein//Gas vesicle protein K//STAT protein, all-alpha domain//TPR/MLP1/MLP2-like protein//Growth-arrest specific micro-tubule binding//Methyl-accepting chemotaxis protein (MCP) signalling domain//Reverse transcript…	GO:0006544//GO:0006606//GO:0006355//GO:0007015//GO:0015991//GO:0015992//GO:0006278//GO:0006897//GO:0031412//GO:0006434//GO:0006563//GO:0006566//GO:0007155//GO:0048870//GO:0007165	glycine metabolic process//protein import into nucleus//regulation of transcription, DNA-templated//actin filament organization//ATP hydrolysis coupled proton transport//proton transport//RNA-dependent DNA replication//endocytosis//gas vesicle organization//seryl-tRNA aminoacylation//L-serine metabolic process//threonine metabolic process//cell adhesion//cell motility//signal transduction	GO:0015078//GO:0004871//GO:0000166//GO:0003964//GO:0016301//GO:0005198//GO:0005524//GO:0004828//GO:0003723//GO:0003700	hydrogen ion transmembrane transporter activity//signal transducer activity//nucleotide binding//RNA-directed DNA polymerase activity//kinase activity//structural molecule activity//ATP binding//serine-tRNA ligase activity//RNA binding//sequence-specific DNA binding transcription factor activity	GO:0005737//GO:0016020//GO:0033179//GO:0005604//GO:0019028//GO:0005667//GO:0031514//GO:0005882//GO:0016021//GO:0005634//GO:0019031//GO:0005643	cytoplasm//membrane//proton-transporting V-type ATPase, V0 domain//basement membrane//viral capsid//transcription factor complex//motile cilium//intermediate filament//integral component of membrane//nucleus//viral envelope//nuclear pore	KOG1075	FOG: Reverse transcriptase
c41387_g1	72.71	11.3	16.4	26.44	36.54	1051	--	--	--	--	--	--	--	--	--	--	--	--	--	--	--	--	--	--	PF06495//PF03402	Fruit fly transformer protein//Vomeronasal organ pheromone receptor family, V1R	GO:0006397//GO:0007186//GO:0046660//GO:0007606//GO:0019236	mRNA processing//G-protein coupled receptor signaling pathway//female sex differentiation//sensory perception of chemical stimulus//response to pheromone	GO:0016503	pheromone receptor activity	GO:0016021//GO:0005634	integral component of membrane//nucleus	--	--
c41420_g1	221.93	32.92	105.46	270.51	49.45	603	--	--	--	--	--	--	--	--	--	--	--	--	--	--	--	--	--	--	--	--	--	--	--	--	--	--	--	--
c41433_g1	93.15	43.93	36.79	48.85	67.2	1805	--	--	--	--	--	--	--	--	--	--	--	--	--	--	--	--	--	--	--	--	--	--	--	--	--	--	--	--
c41479_g1	5.26	42.82	173.54	80.48	529.31	624	392514728	AFM77769.1	664	1.34e-83	putative chymotrypsin 10 [Ostrinia nubilalis]	392514727	JQ904139.1	110	1.55e-48	Ostrinia nubilalis putative chymotrypsin 10 (CTP10) mRNA, complete cds	--	--	--	--	P08897	170	2.14e-13	Collagenase OS=Hypoderma lineatum PE=1 SV=3	PF00089	Trypsin	GO:0006508	proteolysis	GO:0004252	serine-type endopeptidase activity	--	--	KOG3627	Trypsin
c41484_g1	16.85	4.32	0.45	6.36	8.36	2925	512921108	XP_004929800.1	965	2.9e-117	PREDICTED: uncharacterized protein LOC101741822 [Bombyx mori]	--	--	--	--	--	--	--	--	--	--	--	--	--	PF03982	Diacylglycerol acyltransferase	--	--	GO:0016747	transferase activity, transferring acyl groups other than amino-acyl groups	--	--	--	--
c41490_g1	37.71	8.64	4.5	24.33	21.09	783	--	--	--	--	--	--	--	--	--	--	--	--	--	--	--	--	--	--	--	--	--	--	--	--	--	--	--	--
c41499_g1	54.11	22.37	8.41	63.24	60.31	589	--	--	--	--	--	--	--	--	--	--	--	--	--	--	--	--	--	--	--	--	--	--	--	--	--	--	--	--
c41534_g1	384.75	275.21	344.45	138.74	260.92	910	512916360	XP_004928622.1	1102	5.8e-149	PREDICTED: probable chitinase 3-like [Bombyx mori]	512916359	XM_004928565.1	375	0	PREDICTED: Bombyx mori probable chitinase 3-like (LOC101739926), mRNA	--	--	--	--	Q9W5U2	144	1.04e-08	Probable chitinase 3 OS=Drosophila melanogaster GN=Cht3 PE=2 SV=2	PF01607	Chitin binding Peritrophin-A domain	GO:0006030	chitin metabolic process	GO:0008061	chitin binding	GO:0005576	extracellular region	--	--
c41575_g1	883.36	980.87	1862.14	1153.54	576	933	--	--	--	--	--	188528481	CU856074.2	42	1.49e-10	H.melpomene DNA sequence from clone AEHM-35M22, complete sequence	--	--	--	--	--	--	--	--	--	--	--	--	--	--	--	--	--	--
c41592_g1	37.79	40.55	38.86	83.83	81.87	1297	357604471	EHJ64204.1	1616	0	aminomethyltransferase [Danaus plexippus]	--	--	--	--	--	K00605	gcvT, AMT	aminomethyltransferase	http://www.genome.jp/dbget-bin/www_bget?ko:K00605	Q8CFA2	970	5.08e-126	Aminomethyltransferase, mitochondrial OS=Mus musculus GN=Amt PE=1 SV=1	PF01571	Aminomethyltransferase folate-binding domain	GO:0006546//GO:0006544//GO:0006563//GO:0006566//GO:0032259	glycine catabolic process//glycine metabolic process//L-serine metabolic process//threonine metabolic process//methylation	GO:0004047//GO:0008483	aminomethyltransferase activity//transaminase activity	GO:0005737	cytoplasm	KOG2770	Aminomethyl transferase
c41629_g1	15.5	6.22	8.62	8.08	2.91	4293	675364652	KFM57554.1	2293	0	Transposon Ty3-I Gag-Pol polyprotein, partial [Stegodyphus mimosarum]	--	--	--	--	--	--	--	--	--	P0CT39	662	5.31e-69	Transposon Tf2-6 polyprotein OS=Schizosaccharomyces pombe (strain 972 / ATCC 24843) GN=Tf2-6 PE=3 SV=1	PF00098//PF00665//PF00078	Zinc knuckle//Integrase core domain//Reverse transcriptase (RNA-dependent DNA polymerase)	GO:0015074//GO:0006278	DNA integration//RNA-dependent DNA replication	GO:0003676//GO:0008270//GO:0003723//GO:0003964	nucleic acid binding//zinc ion binding//RNA binding//RNA-directed DNA polymerase activity	--	--	KOG0017	FOG: Transposon-encoded proteins with TYA, reverse transcriptase, integrase domains in various combinations
c41644_g1	4.25	22.83	12.29	6.69	22.66	1232	389608541	BAM17880.1	908	1.6e-116	cathepsin B [Papilio xuthus]	--	--	--	--	--	K01363	CTSB	cathepsin B	http://www.genome.jp/dbget-bin/www_bget?ko:K01363	A1E295	815	4.82e-104	Cathepsin B OS=Sus scrofa GN=CTSB PE=1 SV=1	PF08127//PF03051//PF00112	Peptidase family C1 propeptide//Peptidase C1-like family//Papain family cysteine protease	GO:0050790//GO:0006508	regulation of catalytic activity//proteolysis	GO:0004197//GO:0008234	cysteine-type endopeptidase activity//cysteine-type peptidase activity	--	--	KOG1543	Cysteine proteinase Cathepsin L
c41658_g1	304.23	290.28	742.72	881.41	1012.82	611	3868784	BAA34219.1	360	2.85e-40	MBF2 [Samia cynthia]	--	--	--	--	--	--	--	--	--	--	--	--	--	--	--	--	--	--	--	--	--	--	--
c41664_g1	115.15	29.51	12.19	29.24	77.62	2974	357626239	EHJ76398.1	225	5.17e-16	hypothetical protein KGM_11194 [Danaus plexippus]	--	--	--	--	--	--	--	--	--	--	--	--	--	--	--	--	--	--	--	--	--	--	--
c41712_g1	707.71	349.18	226.25	370.61	433.71	1240	389608697	BAM17958.1	586	2.36e-70	conserved hypothetical protein [Papilio xuthus]	389611224	AK402602.1	263	2.81e-133	Papilio polytes mRNA for conserved hypothetical protein, complete cds, sequence id: Pp-0620	K11278	NPM3	nucleophosmin 3	http://www.genome.jp/dbget-bin/www_bget?ko:K11278	Q27415	283	1.83e-28	Nucleoplasmin-like protein OS=Drosophila melanogaster GN=Nlp PE=1 SV=1	--	--	--	--	--	--	--	--	--	--
c41817_g1	20.9	6.34	6.34	19.99	2.35	2773	357625495	EHJ75920.1	547	4.61e-56	hypothetical protein KGM_06293 [Danaus plexippus]	--	--	--	--	--	--	--	--	--	--	--	--	--	PF02429	Peridinin-chlorophyll A binding protein	GO:0018298	protein-chromophore linkage	--	--	GO:0030076	light-harvesting complex	--	--
c41843_g1	60.74	43.65	23.83	164.58	147.64	666	--	--	--	--	--	--	--	--	--	--	--	--	--	--	--	--	--	--	--	--	--	--	--	--	--	--	--	--
c41851_g1	15.47	31.32	34.41	17.08	23.89	2312	512905728	XP_004926017.1	2012	0	PREDICTED: putative fatty acyl-CoA reductase CG5065-like [Bombyx mori]	210063114	EU817393.1	535	0	Ostrinia scapulalis FAR-like protein I mRNA, partial cds	K13356	FAR	fatty acyl-CoA reductase	http://www.genome.jp/dbget-bin/www_bget?ko:K13356	A1ZAI5	935	1.4e-113	Putative fatty acyl-CoA reductase CG5065 OS=Drosophila melanogaster GN=CG5065 PE=3 SV=1	PF01370//PF04321//PF03015//PF00106//PF01073//PF12409//PF02719	NAD dependent epimerase/dehydratase family//RmlD substrate binding domain//Male sterility protein//short chain dehydrogenase//3-beta hydroxysteroid dehydrogenase/isomerase family//P5-type ATPase cation transporter//Polysaccharide biosynthesis protein	GO:0044237//GO:0006812//GO:0008152//GO:0008207//GO:0008209//GO:0008210//GO:0009058//GO:0006694//GO:0030639//GO:0009117//GO:0055114//GO:0045226//GO:0019872//GO:0009225	cellular metabolic process//cation transport//metabolic process//C21-steroid hormone metabolic process//androgen metabolic process//estrogen metabolic process//biosynthetic process//steroid biosynthetic process//polyketide biosynthetic process//nucleotide metabolic process//oxidation-reduction process//extracellular polysaccharide biosynthetic process//streptomycin biosynthetic process//nucleotid…	GO:0016887//GO:0016616//GO:0008831//GO:0080019//GO:0003854//GO:0050662//GO:0016491//GO:0003824	ATPase activity//oxidoreductase activity, acting on the CH-OH group of donors, NAD or NADP as acceptor//dTDP-4-dehydrorhamnose reductase activity//fatty-acyl-CoA reductase (alcohol-forming) activity//3-beta-hydroxy-delta5-steroid dehydrogenase activity//coenzyme binding//oxidoreductase activity//catalytic activity	GO:0016021	integral component of membrane	KOG1221	Acyl-CoA reductase
c41875_g1	2040.88	909.43	1977.25	11258.9	4174.27	709	126742098	ABO27097.1	936	9.39e-119	storage protein 1 [Omphisa fuscidentalis]	--	--	--	--	--	--	--	--	--	P14296	656	5.06e-79	Arylphorin subunit alpha OS=Manduca sexta PE=2 SV=1	--	--	--	--	--	--	--	--	--	--
c41875_g2	12.85	25.49	8.99	51.95	13.54	1358	--	--	--	--	--	--	--	--	--	--	--	--	--	--	--	--	--	--	--	--	--	--	--	--	--	--	--	--
c41875_g3	1764.15	650.71	1377.2	8398.12	2874.48	504	126742098	ABO27097.1	549	3.24e-63	storage protein 1 [Omphisa fuscidentalis]	--	--	--	--	--	--	--	--	--	P14296	401	4.1e-44	Arylphorin subunit alpha OS=Manduca sexta PE=2 SV=1	--	--	--	--	--	--	--	--	--	--
c41880_g1	253.17	70.14	353.19	139.26	299.09	577	357625798	EHJ76118.1	463	2.09e-53	C-type lectin 21 [Danaus plexippus]	--	--	--	--	--	--	--	--	--	P26305	152	5.29e-11	Hemolymph lipopolysaccharide-binding protein OS=Periplaneta americana PE=1 SV=1	PF00059	Lectin C-type domain	--	--	GO:0030246	carbohydrate binding	--	--	--	--
c41882_g1	41.55	39.62	21.84	10.12	10.57	1029	357622476	EHJ73940.1	942	1.13e-123	hypothetical protein KGM_12230 [Danaus plexippus]	--	--	--	--	--	--	--	--	--	--	--	--	--	--	--	--	--	--	--	--	--	--	--
c41895_g1	50.36	37.56	17.76	39.72	47.99	3175	512921587	XP_004929913.1	1815	0	PREDICTED: proton-coupled amino acid transporter 1-like [Bombyx mori]	--	--	--	--	--	K14209	SLC36A, PAT	solute carrier family 36 (proton-coupled amino acid transporter)	http://www.genome.jp/dbget-bin/www_bget?ko:K14209	Q4KL91	517	1.75e-54	Proton-coupled amino acid transporter 4 OS=Xenopus laevis GN=slc36a4 PE=2 SV=1	PF05296//PF04834	Mammalian taste receptor protein (TAS2R)//Early E3 14.5 kDa protein	GO:0009966//GO:0050909//GO:0007186	regulation of signal transduction//sensory perception of taste//G-protein coupled receptor signaling pathway	GO:0004930	G-protein coupled receptor activity	GO:0016021	integral component of membrane	KOG1304	Amino acid transporters
c41909_g1	0.06	0.15	5.04	0.13	2.11	3169	478256392	ENN76582.1	768	1.49e-89	hypothetical protein YQE_07031, partial [Dendroctonus ponderosae]	--	--	--	--	--	--	--	--	--	Q6AZB8	368	2.72e-36	Putative nuclease HARBI1 OS=Danio rerio GN=harbi1 PE=2 SV=1	PF04827//PF12639//PF01609	Plant transposon protein//DNase/tRNase domain of colicin-like bacteriocin//Transposase DDE domain	GO:0006313	transposition, DNA-mediated	GO:0004519//GO:0003677//GO:0016788//GO:0004803	endonuclease activity//DNA binding//hydrolase activity, acting on ester bonds//transposase activity	--	--	--	--
c41942_g1	2090.71	71.49	336.04	37.36	363.61	703	--	--	--	--	--	--	--	--	--	--	--	--	--	--	--	--	--	--	PF00860//PF08036//PF10462	Permease family//Diapausin family of antimicrobial peptide//Peptidase M66	GO:0055085//GO:0006810//GO:0050832	transmembrane transport//transport//defense response to fungus	GO:0004222//GO:0005215	metalloendopeptidase activity//transporter activity	GO:0005576//GO:0016020	extracellular region//membrane	--	--
c41961_g1	50.98	37.55	63.23	15.13	20.84	2056	270010053	EFA06501.1	1562	0	hypothetical protein TcasGA2_TC009400 [Tribolium castaneum]	--	--	--	--	--	--	--	--	--	P04323	830	1.36e-95	Retrovirus-related Pol polyprotein from transposon 17.6 OS=Drosophila melanogaster GN=pol PE=4 SV=1	PF07546//PF04179//PF00078	EMI domain//Initiator tRNA phosphoribosyl transferase//Reverse transcriptase (RNA-dependent DNA polymerase)	GO:0006278	RNA-dependent DNA replication	GO:0003964//GO:0005515//GO:0016763//GO:0003723	RNA-directed DNA polymerase activity//protein binding//transferase activity, transferring pentosyl groups//RNA binding	--	--	KOG0017	FOG: Transposon-encoded proteins with TYA, reverse transcriptase, integrase domains in various combinations
c41998_g1	102.16	52.99	24.22	33.9	99.49	1330	157829333	ABK29477.1	344	5.81e-36	acyl-CoA binding protein [Helicoverpa armigera]	157829332	DQ875235.1	105	2.05e-45	Helicoverpa armigera acyl-CoA binding protein mRNA, complete cds	K08762	DBI, ACBP	diazepam-binding inhibitor (GABA receptor modulator, acyl-CoA-binding protein)	http://www.genome.jp/dbget-bin/www_bget?ko:K08762	P0C8L7	203	1.05e-17	Putative acyl-CoA-binding protein OS=Hypsibius dujardini PE=3 SV=1	PF00887	Acyl CoA binding protein	--	--	GO:0000062	fatty-acyl-CoA binding	--	--	KOG0817	Acyl-CoA-binding protein
c42043_g1	0.11	2.04	0	0.18	3.67	4264	339241765	XP_003376808.1	2376	0	retrovirus-related Pol polyprotein from transposon TNT 1-94 [Trichinella spiralis] >gi|316974460|gb|EFV57947.1| retrovirus-related Pol polyprotein from transposon TNT 1-94 [Trichinella spiralis]	--	--	--	--	--	--	--	--	--	P10978	1875	0	Retrovirus-related Pol polyprotein from transposon TNT 1-94 OS=Nicotiana tabacum PE=2 SV=1	PF00665//PF06459//PF00098	Integrase core domain//Ryanodine Receptor TM 4-6//Zinc knuckle	GO:0006874//GO:0006816//GO:0015074	cellular calcium ion homeostasis//calcium ion transport//DNA integration	GO:0008270//GO:0005219//GO:0003676	zinc ion binding//ryanodine-sensitive calcium-release channel activity//nucleic acid binding	GO:0005622//GO:0016021	intracellular//integral component of membrane	KOG0017	FOG: Transposon-encoded proteins with TYA, reverse transcriptase, integrase domains in various combinations
c42052_g1	337.62	357.74	609.87	441.09	355.35	827	--	--	--	--	--	--	--	--	--	--	--	--	--	--	--	--	--	--	--	--	--	--	--	--	--	--	--	--
c42071_g1	50.13	17.88	23.45	32.37	22.05	1731	512913722	XP_004927964.1	1299	2.82e-172	PREDICTED: trimethyllysine dioxygenase, mitochondrial-like [Bombyx mori]	--	--	--	--	--	K00474	E1.14.11.8	trimethyllysine dioxygenase	http://www.genome.jp/dbget-bin/www_bget?ko:K00474	Q0VC74	619	5.94e-72	Trimethyllysine dioxygenase, mitochondrial OS=Bos taurus GN=TMLHE PE=2 SV=1	PF08943//PF02668	CsiD//Taurine catabolism dioxygenase TauD, TfdA family	GO:0055114	oxidation-reduction process	GO:0016491//GO:0005506	oxidoreductase activity//iron ion binding	--	--	--	--
c42073_g1	13.17	4.78	2.67	5.23	4.67	2847	357625535	EHJ75947.1	3419	0	putative DNA replication licensing factor MCM4 [Danaus plexippus]	159485555	XM_001700758.1	67	5.92e-24	Chlamydomonas reinhardtii strain CC-503 cw92 mt+	K02212	MCM4, CDC54	DNA replication licensing factor MCM4	http://www.genome.jp/dbget-bin/www_bget?ko:K02212	Q26454	2739	0	DNA replication licensing factor MCM4 OS=Drosophila melanogaster GN=dpa PE=1 SV=2	PF07728//PF00493//PF00004//PF01078//PF07726//PF00392//PF00158	AAA domain (dynein-related subfamily)//MCM2/3/5 family//ATPase family associated with various cellular activities (AAA)//Magnesium chelatase, subunit ChlI//ATPase family associated with various cellular activities (AAA)//Bacterial regulatory proteins, gntR family//Sigma-54 interaction domain	GO:0006355//GO:0015995//GO:0015979//GO:0006260//GO:0015994//GO:0006270	regulation of transcription, DNA-templated//chlorophyll biosynthetic process//photosynthesis//DNA replication//chlorophyll metabolic process//DNA replication initiation	GO:0016851//GO:0003700//GO:0008134//GO:0003677//GO:0017111//GO:0016887//GO:0005524	magnesium chelatase activity//sequence-specific DNA binding transcription factor activity//transcription factor binding//DNA binding//nucleoside-triphosphatase activity//ATPase activity//ATP binding	GO:0010007//GO:0005667	magnesium chelatase complex//transcription factor complex	KOG0478	DNA replication licensing factor, MCM4 component
c42108_g1	1176.85	302.23	1190.61	845.04	960.63	1189	77415676	CAJ01507.1	371	1e-39	hypothetical protein [Manduca sexta]	--	--	--	--	--	--	--	--	--	Q9W1C9	138	8.35e-09	Ejaculatory bulb-specific protein 3 OS=Drosophila melanogaster GN=PebIII PE=1 SV=2	PF04727	ELMO/CED-12 family	GO:0006909	phagocytosis	--	--	GO:0005856	cytoskeleton	--	--
c42118_g1	24.37	15.33	7.9	16	15.62	2290	512923602	XP_004930392.1	2140	0	PREDICTED: FGGY carbohydrate kinase domain-containing protein-like isoform X1 [Bombyx mori]	645002459	XM_008216172.1	52	1.03e-15	PREDICTED: Nasonia vitripennis FGGY carbohydrate kinase domain-containing protein (LOC100117745), transcript variant X3, mRNA	--	--	--	--	Q6DCD1	1425	0	FGGY carbohydrate kinase domain-containing protein OS=Xenopus laevis GN=fggy PE=2 SV=2	PF02782//PF00370	FGGY family of carbohydrate kinases, C-terminal domain//FGGY family of carbohydrate kinases, N-terminal domain	GO:0005975	carbohydrate metabolic process	GO:0016773	phosphotransferase activity, alcohol group as acceptor	--	--	KOG2517	Ribulose kinase and related carbohydrate kinases
c42120_g1	62.39	5.87	66.18	4.45	30.71	688	--	--	--	--	--	--	--	--	--	--	--	--	--	--	--	--	--	--	--	--	--	--	--	--	--	--	--	--
c42187_g1	22.63	29.2	41.57	55.33	32.37	1883	512933276	XP_004932751.1	567	2e-62	PREDICTED: uncharacterized protein LOC101735353 [Bombyx mori]	--	--	--	--	--	--	--	--	--	--	--	--	--	--	--	--	--	--	--	--	--	--	--
c42215_g1	17.59	8.18	6.46	82.44	27.98	1475	512897445	XP_004924154.1	770	5.04e-94	PREDICTED: uncharacterized protein LOC101742632 [Bombyx mori]	--	--	--	--	--	--	--	--	--	--	--	--	--	--	--	--	--	--	--	--	--	--	--
c42221_g1	12.94	11.06	7.38	24.78	54.06	952	--	--	--	--	--	--	--	--	--	--	--	--	--	--	--	--	--	--	--	--	--	--	--	--	--	--	--	--
c42231_g1	39.63	30.55	14.99	26.53	33.26	1770	357620545	EHJ72696.1	2430	0	hypothetical protein KGM_04296 [Danaus plexippus]	584031801	XM_006810271.1	118	1.63e-52	PREDICTED: Neolamprologus brichardi splicing factor 3A subunit 3-like (LOC102787153), mRNA	K12827	SF3A3, SAP61, PRP9	splicing factor 3A subunit 3	http://www.genome.jp/dbget-bin/www_bget?ko:K12827	Q12874	1806	0	Splicing factor 3A subunit 3 OS=Homo sapiens GN=SF3A3 PE=1 SV=1	PF03347//PF06467	Vibrio thermostable direct hemolysin//MYM-type Zinc finger with FCS sequence motif	GO:0019836	hemolysis by symbiont of host erythrocytes	GO:0003676//GO:0008270	nucleic acid binding//zinc ion binding	GO:0005634//GO:0005576	nucleus//extracellular region	KOG2636	Splicing factor 3a, subunit 3
c42240_g1	20.19	7.25	8.9	3.79	6.4	3119	512921870	XP_004929980.1	1853	0	PREDICTED: facilitated trehalose transporter Tret1-like [Bombyx mori]	--	--	--	--	--	--	--	--	--	A9ZSY3	410	1.24e-40	Facilitated trehalose transporter Tret1 OS=Bombyx mori GN=Tret1 PE=1 SV=1	PF04647//PF07690//PF00083	Accessory gene regulator B//Major Facilitator Superfamily//Sugar (and other) transporter	GO:0055085//GO:0006508	transmembrane transport//proteolysis	GO:0008233//GO:0022857	peptidase activity//transmembrane transporter activity	GO:0016020//GO:0016021	membrane//integral component of membrane	KOG0254	Predicted transporter (major facilitator superfamily)
c42271_g1	81.88	108.86	179.09	206.79	291.99	856	381216878	AFG17055.1	1014	6.01e-136	juvenile hormone binding protein [Omphisa fuscidentalis]	--	--	--	--	--	--	--	--	--	P15500	567	4.24e-70	Juvenile hormone-binding protein (Fragment) OS=Manduca sexta GN=JHBP PE=1 SV=2	--	--	--	--	--	--	--	--	--	--
c42345_g1	89.89	16.57	39.15	38.79	36.91	3933	357628384	EHJ77732.1	2976	0	putative exosome complex exonuclease RRP44 [Danaus plexippus]	--	--	--	--	--	--	--	--	--	Q8CI75	1259	1.28e-152	DIS3-like exonuclease 2 OS=Mus musculus GN=Dis3l2 PE=1 SV=1	PF13746//PF00773	4Fe-4S dicluster domain//RNB domain	GO:0051252	regulation of RNA metabolic process	GO:0004518//GO:0004540//GO:0051536//GO:0003723	nuclease activity//ribonuclease activity//iron-sulfur cluster binding//RNA binding	--	--	KOG2102	Exosomal 3'-5' exoribonuclease complex, subunit Rrp44/Dis3
c42364_g1	67.58	12.07	10.01	11.93	15.44	1296	389609017	BAM18120.1	761	1.2e-96	conserved hypothetical protein [Papilio xuthus]	--	--	--	--	--	K04402	GADD45	growth arrest and DNA-damage-inducible protein	http://www.genome.jp/dbget-bin/www_bget?ko:K04402	P24523	157	5.16e-11	Growth arrest and DNA damage-inducible protein GADD45 alpha OS=Cricetulus griseus GN=GADD45A PE=2 SV=1	--	--	--	--	--	--	--	--	--	--
c42414_g1	0.18	0.09	0.79	225.75	0	1757	512926443	XP_004931087.1	1253	2.66e-166	PREDICTED: uncharacterized protein LOC101744188 [Bombyx mori]	--	--	--	--	--	--	--	--	--	--	--	--	--	PF00665	Integrase core domain	GO:0015074	DNA integration	--	--	--	--	--	--
c42417_g1	12.15	6.46	1.53	2.68	40.68	1342	512926850	XP_004931188.1	135	1.67e-06	PREDICTED: uncharacterized protein LOC101738673 [Bombyx mori]	--	--	--	--	--	--	--	--	--	--	--	--	--	--	--	--	--	--	--	--	--	--	--
c42419_g1	23.61	8.46	7.08	10.77	8.54	2783	357612940	EHJ68242.1	2007	0	Noki protein [Danaus plexippus]	--	--	--	--	--	--	--	--	--	Q9HBW1	312	4.44e-28	Leucine-rich repeat-containing protein 4 OS=Homo sapiens GN=LRRC4 PE=1 SV=2	PF00560	Leucine Rich Repeat	--	--	GO:0005515	protein binding	--	--	KOG0619	FOG: Leucine rich repeat
c42422_g1	3.93	22.43	24.53	8.64	31.05	2072	512920805	XP_004929724.1	321	6.69e-31	PREDICTED: acyl-coenzyme A thioesterase 13-like [Bombyx mori]	--	--	--	--	--	--	--	--	--	--	--	--	--	PF05790	Immunoglobulin C2-set domain	GO:0007155	cell adhesion	--	--	GO:0016021	integral component of membrane	KOG3328	HGG motif-containing thioesterase
c42465_g1	44.44	53.61	94.03	41.71	52.64	1342	114051848	NP_001040189.1	671	2.73e-82	endoplasmic reticulum protein [Bombyx mori] >gi|87248325|gb|ABD36215.1| endoplasmic reticulum protein [Bombyx mori]	--	--	--	--	--	K14009	BCAP31, BAP31	B-cell receptor-associated protein 31	http://www.genome.jp/dbget-bin/www_bget?ko:K14009	P51572	226	1.27e-19	B-cell receptor-associated protein 31 OS=Homo sapiens GN=BCAP31 PE=1 SV=3	PF07926//PF05529	TPR/MLP1/MLP2-like protein//B-cell receptor-associated protein 31-like	GO:0006886//GO:0006606	intracellular protein transport//protein import into nucleus	--	--	GO:0005643//GO:0016021//GO:0005783	nuclear pore//integral component of membrane//endoplasmic reticulum	KOG1962	B-cell receptor-associated protein and related proteins
c42486_g1	6.45	4.77	5.05	43.28	18.84	1956	357606876	EHJ65258.1	802	8.4e-99	alcohol dehydrogenase [Danaus plexippus]	--	--	--	--	--	K00069	HPGD	15-hydroxyprostaglandin dehydrogenase (NAD)	http://www.genome.jp/dbget-bin/www_bget?ko:K00069	Q8MJY8	336	1.38e-33	15-hydroxyprostaglandin dehydrogenase [NAD(+)] OS=Macaca fascicularis GN=HPGD PE=2 SV=1	PF01370//PF00106//PF04725	NAD dependent epimerase/dehydratase family//short chain dehydrogenase//Photosystem II 10 kDa polypeptide PsbR	GO:0008152//GO:0044237//GO:0015979	metabolic process//cellular metabolic process//photosynthesis	GO:0050662//GO:0003824//GO:0016491	coenzyme binding//catalytic activity//oxidoreductase activity	GO:0009654//GO:0042651//GO:0009523	photosystem II oxygen evolving complex//thylakoid membrane//photosystem II	KOG0725	Reductases with broad range of substrate specificities
c42488_g1	8.75	31.73	14.1	21.8	17.42	2034	669296900	AII21990.1	1943	0	odorant degrading enzyme CXE18 [Sesamia inferens]	--	--	--	--	--	--	--	--	--	P35502	645	2.82e-73	Esterase FE4 OS=Myzus persicae PE=1 SV=1	PF00326//PF07859	Prolyl oligopeptidase family//alpha/beta hydrolase fold	GO:0008152//GO:0006508	metabolic process//proteolysis	GO:0016787//GO:0008236	hydrolase activity//serine-type peptidase activity	--	--	KOG1516	Carboxylesterase and related proteins
c42507_g1	19.29	11.25	32.78	16.61	56.33	897	--	--	--	--	--	--	--	--	--	--	--	--	--	--	--	--	--	--	--	--	--	--	--	--	--	--	--	--
c42510_g2	98.06	113.64	99.46	163.95	148.61	1204	512921609	XP_004929918.1	1542	0	PREDICTED: uncharacterized protein LOC101746861 [Bombyx mori]	524871117	XM_005092278.1	53	1.49e-16	PREDICTED: Aplysia californica uncharacterized LOC101850869 (LOC101850869), transcript variant X2, mRNA	--	--	--	--	--	--	--	--	PF08036	Diapausin family of antimicrobial peptide	GO:0050832	defense response to fungus	--	--	GO:0005576	extracellular region	--	--
c42518_g1	118.08	64.29	37.53	100.55	81.55	2106	512892371	XP_004922915.1	2493	0	PREDICTED: 5-aminolevulinate synthase, nonspecific, mitochondrial-like [Bombyx mori]	512892370	XM_004922858.1	459	0	PREDICTED: Bombyx mori 5-aminolevulinate synthase, nonspecific, mitochondrial-like (LOC101738292), mRNA	K00643	E2.3.1.37, ALAS	5-aminolevulinate synthase	http://www.genome.jp/dbget-bin/www_bget?ko:K00643	Q3ZC31	1265	5.36e-164	5-aminolevulinate synthase, erythroid-specific, mitochondrial OS=Bos taurus GN=ALAS2 PE=2 SV=1	PF00155//PF01212//PF01053//PF00266	Aminotransferase class I and II//Beta-eliminating lyase//Cys/Met metabolism PLP-dependent enzyme//Aminotransferase class-V	GO:0009058//GO:0008152//GO:0006520	biosynthetic process//metabolic process//cellular amino acid metabolic process	GO:0030170//GO:0016829	pyridoxal phosphate binding//lyase activity	--	--	KOG1360	5-aminolevulinate synthase
c42521_g1	243.84	104.82	109.65	43.21	203.01	805	512914480	XP_004928152.1	431	4.87e-49	PREDICTED: uncharacterized protein LOC101744658 [Bombyx mori]	--	--	--	--	--	--	--	--	--	--	--	--	--	--	--	--	--	--	--	--	--	--	--
c42521_g2	141.46	26.24	34.75	18.17	86.5	980	--	--	--	--	--	--	--	--	--	--	--	--	--	--	--	--	--	--	--	--	--	--	--	--	--	--	--	--
c42529_g1	118.67	44.28	31.96	72.71	71.55	1300	512931653	XP_004932356.1	479	1.84e-54	PREDICTED: uncharacterized protein LOC101737970 [Bombyx mori]	--	--	--	--	--	--	--	--	--	--	--	--	--	PF06584	DIRP	GO:0007049//GO:0006351	cell cycle//transcription, DNA-templated	--	--	GO:0017053	transcriptional repressor complex	--	--
c42539_g1	64	126.7	214.35	514.09	672.54	1126	169659137	BAG12759.1	140	3.12e-07	Cuticular protein CPFL6Bb [Papilio xuthus]	--	--	--	--	--	--	--	--	--	--	--	--	--	--	--	--	--	--	--	--	--	--	--
c42540_g1	0	0	233.29	0	0	522	--	--	--	--	--	--	--	--	--	--	--	--	--	--	--	--	--	--	--	--	--	--	--	--	--	--	--	--
c42573_g1	119.75	92.12	201.08	80.84	77.74	868	--	--	--	--	--	--	--	--	--	--	--	--	--	--	--	--	--	--	PF13326//PF10501	Photosystem II Pbs27//Ribosomal subunit 39S	GO:0010207	photosystem II assembly	--	--	GO:0005739	mitochondrion	--	--
c42605_g1	8.84	15	17.56	22.87	14.34	2712	512932201	XP_004932487.1	3395	0	PREDICTED: spermatogenesis-associated protein 20-like [Bombyx mori]	333824386	CP002772.1	49	5.71e-14	Methanobacterium paludis strain SWAN1, complete genome	--	--	--	--	Q8TB22	1755	0	Spermatogenesis-associated protein 20 OS=Homo sapiens GN=SPATA20 PE=2 SV=3	PF07074//PF07221	Translocon-associated protein, gamma subunit (TRAP-gamma)//N-acylglucosamine 2-epimerase (GlcNAc 2-epimerase)	GO:0006613	cotranslational protein targeting to membrane	GO:0016853	isomerase activity	GO:0030176//GO:0005784	integral component of endoplasmic reticulum membrane//Sec61 translocon complex	KOG2244	Highly conserved protein containing a thioredoxin domain
c42611_g1	105.35	10529.5	15732.5	111.85	139.87	891	112983152	NP_001037038.1	725	8.46e-93	heat shock protein 20.4 [Bombyx mori] >gi|49036077|gb|AAG30945.2|AF315318_1 heat shock protein hsp20.4 [Bombyx mori]	310688078	AB568467.1	122	4.81e-55	Ostrinia nubilalis mRNA for small heat shock protein, similar to Bombyx mori hsp20.4, partial cds, isolate: 2007-04	K09542	CRYAB	crystallin, alpha B	http://www.genome.jp/dbget-bin/www_bget?ko:K09542	P82147	335	5e-36	Protein lethal(2)essential for life OS=Drosophila melanogaster GN=l(2)efl PE=1 SV=1	PF00525	Alpha crystallin A chain, N terminal	GO:0006950//GO:0007423	response to stress//sensory organ development	GO:0005212	structural constituent of eye lens	--	--	KOG3591	Alpha crystallins
c42619_g1	117.52	57.24	964.4	17.44	293.95	1140	--	--	--	--	--	--	--	--	--	--	--	--	--	--	--	--	--	--	PF05433	Glycine zipper 2TM domain	--	--	--	--	GO:0019867	outer membrane	--	--
c42623_g1	208.85	491.4	276.39	504.61	764.4	724	160425393	ABX39540.1	690	4.54e-88	single domain major allergen 2 protein [Colias eurytheme] >gi|166782826|gb|ABY88948.1| single domain major allergen 2 [Colias eurytheme]	--	--	--	--	--	--	--	--	--	Q17040	125	4.48e-07	Protein G12 OS=Anopheles gambiae GN=AGAP006187 PE=2 SV=2	--	--	--	--	--	--	--	--	--	--
c42628_g3	0.09	0.03	6.22	0	0	3362	405954651	EKC22033.1	568	3.06e-62	hypothetical protein CGI_10002904 [Crassostrea gigas]	--	--	--	--	--	--	--	--	--	--	--	--	--	PF01771//PF01609//PF01022//PF05485	Herpesvirus alkaline exonuclease//Transposase DDE domain//Bacterial regulatory protein, arsR family//THAP domain	GO:0006313//GO:0006355	transposition, DNA-mediated//regulation of transcription, DNA-templated	GO:0003676//GO:0004527//GO:0004803//GO:0003700//GO:0003677	nucleic acid binding//exonuclease activity//transposase activity//sequence-specific DNA binding transcription factor activity//DNA binding	GO:0005667	transcription factor complex	--	--
c42643_g1	0	16.73	0	0.04	0.04	1222	357614698	EHJ69220.1	1149	9.48e-152	hypothetical protein KGM_19881 [Danaus plexippus]	--	--	--	--	--	--	--	--	--	P35038	308	1.2e-30	Trypsin-4 OS=Anopheles gambiae GN=TRYP4 PE=2 SV=2	PF00089	Trypsin	GO:0006508	proteolysis	GO:0004252	serine-type endopeptidase activity	--	--	KOG3627	Trypsin
c42656_g1	52.15	45.28	21.4	39.12	20.15	1213	114050869	NP_001040162.1	1071	2.34e-141	WD repeat domain 61 [Bombyx mori] >gi|87248251|gb|ABD36178.1| WD repeat domain 61 [Bombyx mori]	--	--	--	--	--	K12602	WDR61, REC14, SKI8	WD repeat-containing protein 61	http://www.genome.jp/dbget-bin/www_bget?ko:K12602	Q6PBD6	697	7.32e-87	WD repeat-containing protein 61 OS=Xenopus tropicalis GN=wdr61 PE=2 SV=1	PF04053//PF07569//PF00400	Coatomer WD associated region//TUP1-like enhancer of split//WD domain, G-beta repeat	GO:0016192//GO:0006355//GO:0006886	vesicle-mediated transport//regulation of transcription, DNA-templated//intracellular protein transport	GO:0005198//GO:0005515	structural molecule activity//protein binding	GO:0030117//GO:0005634	membrane coat//nucleus	KOG4155	FOG: WD40 repeat
c42678_g1	153.87	110.23	187.49	440.89	296.71	2080	73921301	AAG42021.2	1073	5.51e-134	juvenile hormone esterase precursor [Manduca sexta]	--	--	--	--	--	--	--	--	--	P12992	943	2.1e-116	Juvenile hormone esterase OS=Heliothis virescens PE=1 SV=2	PF07859//PF00326//PF02230	alpha/beta hydrolase fold//Prolyl oligopeptidase family//Phospholipase/Carboxylesterase	GO:0008152//GO:0006508	metabolic process//proteolysis	GO:0016787//GO:0008236	hydrolase activity//serine-type peptidase activity	--	--	KOG1516	Carboxylesterase and related proteins
c4269_g1	147.77	104.84	271.85	542.28	479.63	363	--	--	--	--	--	209395383	EU673455.1	89	4.1e-37	Ostrinia nubilalis serine proteinase diverged mRNA, complete cds	--	--	--	--	--	--	--	--	--	--	--	--	--	--	--	--	--	--
c42711_g1	35.42	0.83	3.13	1.35	1.06	982	389609147	BAM18185.1	971	3.98e-128	unknown secreted protein [Papilio xuthus]	--	--	--	--	--	--	--	--	--	--	--	--	--	--	--	--	--	--	--	--	--	--	--
c42714_g1	16.71	17.85	23.24	4.44	6.57	3404	357616477	EHJ70213.1	634	3.34e-69	sugar transporter 12 [Danaus plexippus]	--	--	--	--	--	--	--	--	--	Q93YP9	236	4.9e-19	Sugar transporter ERD6-like 4 OS=Arabidopsis thaliana GN=At1g19450 PE=2 SV=1	PF07690//PF00083//PF00569	Major Facilitator Superfamily//Sugar (and other) transporter//Zinc finger, ZZ type	GO:0055085	transmembrane transport	GO:0022857//GO:0008270	transmembrane transporter activity//zinc ion binding	GO:0016021	integral component of membrane	KOG0254	Predicted transporter (major facilitator superfamily)
c42716_g1	25.94	0.85	0.42	10.1	0.89	1022	--	--	--	--	--	--	--	--	--	--	--	--	--	--	--	--	--	--	--	--	--	--	--	--	--	--	--	--
c42727_g1	35.24	65.72	9.59	87.13	55.81	1186	512934587	XP_004933069.1	1398	0	PREDICTED: amine sulfotransferase-like [Bombyx mori]	--	--	--	--	--	K01014	SULT1A	aryl sulfotransferase	http://www.genome.jp/dbget-bin/www_bget?ko:K01014	O46640	399	3.7e-43	Amine sulfotransferase OS=Oryctolagus cuniculus GN=SULT3A1 PE=1 SV=1	PF04928//PF00685	Poly(A) polymerase central domain//Sulfotransferase domain	GO:0043631	RNA polyadenylation	GO:0004652//GO:0008146	polynucleotide adenylyltransferase activity//sulfotransferase activity	--	--	KOG1584	Sulfotransferase
c42747_g1	57.01	35.74	18.35	31.86	7.26	603	--	--	--	--	--	--	--	--	--	--	--	--	--	--	--	--	--	--	--	--	--	--	--	--	--	--	--	--
c42752_g1	8.42	17.18	29.44	7.62	7.36	2095	380018055	XP_003692952.1	2294	0	PREDICTED: LOW QUALITY PROTEIN: CCR4-NOT transcription complex subunit 6-like [Apis florea]	512895057	XM_004923524.1	567	0	PREDICTED: Bombyx mori CCR4-NOT transcription complex subunit 6-like (LOC101745857), mRNA	K12603	CNOT6, CCR4	CCR4-NOT transcription complex subunit 6	http://www.genome.jp/dbget-bin/www_bget?ko:K12603	Q9ULM6	1688	0	CCR4-NOT transcription complex subunit 6 OS=Homo sapiens GN=CNOT6 PE=1 SV=2	PF00560	Leucine Rich Repeat	--	--	GO:0005515	protein binding	--	--	KOG0620	Glucose-repressible alcohol dehydrogenase transcriptional effector CCR4 and related proteins
c42848_g1	98.36	73.96	79.65	208.61	183.77	1765	114051325	NP_001040376.1	2080	0	phosphoribosylaminoimidazole carboxylase, phosphoribosylaminoimidazole succinocarboxamide synthetase [Bombyx mori] >gi|453056253|pdb|4JA0|A Chain A, Crystal Structure Of The Invertebrate Bi-functional Purine Biosynthesis Enzyme Paics At 2.8 A Resolution >gi|453056254|pdb|4JA0|B Chain B, Crystal Structure Of The Invertebrate Bi-functional Purine Biosynthesis Enzyme Paics At 2.8 A Resolution >gi|45…	3108072	AF060796.1	161	2.03e-76	Manduca sexta putative multifunctional protein ADE2 mRNA, partial cds	K01587	PAICS	phosphoribosylaminoimidazole carboxylase / phosphoribosylaminoimidazole-succinocarboxamide synthase	http://www.genome.jp/dbget-bin/www_bget?ko:K01587	Q9I7S8	1559	0	Multifunctional protein ADE2 OS=Drosophila melanogaster GN=ade5 PE=2 SV=2	PF00731	AIR carboxylase	GO:0006144//GO:0006189	purine nucleobase metabolic process//'de novo' IMP biosynthetic process	GO:0004639//GO:0034023//GO:0005524	phosphoribosylaminoimidazolesuccinocarboxamide synthase activity//5-(carboxyamino)imidazole ribonucleotide mutase activity//ATP binding	--	--	KOG2835	Phosphoribosylamidoimidazole-succinocarboxamide synthase
c42910_g1	113.45	93.77	195.4	394.83	311.08	1159	237648972	NP_001153663.1	612	1.38e-73	odorant binding protein LOC100301495 precursor [Bombyx mori] >gi|226000895|dbj|BAH36761.1| odorant binding protein [Bombyx mori]	--	--	--	--	--	--	--	--	--	--	--	--	--	--	--	--	--	--	--	--	--	--	--
c42918_g1	30.26	12.85	10.96	15.28	16.76	3089	512931042	XP_004932210.1	2248	0	PREDICTED: notchless protein homolog 1-like isoform X2 [Bombyx mori]	662196701	XM_008473171.1	63	1.08e-21	PREDICTED: Diaphorina citri notchless protein homolog 1-like (LOC103508615), mRNA	K14855	RSA4, NLE1	ribosome assembly protein 4	http://www.genome.jp/dbget-bin/www_bget?ko:K14855	Q7ZXK9	1604	0	Notchless protein homolog 1 OS=Xenopus laevis GN=nle1 PE=2 SV=1	PF00400	WD domain, G-beta repeat	--	--	GO:0005515	protein binding	--	--	KOG0271	Notchless-like WD40 repeat-containing protein
c42944_g1	0.09	16.05	12.38	0.28	6.33	5513	512911764	XP_004927492.1	3051	0	PREDICTED: uncharacterized protein LOC101741723 [Bombyx mori]	512888737	XM_004922079.1	36	1.97e-06	PREDICTED: Bombyx mori probable sodium/potassium/calcium exchanger CG1090-like (LOC101735406), mRNA	--	--	--	--	--	--	--	--	PF00665//PF00003//PF00078	Integrase core domain//7 transmembrane sweet-taste receptor of 3 GCPR//Reverse transcriptase (RNA-dependent DNA polymerase)	GO:0007186//GO:0006278//GO:0015074	G-protein coupled receptor signaling pathway//RNA-dependent DNA replication//DNA integration	GO:0003723//GO:0004930//GO:0003964	RNA binding//G-protein coupled receptor activity//RNA-directed DNA polymerase activity	GO:0016021	integral component of membrane	--	--
c42955_g1	111.29	202.94	221.08	138.92	220.57	719	114052803	NP_001040277.1	346	9.82e-38	salivary cysteine-rich peptide precursor [Bombyx mori] >gi|87248595|gb|ABD36350.1| salivary cysteine-rich peptide [Bombyx mori]	--	--	--	--	--	--	--	--	--	--	--	--	--	PF00095//PF07991	WAP-type (Whey Acidic Protein) 'four-disulfide core'//Acetohydroxy acid isomeroreductase, catalytic domain	GO:0008652//GO:0055114//GO:0015940//GO:0009098//GO:0009097//GO:0009099	cellular amino acid biosynthetic process//oxidation-reduction process//pantothenate biosynthetic process//leucine biosynthetic process//isoleucine biosynthetic process//valine biosynthetic process	GO:0004455//GO:0030414	ketol-acid reductoisomerase activity//peptidase inhibitor activity	GO:0005576	extracellular region	--	--
c42989_g1	74.71	23.49	27.33	57.21	108.57	1978	293628514	ADE58520.1	476	3.03e-50	acyl-CoA desaturase Z9-1 [Ostrinia nubilalis] >gi|293628518|gb|ADE58522.1| acyl-CoA desaturase Z9-1 [Ostrinia nubilalis]	293628517	GQ225749.1	654	0	Ostrinia nubilalis clone BAC 57P12 acyl-CoA desaturase Z9-1 gene, complete cds	K00507	SCD, desC	stearoyl-CoA desaturase (delta-9 desaturase)	http://www.genome.jp/dbget-bin/www_bget?ko:K00507	Q6US81	282	9.58e-26	Acyl-CoA Delta(11) desaturase OS=Spodoptera littoralis PE=1 SV=1	--	--	GO:0006633//GO:0055114	fatty acid biosynthetic process//oxidation-reduction process	GO:0005506//GO:0004768	iron ion binding//stearoyl-CoA 9-desaturase activity	GO:0016021//GO:0005783	integral component of membrane//endoplasmic reticulum	KOG1600	Fatty acid desaturase
c42991_g1	100.77	69.19	30.39	185.95	251.83	1349	--	--	--	--	--	--	--	--	--	--	--	--	--	--	--	--	--	--	--	--	--	--	--	--	--	--	--	--
c43002_g1	3943.88	2418.83	2932.06	2920.48	1568.25	1107	564273083	AHB81536.1	989	1.76e-130	fibroin light chain [Ostrinia furnacalis]	564273082	KF669645.1	1079	0	Ostrinia furnacalis fibroin light chain mRNA, partial cds	--	--	--	--	Q26427	599	3.31e-73	Fibroin light chain OS=Galleria mellonella GN=FIBL PE=1 SV=1	PF05849	Fibroin light chain (L-fibroin)	--	--	--	--	GO:0005576	extracellular region	--	--
c43033_g1	36.88	87.81	189.45	396.04	413.91	432	392514724	AFM77767.1	566	9.29e-70	putative chymotrypsin 8 [Ostrinia nubilalis]	392514723	JQ904137.1	380	0	Ostrinia nubilalis putative chymotrypsin 8 (CTP8) mRNA, complete cds	--	--	--	--	Q7SIG2	111	6.69e-06	Chymotrypsin-1 OS=Solenopsis invicta PE=1 SV=1	PF00089	Trypsin	GO:0006508	proteolysis	GO:0004252	serine-type endopeptidase activity	--	--	--	--
c43033_g2	0.12	1.07	27.24	3.04	74.68	597	392514724	AFM77767.1	673	7.71e-85	putative chymotrypsin 8 [Ostrinia nubilalis]	392514723	JQ904137.1	205	2.3e-101	Ostrinia nubilalis putative chymotrypsin 8 (CTP8) mRNA, complete cds	--	--	--	--	P08897	192	2.1e-16	Collagenase OS=Hypoderma lineatum PE=1 SV=3	PF00089	Trypsin	GO:0006508	proteolysis	GO:0004252	serine-type endopeptidase activity	--	--	KOG3627	Trypsin
c43033_g3	0	1.05	17.39	1.47	45.89	517	392514724	AFM77767.1	382	6.65e-42	putative chymotrypsin 8 [Ostrinia nubilalis]	--	--	--	--	--	--	--	--	--	P17207	127	9.66e-08	Serine protease 3 OS=Drosophila melanogaster GN=Jon99Ci PE=2 SV=2	PF00089	Trypsin	GO:0006508	proteolysis	GO:0004252	serine-type endopeptidase activity	--	--	--	--
c43033_g4	24.56	55.74	132.06	273.18	256.13	750	392514724	AFM77767.1	921	1.74e-121	putative chymotrypsin 8 [Ostrinia nubilalis]	392514723	JQ904137.1	603	0	Ostrinia nubilalis putative chymotrypsin 8 (CTP8) mRNA, complete cds	--	--	--	--	P17205	256	1.48e-24	Serine proteases 1/2 OS=Drosophila melanogaster GN=Jon99Cii PE=2 SV=2	PF00089	Trypsin	GO:0006508	proteolysis	GO:0004252	serine-type endopeptidase activity	--	--	KOG3627	Trypsin
c43036_g1	647	699.12	705.21	1196.81	886.6	1163	183979374	BAG30739.1	1172	1.8e-157	Tropomyosin 2 [Papilio xuthus]	389610666	AK402323.1	646	0	Papilio polytes mRNA for tropomyosin 2, complete cds, sequence id: Pp-0077	K10374	TPM2	tropomyosin 2	http://www.genome.jp/dbget-bin/www_bget?ko:K10374	Q1HPU0	1171	6.21e-159	Tropomyosin-1 OS=Bombyx mori PE=1 SV=1	PF00015//PF05531//PF01576//PF06008//PF10186//PF13851//PF10473//PF04111//PF05557//PF00435//PF07167//PF08702//PF06160//PF06009//PF00769	Methyl-accepting chemotaxis protein (MCP) signalling domain//Nucleopolyhedrovirus P10 protein//Myosin tail//Laminin Domain I//UV radiation resistance protein and autophagy-related subunit 14//Growth-arrest specific micro-tubule binding//Leucine-rich repeats of kinetochore protein Cenp-F/LEK1//Autophagy protein Apg6//Mitotic checkpoint protein//Spectrin repeat//Poly-beta-hydroxybutyrate polymerase…	GO:0000921//GO:0030334//GO:0051258//GO:0010508//GO:0007094//GO:0007155//GO:0030168//GO:0006914//GO:0045995//GO:0030155//GO:0042619//GO:0007165//GO:0048870	septin ring assembly//regulation of cell migration//protein polymerization//positive regulation of autophagy//mitotic spindle assembly checkpoint//cell adhesion//platelet activation//autophagy//regulation of embryonic development//regulation of cell adhesion//poly-hydroxybutyrate biosynthetic process//signal transduction//cell motility	GO:0003774//GO:0004871//GO:0008092//GO:0005102//GO:0008134//GO:0030674//GO:0005515//GO:0042803//GO:0016746//GO:0045502	motor activity//signal transducer activity//cytoskeletal protein binding//receptor binding//transcription factor binding//protein binding, bridging//protein binding//protein homodimerization activity//transferase activity, transferring acyl groups//dynein binding	GO:0005737//GO:0005604//GO:0005577//GO:0016020//GO:0031514//GO:0005606//GO:0005667//GO:0005940//GO:0030286//GO:0016459//GO:0019028//GO:0019898//GO:0016021	cytoplasm//basement membrane//fibrinogen complex//membrane//motile cilium//laminin-1 complex//transcription factor complex//septin ring//dynein complex//myosin complex//viral capsid//extrinsic component of membrane//integral component of membrane	KOG1003	Actin filament-coating protein tropomyosin
c43060_g1	95.7	28.13	23.11	28.26	35.35	2548	512905162	XP_004925875.1	2113	0	PREDICTED: protein SDA1 homolog [Bombyx mori]	--	--	--	--	--	K14856	SDA1, SDAD1	protein SDA1	http://www.genome.jp/dbget-bin/www_bget?ko:K14856	Q7KKH3	1554	0	Protein SDA1 homolog OS=Drosophila melanogaster GN=Mys45A PE=1 SV=1	PF02928//PF00522	C5HC2 zinc finger//VPR/VPX protein	GO:0019058	viral life cycle	--	--	GO:0042025//GO:0005634	host cell nucleus//nucleus	KOG2229	Protein required for actin cytoskeleton organization and cell cycle progression
c43064_g1	0	12.46	0.9	10.61	16.64	1791	--	--	--	--	--	--	--	--	--	--	--	--	--	--	--	--	--	--	--	--	--	--	--	--	--	--	--	--
c43084_g1	40.58	32.35	14.54	33.66	19.35	1601	--	--	--	--	--	512896909	XM_004923967.1	114	2.46e-50	PREDICTED: Bombyx mori protein roadkill-like (LOC101742384), transcript variant X4, mRNA	--	--	--	--	--	--	--	--	--	--	--	--	--	--	--	--	--	--
c43180_g1	705.11	169.42	1140.86	750.63	432.69	402	--	--	--	--	--	--	--	--	--	--	--	--	--	--	--	--	--	--	--	--	--	--	--	--	--	--	--	--
c43208_g1	9.96	11.09	36.86	107.21	117.84	1019	512920157	XP_004929562.1	521	1.44e-56	PREDICTED: nose resistant to fluoxetine protein 6-like [Bombyx mori]	--	--	--	--	--	--	--	--	--	--	--	--	--	--	--	--	--	--	--	--	--	--	--
c43208_g2	6.77	7.31	25.3	78.38	80.07	1746	512920157	XP_004929562.1	1115	1.59e-139	PREDICTED: nose resistant to fluoxetine protein 6-like [Bombyx mori]	--	--	--	--	--	--	--	--	--	Q09225	302	2.51e-27	Nose resistant to fluoxetine protein 6 OS=Caenorhabditis elegans GN=nrf-6 PE=1 SV=3	PF00191//PF01757	Annexin//Acyltransferase family	--	--	GO:0016747//GO:0005544//GO:0005509	transferase activity, transferring acyl groups other than amino-acyl groups//calcium-dependent phospholipid binding//calcium ion binding	--	--	KOG3700	Predicted acyltransferase
c43221_g1	38.09	12.26	3.69	23.06	23.44	4238	669320974	KFD61291.1	1624	0	hypothetical protein M514_26539 [Trichuris suis]	--	--	--	--	--	K15634	gpmB	probable phosphoglycerate mutase	http://www.genome.jp/dbget-bin/www_bget?ko:K15634	P10978	1292	9.98e-152	Retrovirus-related Pol polyprotein from transposon TNT 1-94 OS=Nicotiana tabacum PE=2 SV=1	PF07260//PF00098//PF00665//PF08452	Progressive ankylosis protein (ANKH)//Zinc knuckle//Integrase core domain//DNA polymerase family B exonuclease domain, N-terminal	GO:0035435//GO:0006260//GO:0015074//GO:0006817	phosphate ion transmembrane transport//DNA replication//DNA integration//phosphate ion transport	GO:0008270//GO:0003676//GO:0003887//GO:0015114	zinc ion binding//nucleic acid binding//DNA-directed DNA polymerase activity//phosphate ion transmembrane transporter activity	GO:0042575//GO:0016021	DNA polymerase complex//integral component of membrane	KOG0017	FOG: Transposon-encoded proteins with TYA, reverse transcriptase, integrase domains in various combinations
c43222_g1	63.02	519.57	871.69	84.09	104.91	2444	512894773	XP_004923510.1	559	2.11e-63	PREDICTED: protein lethal(2)essential for life-like [Bombyx mori]	--	--	--	--	--	K09542	CRYAB	crystallin, alpha B	http://www.genome.jp/dbget-bin/www_bget?ko:K09542	P82147	260	1.08e-23	Protein lethal(2)essential for life OS=Drosophila melanogaster GN=l(2)efl PE=1 SV=1	PF00525//PF00083//PF07690//PF08941	Alpha crystallin A chain, N terminal//Sugar (and other) transporter//Major Facilitator Superfamily//USP8 interacting	GO:0016567//GO:0055085//GO:0007423	protein ubiquitination//transmembrane transport//sensory organ development	GO:0022857//GO:0031386//GO:0005212//GO:0016881	transmembrane transporter activity//protein tag//structural constituent of eye lens//acid-amino acid ligase activity	GO:0016021	integral component of membrane	KOG3591	Alpha crystallins
c43234_g1	3.33	7	3.25	7.17	15.86	2627	12585256	Q25489.1	1906	0	RecName: Full=Juvenile hormone epoxide hydrolase; Short=JHEH; AltName: Full=Juvenile hormone-specific epoxide hydrolase [Manduca sexta] >gi|1276940|gb|AAC47018.1| juvenile hormone epoxide hydrolase [Manduca sexta] >gi|1589030|prf||2210235A epoxide hydrolase	--	--	--	--	--	K01253	EPHX1	microsomal epoxide hydrolase	http://www.genome.jp/dbget-bin/www_bget?ko:K01253	Q25489	1906	0	Juvenile hormone epoxide hydrolase OS=Manduca sexta PE=1 SV=1	--	--	GO:0019439	aromatic compound catabolic process	GO:0033961	cis-stilbene-oxide hydrolase activity	GO:0005789//GO:0016021	endoplasmic reticulum membrane//integral component of membrane	--	--
c43240_g1	2.6	8.02	9.5	0.29	7.51	4267	675389340	KFM82237.1	2297	0	Retrovirus-related Pol polyprotein from transposon 17.6, partial [Stegodyphus mimosarum]	--	--	--	--	--	--	--	--	--	P0CT39	718	7.85e-76	Transposon Tf2-6 polyprotein OS=Schizosaccharomyces pombe (strain 972 / ATCC 24843) GN=Tf2-6 PE=3 SV=1	PF00665//PF00078//PF03352//PF00098	Integrase core domain//Reverse transcriptase (RNA-dependent DNA polymerase)//Methyladenine glycosylase//Zinc knuckle	GO:0015074//GO:0006278//GO:0006284	DNA integration//RNA-dependent DNA replication//base-excision repair	GO:0003964//GO:0003723//GO:0003676//GO:0008725//GO:0008270	RNA-directed DNA polymerase activity//RNA binding//nucleic acid binding//DNA-3-methyladenine glycosylase activity//zinc ion binding	--	--	KOG0017	FOG: Transposon-encoded proteins with TYA, reverse transcriptase, integrase domains in various combinations
c43245_g1	0.04	0.72	3.15	0	0.08	7186	--	--	--	--	--	--	--	--	--	--	--	--	--	--	--	--	--	--	--	--	--	--	--	--	--	--	--	--
c43260_g1	85.59	41.49	30.83	62.07	50	2041	112983196	NP_001037604.1	489	2.5e-54	RNA-binding protein 1 [Bombyx mori] >gi|95115204|gb|ABF55968.1| Rbp1 [Bombyx mori]	389615268	AK405253.1	75	1.51e-28	Papilio polytes mRNA for RNA-binding protein, complete cds, sequence id: Pp-0832, expressed in epidermis	K12896	SFRS7	splicing factor, arginine/serine-rich 7	http://www.genome.jp/dbget-bin/www_bget?ko:K12896	Q02427	374	4.06e-40	RNA-binding protein 1 OS=Drosophila melanogaster GN=Rbp1 PE=2 SV=3	PF00076	RNA recognition motif. (a.k.a. RRM, RBD, or RNP domain)	--	--	GO:0003676//GO:0000166	nucleic acid binding//nucleotide binding	--	--	KOG0107	Alternative splicing factor SRp20/9G8 (RRM superfamily)
c43293_g1	108.39	98.77	126.79	147.05	179.86	1124	512932507	XP_004932562.1	778	7.3e-97	PREDICTED: uncharacterized protein LOC101737793 [Bombyx mori]	--	--	--	--	--	--	--	--	--	--	--	--	--	PF01284	Membrane-associating domain	--	--	--	--	GO:0016020	membrane	--	--
c43296_g1	46.17	21.7	25.17	20.62	18.19	1518	--	--	--	--	--	114052017	NM_001046736.1	49	3.17e-14	Bombyx mori nucleosome assembly protein (LOC692892), transcript variant 2, mRNA >gnl|BL_ORD_ID|2173084 Bombyx mori nucleosome assembly protein mRNA, complete cds	--	--	--	--	--	--	--	--	--	--	--	--	--	--	--	--	--	--
c43320_g1	19.86	4.6	3.54	5.92	15.59	2955	512920536	XP_004929656.1	1716	0	PREDICTED: beta-ureidopropionase-like [Bombyx mori]	389609056	AK401518.1	272	6.76e-138	Papilio xuthus mRNA for aliphatic nitrilase, putative, complete cds, sequence id: Px-0745	K01431	UPB1	beta-ureidopropionase	http://www.genome.jp/dbget-bin/www_bget?ko:K01431	Q5RBM6	1319	2.15e-171	Beta-ureidopropionase OS=Pongo abelii GN=UPB1 PE=2 SV=1	PF01788//PF00795	PsbJ//Carbon-nitrogen hydrolase	GO:0015979//GO:0006807	photosynthesis//nitrogen compound metabolic process	GO:0016810	hydrolase activity, acting on carbon-nitrogen (but not peptide) bonds	GO:0016020//GO:0009523//GO:0009539	membrane//photosystem II//photosystem II reaction center	KOG0806	Carbon-nitrogen hydrolase
c43349_g1	1	8.31	10.49	1.94	2.1	3740	357616291	EHJ70113.1	203	6.31e-15	hypothetical protein KGM_03631 [Danaus plexippus]	--	--	--	--	--	--	--	--	--	--	--	--	--	--	--	--	--	--	--	--	--	--	--
c43359_g1	336.85	485.69	553.69	730.31	636.76	399	--	--	--	--	--	--	--	--	--	--	--	--	--	--	--	--	--	--	--	--	--	--	--	--	--	--	--	--
c43391_g1	43.93	17.8	15.4	25.74	17.05	1236	357609745	EHJ66630.1	1043	1.26e-138	1-Cys peroxiredoxin [Danaus plexippus]	--	--	--	--	--	K11188	PRDX6	peroxiredoxin 6, 1-Cys peroxiredoxin	http://www.genome.jp/dbget-bin/www_bget?ko:K11188	O77834	775	1.39e-99	Peroxiredoxin-6 OS=Bos taurus GN=PRDX6 PE=1 SV=3	PF00578//PF10417//PF08534	AhpC/TSA family//C-terminal domain of 1-Cys peroxiredoxin//Redoxin	GO:0055114	oxidation-reduction process	GO:0016209//GO:0016491//GO:0051920	antioxidant activity//oxidoreductase activity//peroxiredoxin activity	--	--	KOG0852	Alkyl hydroperoxide reductase, thiol specific antioxidant and related enzymes
c43392_g1	68.28	73.52	155.41	54.79	72.73	2976	525344200	NP_001266403.1	2984	0	endoplasmin-like precursor [Bombyx mori] >gi|382929292|gb|AFG30048.1| heat shock protein 90 beta [Bombyx mori]	525344199	NM_001279474.1	1253	0	Bombyx mori endoplasmin-like (LOC101743498), mRNA >gnl|BL_ORD_ID|14397575 Bombyx mori heat shock protein 90 beta mRNA, complete cds	K09487	HSP90B, TRA1	heat shock protein 90kDa beta	http://www.genome.jp/dbget-bin/www_bget?ko:K09487	Q95M18	2057	0	Endoplasmin OS=Bos taurus GN=HSP90B1 PE=2 SV=1	PF02518//PF00183//PF00466	Histidine kinase-, DNA gyrase B-, and HSP90-like ATPase//Hsp90 protein//Ribosomal protein L10	GO:0006950//GO:0006457//GO:0042254	response to stress//protein folding//ribosome biogenesis	GO:0005524//GO:0051082	ATP binding//unfolded protein binding	GO:0005622	intracellular	KOG0020	Endoplasmic reticulum glucose-regulated protein (GRP94/endoplasmin), HSP90 family
c43396_g2	1022.09	2348.37	1219.02	948.99	1301.55	302	--	--	--	--	--	--	--	--	--	--	--	--	--	--	--	--	--	--	PF11837	Domain of unknown function (DUF3357)	GO:0005985//GO:0005982//GO:0006012	sucrose metabolic process//starch metabolic process//galactose metabolic process	GO:0004575//GO:0004564	sucrose alpha-glucosidase activity//beta-fructofuranosidase activity	GO:0017177	glucosidase II complex	--	--
c43409_g1	1.98	12.32	29.54	2.11	1.66	1853	642913204	XP_008201435.1	297	3.16e-27	PREDICTED: uncharacterized protein LOC103315182 [Tribolium castaneum] >gi|270001787|gb|EEZ98234.1| hypothetical protein TcasGA2_TC000673 [Tribolium castaneum]	--	--	--	--	--	--	--	--	--	--	--	--	--	PF02944	BESS motif	--	--	GO:0003677	DNA binding	--	--	--	--
c43428_g1	13.1	21.48	27.81	51.95	35.74	1067	357606908	EHJ65279.1	262	8.17e-23	surface antigen BspA [Danaus plexippus]	--	--	--	--	--	--	--	--	--	B8V7R6	180	5.03e-13	Collagen alpha chain (Fragment) OS=Acropora millepora PE=1 SV=1	PF01410	Fibrillar collagen C-terminal domain	--	--	GO:0005201	extracellular matrix structural constituent	GO:0005581//GO:0005578	collagen trimer//proteinaceous extracellular matrix	KOG3544	Collagens (type IV and type XIII), and related proteins
c43480_g1	3.42	5.41	2.62	2.76	12.11	6003	294345367	BAJ05086.1	1435	3.19e-172	methoprene-tolerant homolog-2 [Bombyx mori]	--	--	--	--	--	--	--	--	--	A0MLS5	331	5.37e-30	Aryl hydrocarbon receptor nuclear translocator-like protein 1 OS=Equus caballus GN=ARNTL PE=2 SV=1	PF00989//PF08447//PF00010//PF13426	PAS fold//PAS fold//Helix-loop-helix DNA-binding domain//PAS domain	GO:0006351//GO:0007165//GO:0050794//GO:0006355	transcription, DNA-templated//signal transduction//regulation of cellular process//regulation of transcription, DNA-templated	GO:0005488//GO:0046983//GO:0004871//GO:0005515	binding//protein dimerization activity//signal transducer activity//protein binding	GO:0005634	nucleus	KOG3561	Aryl-hydrocarbon receptor nuclear translocator
c43484_g1	72.13	45.15	48.9	75	123.44	2214	195963341	NP_001124343.1	2496	0	putative amino acid transporter [Bombyx mori] >gi|189179669|dbj|BAG39453.1| putative amino acid transporter [Bombyx mori]	--	--	--	--	--	K05038	SLC6A5S	solute carrier family 6 (neurotransmitter transporter, amino acid) member 5/7/9/14	http://www.genome.jp/dbget-bin/www_bget?ko:K05038	B3MRS1	1515	0	Sodium-dependent nutrient amino acid transporter 1 OS=Drosophila ananassae GN=NAAT1 PE=3 SV=1	PF00209	Sodium:neurotransmitter symporter family	GO:0006836//GO:0006812	neurotransmitter transport//cation transport	GO:0005328	neurotransmitter:sodium symporter activity	GO:0016021	integral component of membrane	KOG3660	Sodium-neurotransmitter symporter
c43488_g1	109.11	147.53	45	38.61	111.01	1848	357615592	EHJ69738.1	720	3.21e-87	protein tyrosine phosphatase [Danaus plexippus]	--	--	--	--	--	K10703	PHS1, PAS2	very-long-chain (3R)-3-hydroxyacyl-	http://www.genome.jp/dbget-bin/www_bget?ko:K10703	O17040	367	1.34e-38	Very-long-chain (3R)-3-hydroxyacyl-CoA dehydratase hpo-8 OS=Caenorhabditis elegans GN=hpo-8 PE=3 SV=2	--	--	--	--	--	--	--	--	KOG3187	Protein tyrosine phosphatase-like protein PTPLA (contains Pro instead of catalytic Arg)
c43503_g1	35.47	17.63	12.33	15.13	16.34	2063	357605249	EHJ64529.1	1080	3.21e-135	putative U3 small nucleolar ribonucleoprotein mpp10 [Danaus plexippus]	--	--	--	--	--	K14559	MPP10	U3 small nucleolar RNA-associated protein MPP10	http://www.genome.jp/dbget-bin/www_bget?ko:K14559	O00566	598	1.38e-65	U3 small nucleolar ribonucleoprotein protein MPP10 OS=Homo sapiens GN=MPHOSPH10 PE=1 SV=2	PF06699//PF01118	GPI biosynthesis protein family Pig-F//Semialdehyde dehydrogenase, NAD binding domain	GO:0006364//GO:0055114//GO:0006506	rRNA processing//oxidation-reduction process//GPI anchor biosynthetic process	GO:0051287//GO:0003676//GO:0016620	NAD binding//nucleic acid binding//oxidoreductase activity, acting on the aldehyde or oxo group of donors, NAD or NADP as acceptor	GO:0005634//GO:0030529//GO:0005789//GO:0016021	nucleus//ribonucleoprotein complex//endoplasmic reticulum membrane//integral component of membrane	KOG2600	U3 small nucleolar ribonucleoprotein (snoRNP) subunit - Mpp10p
c43505_g1	91.76	84.07	192.38	68.71	60.54	1281	512929353	XP_004931799.1	912	2.42e-118	PREDICTED: calcyclin-binding protein-like [Bombyx mori]	--	--	--	--	--	K04507	CACYBP, SIP	calcyclin binding protein	http://www.genome.jp/dbget-bin/www_bget?ko:K04507	Q5R6Z8	413	1.24e-45	Calcyclin-binding protein OS=Pongo abelii GN=CACYBP PE=2 SV=1	--	--	--	--	--	--	--	--	KOG3260	Calcyclin-binding protein CacyBP
c43520_g1	98.27	122.93	104.93	69.89	187.75	2125	61191881	AAX39408.1	475	1.17e-50	serine protease [Bombyx mandarina] >gi|164470774|gb|ABY58153.1| serine protease [Bombyx mandarina]	--	--	--	--	--	--	--	--	--	P08897	268	2.66e-24	Collagenase OS=Hypoderma lineatum PE=1 SV=3	PF00089	Trypsin	GO:0006508	proteolysis	GO:0004252//GO:0008233	serine-type endopeptidase activity//peptidase activity	--	--	KOG3627	Trypsin
c43520_g2	219.55	457.79	2162.28	390.77	2805.53	1110	392514728	AFM77769.1	964	2.61e-126	putative chymotrypsin 10 [Ostrinia nubilalis]	--	--	--	--	--	--	--	--	--	P08897	294	6.02e-29	Collagenase OS=Hypoderma lineatum PE=1 SV=3	PF00089	Trypsin	GO:0006508	proteolysis	GO:0004252	serine-type endopeptidase activity	--	--	KOG3627	Trypsin
c43520_g3	398.3	594.06	507.12	277.97	737.26	1374	512912568	XP_004927690.1	666	2.1e-80	PREDICTED: collagenase-like [Bombyx mori]	--	--	--	--	--	K09632	CTRL	chymotrypsin-like protease	http://www.genome.jp/dbget-bin/www_bget?ko:K09632	P08897	372	2.32e-39	Collagenase OS=Hypoderma lineatum PE=1 SV=3	PF00089//PF09207//PF06236	Trypsin//Yeast killer toxin//Tyrosinase co-factor MelC1	GO:0042438//GO:0008219//GO:0009405//GO:0006508	melanin biosynthetic process//cell death//pathogenesis//proteolysis	GO:0005507//GO:0004252	copper ion binding//serine-type endopeptidase activity	GO:0005576	extracellular region	KOG3627	Trypsin
c43529_g1	37.77	39.01	3.57	94.52	72.39	2264	339283876	AEJ38207.1	1518	0	antennal esterase CXE10 [Spodoptera exigua]	--	--	--	--	--	K01049	ACHE	acetylcholinesterase	http://www.genome.jp/dbget-bin/www_bget?ko:K01049	P35502	632	8.93e-71	Esterase FE4 OS=Myzus persicae PE=1 SV=1	PF00326//PF07859	Prolyl oligopeptidase family//alpha/beta hydrolase fold	GO:0008152//GO:0006508	metabolic process//proteolysis	GO:0016787//GO:0008236	hydrolase activity//serine-type peptidase activity	--	--	KOG1516	Carboxylesterase and related proteins
c43553_g1	103.48	124.75	187.02	148.65	112.41	1931	512893652	XP_004923234.1	1612	0	PREDICTED: putative alpha-L-fucosidase-like [Bombyx mori]	--	--	--	--	--	K01206	FUCA	alpha-L-fucosidase	http://www.genome.jp/dbget-bin/www_bget?ko:K01206	P04066	1245	1.73e-163	Tissue alpha-L-fucosidase OS=Homo sapiens GN=FUCA1 PE=1 SV=4	PF01120	Alpha-L-fucosidase	GO:0005975	carbohydrate metabolic process	GO:0004560	alpha-L-fucosidase activity	--	--	--	--
c43563_g1	151.36	0	0	0.05	131.98	1070	674781325	AIL29320.1	805	1.17e-103	glutathione S-transferase sigma 3 [Cnaphalocrocis medinalis]	34536837	AY369240.1	56	2.84e-18	Corcyra cephalonica GST-like hemolymph protein (CHP19) mRNA, complete cds	K01830	E5.3.99.2, PTGDS	prostaglandin-H2 D-isomerase	http://www.genome.jp/dbget-bin/www_bget?ko:K01830	O18598	323	1.25e-33	Glutathione S-transferase OS=Blattella germanica PE=1 SV=3	PF13417//PF02798//PF13409	Glutathione S-transferase, N-terminal domain//Glutathione S-transferase, N-terminal domain//Glutathione S-transferase, N-terminal domain	--	--	GO:0005515	protein binding	--	--	KOG1695	Glutathione S-transferase
c43578_g1	115.36	51.51	31.09	53.41	48.54	1081	357611003	EHJ67261.1	1359	0	proliferating cell nuclear antigen [Danaus plexippus]	389613341	AK403915.1	343	8.24e-178	Papilio xuthus mRNA for mutagen-sensitive 209, complete cds, sequence id: Px-2311, expressed in epidermis	K04802	PCNA	proliferating cell nuclear antigen	http://www.genome.jp/dbget-bin/www_bget?ko:K04802	O01377	1323	0	Proliferating cell nuclear antigen OS=Bombyx mori GN=PCNA PE=2 SV=1	PF02747//PF02144//PF04139//PF00705	Proliferating cell nuclear antigen, C-terminal domain//Repair protein Rad1/Rec1/Rad17//Rad9//Proliferating cell nuclear antigen, N-terminal domain	GO:0000077//GO:0006281//GO:0006275//GO:0006260	DNA damage checkpoint//DNA repair//regulation of DNA replication//DNA replication	GO:0030337//GO:0003677	DNA polymerase processivity factor activity//DNA binding	GO:0042575//GO:0030896//GO:0043626//GO:0005634	DNA polymerase complex//checkpoint clamp complex//PCNA complex//nucleus	KOG1636	DNA polymerase delta processivity factor (proliferating cell nuclear antigen)
c43584_g1	7.26	11.28	16.65	52.14	35.8	2519	357612638	EHJ68095.1	619	1.19e-69	hypothetical protein KGM_02923 [Danaus plexippus]	--	--	--	--	--	--	--	--	--	--	--	--	--	--	--	--	--	--	--	--	--	--	--
c43595_g2	35.18	34.81	113.5	46.56	147.89	730	512929408	XP_004931813.1	209	5.49e-16	PREDICTED: mucin-5AC-like [Bombyx mori]	--	--	--	--	--	--	--	--	--	Q499A3	135	5.4e-08	Protein kintoun OS=Danio rerio GN=dnaaf2 PE=2 SV=1	PF01064	Activin types I and II receptor domain	GO:0016310//GO:0007178//GO:0009069	phosphorylation//transmembrane receptor protein serine/threonine kinase signaling pathway//serine family amino acid metabolic process	GO:0005024//GO:0004675	transforming growth factor beta-activated receptor activity//transmembrane receptor protein serine/threonine kinase activity	GO:0016020	membrane	--	--
c43601_g2	0.4	9.05	10.24	0.68	0.36	4035	7939613	AAF70819.1	3067	0	high affinity GABA transporter [Trichoplusia ni]	7939612	AF141930.1	1037	0	Trichoplusia ni high affinity GABA transporter (GAT) mRNA, complete cds	K05034	SLC6A1	solute carrier family 6 (neurotransmitter transporter, GABA) member 1	http://www.genome.jp/dbget-bin/www_bget?ko:K05034	P30531	1827	0	Sodium- and chloride-dependent GABA transporter 1 OS=Homo sapiens GN=SLC6A1 PE=1 SV=2	PF00209	Sodium:neurotransmitter symporter family	GO:0006836//GO:0006812	neurotransmitter transport//cation transport	GO:0005328	neurotransmitter:sodium symporter activity	GO:0016021	integral component of membrane	KOG3660	Sodium-neurotransmitter symporter
c43608_g1	37.6	13.72	17.27	20.88	30.37	1471	528492561	XP_002663621.3	156	5.68e-08	PREDICTED: uncharacterized protein si:dkey-250d21.1 [Danio rerio]	--	--	--	--	--	--	--	--	--	Q9CUX1	135	3.95e-07	52 kDa repressor of the inhibitor of the protein kinase OS=Mus musculus GN=Prkrir PE=2 SV=2	PF05485	THAP domain	--	--	GO:0003676	nucleic acid binding	--	--	--	--
c43613_g1	5.66	15.61	17.62	26	51.74	3605	392514720	AFM77765.1	1305	5.2e-167	chymotrypsin-like serine protease 6 [Ostrinia nubilalis]	392514719	JQ904135.1	805	0	Ostrinia nubilalis chymotrypsin-like serine protease 6 (CTP6) mRNA, complete cds	--	--	--	--	P08897	314	6.77e-30	Collagenase OS=Hypoderma lineatum PE=1 SV=3	PF04272//PF00089	Phospholamban//Trypsin	GO:0006508//GO:0006816//GO:0006810	proteolysis//calcium ion transport//transport	GO:0004252//GO:0042030//GO:0005246	serine-type endopeptidase activity//ATPase inhibitor activity//calcium channel regulator activity	GO:0016020	membrane	KOG3627	Trypsin
c43617_g1	11.23	18.49	37.99	15.99	11.12	1233	512910337	XP_004927147.1	283	5.31e-26	PREDICTED: uncharacterized protein LOC101740193 isoform X1 [Bombyx mori] >gi|512910341|ref|XP_004927148.1| PREDICTED: uncharacterized protein LOC101740193 isoform X2 [Bombyx mori]	--	--	--	--	--	--	--	--	--	--	--	--	--	--	--	--	--	--	--	--	--	--	--
c4361_g1	5.99	6.91	7.34	57.34	11.47	1162	512898143	XP_004924327.1	176	5.67e-11	PREDICTED: tenascin-like [Bombyx mori]	--	--	--	--	--	--	--	--	--	--	--	--	--	--	--	--	--	--	--	--	--	--	--
c43624_g1	46.22	0.45	5.36	1.99	6.55	1209	--	--	--	--	--	--	--	--	--	--	--	--	--	--	--	--	--	--	--	--	--	--	--	--	--	--	--	--
c43634_g1	111.44	40.27	24.53	87.64	76.39	1260	167509202	ABZ81710.1	974	1.05e-126	immulectin [Ostrinia furnacalis]	167509201	EU426550.1	152	1.45e-71	Ostrinia furnacalis immulectin mRNA, complete cds	--	--	--	--	P26305	188	1.21e-14	Hemolymph lipopolysaccharide-binding protein OS=Periplaneta americana PE=1 SV=1	PF00059	Lectin C-type domain	--	--	GO:0030246	carbohydrate binding	--	--	--	--
c43640_g1	34.49	7.91	3.44	6.29	11.45	966	512918645	XP_004929184.1	470	4.75e-55	PREDICTED: uncharacterized protein LOC101738751 [Bombyx mori]	--	--	--	--	--	--	--	--	--	--	--	--	--	PF00347	Ribosomal protein L6	GO:0042254//GO:0006412	ribosome biogenesis//translation	GO:0003735//GO:0019843	structural constituent of ribosome//rRNA binding	GO:0005840	ribosome	--	--
c43713_g1	19.4	10.24	34.26	9.47	33.24	2056	512903211	XP_004925564.1	521	5.14e-56	PREDICTED: acyl-CoA Delta(11) desaturase-like [Bombyx mori]	27151869	AF482909.2	35	2.61e-06	Helicoverpa assulta acyl-CoA desaturase HassNPVE mRNA, complete cds	K00507	SCD, desC	stearoyl-CoA desaturase (delta-9 desaturase)	http://www.genome.jp/dbget-bin/www_bget?ko:K00507	Q6US81	362	2.48e-36	Acyl-CoA Delta(11) desaturase OS=Spodoptera littoralis PE=1 SV=1	PF00487//PF01193//PF00340//PF13520//PF14862	Fatty acid desaturase//RNA polymerase Rpb3/Rpb11 dimerisation domain//Interleukin-1 / 18//Amino acid permease//Big defensin	GO:0006629//GO:0050829//GO:0006351//GO:0006865//GO:0050830//GO:0003333	lipid metabolic process//defense response to Gram-negative bacterium//transcription, DNA-templated//amino acid transport//defense response to Gram-positive bacterium//amino acid transmembrane transport	GO:0015171//GO:0046983	amino acid transmembrane transporter activity//protein dimerization activity	GO:0016020//GO:0005615	membrane//extracellular space	KOG1600	Fatty acid desaturase
c43742_g1	18.41	3.32	14.47	0	0	1014	--	--	--	--	--	--	--	--	--	--	--	--	--	--	--	--	--	--	--	--	--	--	--	--	--	--	--	--
c43743_g2	0.09	3.72	7.87	4.63	6.05	1805	512894037	XP_004923331.1	1149	9.47e-148	PREDICTED: uncharacterized protein PFB0145c-like [Bombyx mori]	512897392	XM_004924084.1	215	1.99e-106	PREDICTED: Bombyx mori uncharacterized LOC101737432 (LOC101737432), mRNA	--	--	--	--	Q10126	322	9.14e-32	Putative uncharacterized transposon-derived protein F52C9.6 OS=Caenorhabditis elegans GN=F52C9.6 PE=5 SV=1	PF00078	Reverse transcriptase (RNA-dependent DNA polymerase)	GO:0006278	RNA-dependent DNA replication	GO:0003723//GO:0003964	RNA binding//RNA-directed DNA polymerase activity	--	--	KOG1075	FOG: Reverse transcriptase
c43755_g1	94.4	55.14	17.93	52.31	37.37	860	646700710	KDR10746.1	152	5.72e-09	hypothetical protein L798_15379 [Zootermopsis nevadensis]	--	--	--	--	--	--	--	--	--	--	--	--	--	--	--	--	--	--	--	--	--	--	--
c43773_g2	60.41	442.24	198.47	497.1	616.92	997	392514742	AFM77776.1	1107	1.75e-148	putative chymotrypsin 17, partial [Ostrinia nubilalis]	392514741	JQ904146.1	463	0	Ostrinia nubilalis putative chymotrypsin 17 (CTP17) mRNA, partial cds	K09634	TMPRSS3	transmembrane protease, serine 3	http://www.genome.jp/dbget-bin/www_bget?ko:K09634	P08897	384	5.4e-42	Collagenase OS=Hypoderma lineatum PE=1 SV=3	PF00089	Trypsin	GO:0006508	proteolysis	GO:0004252	serine-type endopeptidase activity	--	--	KOG3627	Trypsin
c43773_g3	244.13	329.52	374.45	1279.44	1482.99	855	209395382	ACI45417.1	1298	2.51e-178	chymotrypsin-like serine proteinase C3 [Ostrinia nubilalis]	209395381	EU673454.1	765	0	Ostrinia nubilalis clone 28F12 chymotrypsin-like serine proteinase C3 mRNA, complete cds	K09634	TMPRSS3	transmembrane protease, serine 3	http://www.genome.jp/dbget-bin/www_bget?ko:K09634	P08897	349	1.67e-37	Collagenase OS=Hypoderma lineatum PE=1 SV=3	PF00089	Trypsin	GO:0006508	proteolysis	GO:0004252	serine-type endopeptidase activity	--	--	KOG3627	Trypsin
c43791_g1	37.02	24.57	21.04	8.09	44.48	1139	--	--	--	--	--	--	--	--	--	--	--	--	--	--	--	--	--	--	--	--	--	--	--	--	--	--	--	--
c43802_g1	131.13	57.74	67.38	42.98	46.77	1015	512900875	XP_004924998.1	707	2.32e-88	PREDICTED: uncharacterized protein LOC101740538 [Bombyx mori]	--	--	--	--	--	--	--	--	--	--	--	--	--	PF01607//PF05326	Chitin binding Peritrophin-A domain//Seminal vesicle autoantigen (SVA)	GO:0006030	chitin metabolic process	GO:0008061	chitin binding	GO:0005576	extracellular region	--	--
c43805_g1	4.74	4.53	54.22	2.14	2.53	2181	--	--	--	--	--	--	--	--	--	--	--	--	--	--	--	--	--	--	--	--	--	--	--	--	--	--	--	--
c43827_g1	30.61	23.33	10.46	10.96	19.19	3457	357606241	EHJ64969.1	1612	0	AMP dependent coa ligase [Danaus plexippus]	--	--	--	--	--	K01904	4CL	4-coumarate--CoA ligase	http://www.genome.jp/dbget-bin/www_bget?ko:K01904	Q9S725	834	8.11e-97	4-coumarate--CoA ligase 2 OS=Arabidopsis thaliana GN=4CL2 PE=1 SV=2	PF05241//PF00501	Emopamil binding protein//AMP-binding enzyme	GO:0008152//GO:0016125//GO:0006694	metabolic process//sterol metabolic process//steroid biosynthetic process	GO:0003824//GO:0047750	catalytic activity//cholestenol delta-isomerase activity	GO:0005783//GO:0016021	endoplasmic reticulum//integral component of membrane	KOG1176	Acyl-CoA synthetase
c43874_g1	18.28	55.68	56.73	72.63	34.41	641	--	--	--	--	--	--	--	--	--	--	--	--	--	--	--	--	--	--	PF01708	Geminivirus putative movement protein	GO:0046740	transport of virus in host, cell to cell	--	--	GO:0016021	integral component of membrane	--	--
c43894_g1	36.53	85.72	129.06	16.06	25.46	799	512896089	XP_004923827.1	762	1.59e-99	PREDICTED: thioredoxin-like protein 4A-like isoform X1 [Bombyx mori] >gi|512896093|ref|XP_004923828.1| PREDICTED: thioredoxin-like protein 4A-like isoform X2 [Bombyx mori] >gi|512896097|ref|XP_004923829.1| PREDICTED: thioredoxin-like protein 4A-like isoform X3 [Bombyx mori] >gi|512896101|ref|XP_004923830.1| PREDICTED: thioredoxin-like protein 4A-like isoform X4 [Bombyx mori] >gi|357626133|gb|EHJ7…	569005352	XM_006526487.1	217	6.64e-108	PREDICTED: Mus musculus thioredoxin-like 4A (Txnl4a), transcript variant X1, mRNA	K12859	TXNL4A, DIB1	U5 snRNP protein, DIM1 family	http://www.genome.jp/dbget-bin/www_bget?ko:K12859	P83877	744	2.64e-98	Thioredoxin-like protein 4A OS=Mus musculus GN=Txnl4a PE=2 SV=1	PF00085//PF07527//PF02966	Thioredoxin//Hairy Orange//Mitosis protein DIM1	GO:0006355//GO:0045454//GO:0007067	regulation of transcription, DNA-templated//cell redox homeostasis//mitotic nuclear division	GO:0003677	DNA binding	GO:0005681	spliceosomal complex	KOG3414	Component of the U4/U6.U5 snRNP/mitosis protein DIM1
c43896_g2	129.63	94.46	229.88	91.23	70.44	719	--	--	--	--	--	--	--	--	--	--	--	--	--	--	--	--	--	--	--	--	--	--	--	--	--	--	--	--
c43902_g1	62.7	25.63	20.58	28.99	27.09	3516	512905182	XP_004925880.1	1078	2.91e-132	PREDICTED: ribosomal L1 domain-containing protein CG13096-like [Bombyx mori]	--	--	--	--	--	--	--	--	--	Q9VLK2	356	2.71e-33	Ribosomal L1 domain-containing protein CG13096 OS=Drosophila melanogaster GN=CG13096 PE=1 SV=1	PF00498	FHA domain	--	--	GO:0005515	protein binding	--	--	KOG1685	Uncharacterized conserved protein
c43907_g1	0.14	1.5	4.27	12.5	7.13	3432	357610992	EHJ67258.1	706	1.94e-111	hypothetical protein KGM_16001 [Danaus plexippus]	--	--	--	--	--	--	--	--	--	P11369	167	2.52e-10	LINE-1 retrotransposable element ORF2 protein OS=Mus musculus GN=Pol PE=1 SV=2	PF02975//PF00078	Methylamine dehydrogenase, L chain//Reverse transcriptase (RNA-dependent DNA polymerase)	GO:0006278//GO:0055114//GO:0009308	RNA-dependent DNA replication//oxidation-reduction process//amine metabolic process	GO:0003723//GO:0016638//GO:0003964	RNA binding//oxidoreductase activity, acting on the CH-NH2 group of donors//RNA-directed DNA polymerase activity	GO:0042597	periplasmic space	KOG1075	FOG: Reverse transcriptase
c43941_g1	14.54	28.73	42.19	14.59	477.2	1681	512897627	XP_004924199.1	683	6.18e-81	PREDICTED: pancreatic triacylglycerol lipase-like [Bombyx mori]	--	--	--	--	--	--	--	--	--	P81139	302	2.79e-28	Pancreatic lipase-related protein 2 OS=Cavia porcellus GN=PNLIPRP2 PE=1 SV=1	--	--	--	--	--	--	--	--	--	--
c43956_g1	509.91	142.3	265.68	237.81	250.85	1670	379046450	AFC87786.1	1848	0	yellow-d [Bombyx mori]	--	--	--	--	--	--	--	--	--	Q9BI23	517	2.66e-56	Protein yellow OS=Drosophila erecta GN=y PE=3 SV=1	PF02110//PF02069	Hydroxyethylthiazole kinase family//Prokaryotic metallothionein	GO:0009228//GO:0006772	thiamine biosynthetic process//thiamine metabolic process	GO:0046872//GO:0004417	metal ion binding//hydroxyethylthiazole kinase activity	--	--	--	--
c43957_g1	59.88	29.12	47.18	126.08	129.43	2491	456005210	AGG36457.1	1551	0	glycosyltransferase 2 [Chilo suppressalis]	--	--	--	--	--	--	--	--	--	Q88168	759	1e-88	Ecdysteroid UDP-glucosyltransferase OS=Spodoptera littoralis nuclear polyhedrosis virus GN=EGT PE=3 SV=1	PF00201//PF04101	UDP-glucoronosyl and UDP-glucosyl transferase//Glycosyltransferase family 28 C-terminal domain	GO:0008152//GO:0030259//GO:0005975	metabolic process//lipid glycosylation//carbohydrate metabolic process	GO:0016758//GO:0030246	transferase activity, transferring hexosyl groups//carbohydrate binding	--	--	KOG1192	UDP-glucuronosyl and UDP-glucosyl transferase
c43963_g1	56.41	6453.51	1092.53	1423.14	1749.7	2343	110743533	BAE98324.1	2742	0	methionine-rich storage protein [Chilo suppressalis]	5869986	AJ249470.1	543	0	Spodoptera litura mRNA for methionine-rich storage protein (SL-1 gene)	--	--	--	--	Q06342	2464	0	Basic juvenile hormone-suppressible protein 1 OS=Trichoplusia ni GN=BJSP-1 PE=1 SV=1	--	--	--	--	--	--	--	--	--	--
c43987_g1	425.66	818.5	477.42	589.81	539.96	721	357622058	EHJ73674.1	216	8.24e-19	hypothetical protein KGM_05173 [Danaus plexippus]	--	--	--	--	--	--	--	--	--	--	--	--	--	--	--	--	--	--	--	--	--	--	--
c44003_g1	40.6	12.54	9.62	21.38	17.03	1152	--	--	--	--	--	--	--	--	--	--	--	--	--	--	--	--	--	--	--	--	--	--	--	--	--	--	--	--
c44007_g1	20.18	59.6	27.95	7.04	43.35	1040	512894256	XP_004923386.1	406	6.56e-44	PREDICTED: uncharacterized protein LOC101746888 [Bombyx mori]	--	--	--	--	--	--	--	--	--	--	--	--	--	--	--	--	--	--	--	--	--	--	--
c44008_g1	248.94	266.21	452.66	236.43	279.46	1478	301070154	ADK55523.1	667	6.99e-81	small heat shock protein [Spodoptera litura]	--	--	--	--	--	K09542	CRYAB	crystallin, alpha B	http://www.genome.jp/dbget-bin/www_bget?ko:K09542	P02505	145	2.68e-09	Alpha-crystallin A chain OS=Rhea americana GN=CRYAA PE=1 SV=1	--	--	GO:0007423//GO:0006950	sensory organ development//response to stress	GO:0005212	structural constituent of eye lens	--	--	KOG3591	Alpha crystallins
c44029_g1	141.47	62.42	58.34	50.89	58.93	1085	389612538	BAM19702.1	1211	1.78e-164	fibrillarin, partial [Papilio xuthus]	449446010	XM_004140717.1	78	1.7e-30	PREDICTED: Cucumis sativus mediator of RNA polymerase II transcription subunit 36a-like (LOC101213750), mRNA	K14563	NOP1, FBL	rRNA 2'-O-methyltransferase fibrillarin	http://www.genome.jp/dbget-bin/www_bget?ko:K14563	Q9W1V3	1157	2.42e-156	rRNA 2'-O-methyltransferase fibrillarin OS=Drosophila melanogaster GN=Fib PE=2 SV=1	PF08704//PF01135//PF01269	tRNA methyltransferase complex GCD14 subunit//Protein-L-isoaspartate(D-aspartate) O-methyltransferase (PCMT)//Fibrillarin	GO:0008033//GO:0006479//GO:0030488//GO:0006364//GO:0009451//GO:0006464//GO:0046500	tRNA processing//protein methylation//tRNA methylation//rRNA processing//RNA modification//cellular protein modification process//S-adenosylmethionine metabolic process	GO:0008168//GO:0003723//GO:0016429//GO:0004719	methyltransferase activity//RNA binding//tRNA (adenine-N1-)-methyltransferase activity//protein-L-isoaspartate (D-aspartate) O-methyltransferase activity	GO:0031515	tRNA (m1A) methyltransferase complex	KOG1596	Fibrillarin and related nucleolar RNA-binding proteins
c44042_g1	47.89	59.38	101.25	29.76	40.26	2523	512917230	XP_004928837.1	818	3.77e-99	PREDICTED: protein windbeutel-like [Bombyx mori]	--	--	--	--	--	K09586	ERP29	endoplasmic reticulum protein 29	http://www.genome.jp/dbget-bin/www_bget?ko:K09586	O44342	369	1.54e-37	Protein windbeutel OS=Drosophila melanogaster GN=wbl PE=1 SV=1	PF07912//PF07749	ERp29, N-terminal domain//Endoplasmic reticulum protein ERp29, C-terminal domain	GO:0009306	protein secretion	--	--	GO:0005788//GO:0005783	endoplasmic reticulum lumen//endoplasmic reticulum	--	--
c44043_g1	51.81	35.06	66.98	88.13	96.61	1331	512910389	XP_004927160.1	1352	0	PREDICTED: uncharacterized protein ZK1073.1-like isoform X1 [Bombyx mori]	--	--	--	--	--	--	--	--	--	O02485	599	1.68e-71	Uncharacterized protein ZK1073.1 OS=Caenorhabditis elegans GN=ZK1073.1 PE=3 SV=1	--	--	--	--	--	--	--	--	--	--
c44116_g1	3.09	19.25	45.92	8.75	5.05	533	512930321	XP_004932038.1	380	1.14e-39	PREDICTED: uncharacterized protein LOC101742276 [Bombyx mori]	--	--	--	--	--	--	--	--	--	--	--	--	--	--	--	--	--	--	--	--	--	--	--
c44123_g1	43.67	3.78	1.01	4.33	4.1	795	--	--	--	--	--	--	--	--	--	--	--	--	--	--	--	--	--	--	PF06703	Microsomal signal peptidase 25 kDa subunit (SPC25)	GO:0006465	signal peptide processing	GO:0008233	peptidase activity	GO:0005787//GO:0016021	signal peptidase complex//integral component of membrane	--	--
c44128_g1	806.61	1145.41	1021.89	1660.6	1332.5	1564	389611075	BAM19148.1	1727	0	arginine kinase [Papilio polytes]	292397847	GU726905.1	869	0	Heliothis virescens arginine kinase mRNA, complete cds	K00934	E2.7.3.3	arginine kinase	http://www.genome.jp/dbget-bin/www_bget?ko:K00934	Q95PM9	1696	0	Arginine kinase OS=Plodia interpunctella GN=ARGK PE=1 SV=1	PF00217//PF02807	ATP:guanido phosphotransferase, C-terminal catalytic domain//ATP:guanido phosphotransferase, N-terminal domain	--	--	GO:0016772//GO:0016301	transferase activity, transferring phosphorus-containing groups//kinase activity	--	--	KOG3581	Creatine kinases
c44132_g1	27.3	34.44	50.65	28.52	56.07	1567	357611961	EHJ67737.1	509	5.62e-58	hypothetical protein KGM_03997 [Danaus plexippus]	--	--	--	--	--	--	--	--	--	--	--	--	--	PF05399//PF02116//PF04346//PF03100	Ectropic viral integration site 2A protein (EVI2A)//Fungal pheromone mating factor STE2 GPCR//Ethanolamine utilisation protein, EutH//CcmE	GO:0017004//GO:0007186//GO:0034229//GO:0019236//GO:0017003//GO:0007606	cytochrome complex assembly//G-protein coupled receptor signaling pathway//ethanolamine transport//response to pheromone//protein-heme linkage//sensory perception of chemical stimulus	GO:0034228//GO:0004932	ethanolamine transmembrane transporter activity//mating-type factor pheromone receptor activity	GO:0005886//GO:0016020//GO:0016021	plasma membrane//membrane//integral component of membrane	--	--
c44141_g1	1.62	20.57	0.28	16.45	30.3	1022	--	--	--	--	--	--	--	--	--	--	--	--	--	--	--	--	--	--	PF06236//PF02839	Tyrosinase co-factor MelC1//Carbohydrate binding domain	GO:0042438//GO:0005975	melanin biosynthetic process//carbohydrate metabolic process	GO:0030246//GO:0005507//GO:0004553	carbohydrate binding//copper ion binding//hydrolase activity, hydrolyzing O-glycosyl compounds	GO:0005576	extracellular region	--	--
c44145_g1	373.48	643.9	1288.29	634.76	469	1648	512889415	XP_004922272.1	193	1.62e-13	PREDICTED: uncharacterized protein LOC101745021 [Bombyx mori]	--	--	--	--	--	--	--	--	--	--	--	--	--	PF03039	Interleukin-12 alpha subunit	GO:0040007//GO:0008283//GO:0007165//GO:0006955	growth//cell proliferation//signal transduction//immune response	GO:0008083//GO:0005143	growth factor activity//interleukin-12 receptor binding	GO:0042022//GO:0005576	interleukin-12 receptor complex//extracellular region	--	--
c44213_g2	153.94	86.43	214.35	521.38	368.95	2162	392514702	AFM77756.1	1287	2.17e-170	trypsin-like serine protease 8 [Ostrinia nubilalis]	392514701	JQ904126.1	719	0	Ostrinia nubilalis trypsin-like serine protease 8 (Try8) mRNA, complete cds	K09640	TMPRSS9	transmembrane protease, serine 9	http://www.genome.jp/dbget-bin/www_bget?ko:K09640	P35042	664	2.91e-79	Trypsin CFT-1 OS=Choristoneura fumiferana PE=1 SV=1	PF00089	Trypsin	GO:0006508	proteolysis	GO:0004252	serine-type endopeptidase activity	--	--	KOG3627	Trypsin
c44252_g1	178.28	219.63	53.72	356.38	336.42	895	209395374	ACI45413.1	1153	1.69e-156	trypsin-like serine proteinase T21 [Ostrinia nubilalis]	209395373	EU673450.1	762	0	Ostrinia nubilalis clone 19B03 trypsin-like serine proteinase T21 mRNA, complete cds	K01312	PRSS	trypsin	http://www.genome.jp/dbget-bin/www_bget?ko:K01312	P35042	405	1.76e-45	Trypsin CFT-1 OS=Choristoneura fumiferana PE=1 SV=1	PF00089	Trypsin	GO:0006508	proteolysis	GO:0004252	serine-type endopeptidase activity	--	--	KOG3627	Trypsin
c44262_g1	374.32	147.87	146.72	155.43	267.77	4927	112982938	NP_001037099.1	842	1.26e-95	chorion b-ZIP transcription factor [Bombyx mori] >gi|54401523|gb|AAV34566.1| chorion b-ZIP transcription factor [Bombyx mori]	--	--	--	--	--	--	--	--	--	--	--	--	--	PF07716//PF08070//PF00170	Basic region leucine zipper//DTHCT (NUC029) region//bZIP transcription factor	GO:0006265//GO:0006355	DNA topological change//regulation of transcription, DNA-templated	GO:0005524//GO:0003918//GO:0003677//GO:0043565//GO:0003700	ATP binding//DNA topoisomerase type II (ATP-hydrolyzing) activity//DNA binding//sequence-specific DNA binding//sequence-specific DNA binding transcription factor activity	GO:0005634//GO:0005667	nucleus//transcription factor complex	--	--
c44272_g1	22.94	2.87	10.08	14.05	3.44	1397	512894468	XP_004923438.1	1570	0	PREDICTED: protein FAM154A-like [Bombyx mori]	--	--	--	--	--	--	--	--	--	Q4R7D3	139	7.36e-08	Protein FAM154A OS=Macaca fascicularis GN=FAM154A PE=2 SV=2	--	--	--	--	--	--	--	--	--	--
c44277_g1	72.56	17.73	22.37	37.74	85.4	610	--	--	--	--	--	345548869	JF339040.1	99	1.98e-42	Ostrinia nubilalis aminopeptidase N3b (apn3b) gene, partial cds; and aminopeptidase N3a (apn3a) and aminopeptidase N3c (apn3c) genes, complete cds	--	--	--	--	--	--	--	--	--	--	--	--	--	--	--	--	--	--
c44279_g1	79.65	44.26	40.79	28.92	39.29	2657	357630383	EHJ78544.1	2184	0	chitin deacetylase 4 [Danaus plexippus]	645033089	XM_001607939.3	197	2.99e-96	PREDICTED: Nasonia vitripennis uncharacterized LOC100123586 (LOC100123586), mRNA	--	--	--	--	--	--	--	--	PF01607//PF01522	Chitin binding Peritrophin-A domain//Polysaccharide deacetylase	GO:0005975//GO:0006030//GO:0006807	carbohydrate metabolic process//chitin metabolic process//nitrogen compound metabolic process	GO:0016810//GO:0008061	hydrolase activity, acting on carbon-nitrogen (but not peptide) bonds//chitin binding	GO:0005576	extracellular region	--	--
c44285_g1	0.09	0.37	2.69	0.81	3.27	6341	662202491	XP_008474543.1	4251	0	PREDICTED: uncharacterized protein LOC103511594 [Diaphorina citri]	--	--	--	--	--	--	--	--	--	Q0R4F1	359	2.33e-33	ATP-dependent DNA helicase PIF1 OS=Xenopus laevis GN=pif1 PE=2 SV=1	PF05970//PF02939	PIF1-like helicase//UcrQ family	GO:0006281//GO:0006119//GO:0006118//GO:0015992//GO:0000723	DNA repair//oxidative phosphorylation//electron transport//proton transport//telomere maintenance	GO:0008121//GO:0003678	ubiquinol-cytochrome-c reductase activity//DNA helicase activity	GO:0005657	replication fork	KOG0987	DNA helicase PIF1/RRM3
c44302_g1	5.42	3.89	8.53	23.73	10.81	1912	357605426	EHJ64614.1	144	1.42e-06	putative lysozyme [Danaus plexippus]	--	--	--	--	--	--	--	--	--	--	--	--	--	--	--	--	--	--	--	--	--	--	--
c44303_g1	62.87	23.46	25.23	13.02	20.96	1812	512901692	XP_004925198.1	2425	0	PREDICTED: 60S ribosomal export protein NMD3-like [Bombyx mori]	--	--	--	--	--	K07562	NMD3	nonsense-mediated mRNA decay protein 3	http://www.genome.jp/dbget-bin/www_bget?ko:K07562	Q6P2Z6	1446	0	60S ribosomal export protein NMD3 OS=Xenopus tropicalis GN=nmd3 PE=2 SV=1	PF03575//PF05025	Peptidase family S51//RbsD / FucU transport protein family	GO:0005996//GO:0006508	monosaccharide metabolic process//proteolysis	GO:0048029//GO:0016853//GO:0008236	monosaccharide binding//isomerase activity//serine-type peptidase activity	--	--	KOG2613	NMD protein affecting ribosome stability and mRNA decay
c44304_g1	3.07	17.07	41.56	3.66	3.3	1287	512898421	XP_004924396.1	465	1.06e-51	PREDICTED: uncharacterized protein LOC101737675 [Bombyx mori]	--	--	--	--	--	--	--	--	--	--	--	--	--	PF10590//PF02944	Pyridoxine 5'-phosphate oxidase C-terminal dimerisation region//BESS motif	GO:0055114	oxidation-reduction process	GO:0016638//GO:0003677	oxidoreductase activity, acting on the CH-NH2 group of donors//DNA binding	--	--	--	--
c44331_g1	35.52	31.52	79.66	31.05	56.9	1579	--	--	--	--	--	--	--	--	--	--	--	--	--	--	--	--	--	--	--	--	--	--	--	--	--	--	--	--
c44367_g1	36.64	17.54	12.95	14.59	7.88	1222	--	--	--	--	--	--	--	--	--	--	--	--	--	--	--	--	--	--	--	--	--	--	--	--	--	--	--	--
c44367_g2	45.36	13.49	15.33	92.46	64.89	1905	512918641	XP_004929183.1	386	1.91e-39	PREDICTED: androgen-induced gene 1 protein-like [Bombyx mori] >gi|512939880|ref|XP_004934348.1| PREDICTED: androgen-induced gene 1 protein-like [Bombyx mori]	--	--	--	--	--	--	--	--	--	Q9D8B1	268	1.92e-24	Androgen-induced gene 1 protein OS=Mus musculus GN=Aig1 PE=2 SV=1	PF04750	FAR-17a/AIG1-like protein	--	--	--	--	GO:0016021	integral component of membrane	KOG3989	Beta-2-glycoprotein I
c44371_g1	7.64	5.97	8.37	27.82	5.71	2399	357621536	EHJ73336.1	2049	0	hypothetical protein KGM_10254 [Danaus plexippus]	--	--	--	--	--	--	--	--	--	Q8CDU5	287	5.82e-25	EF-hand domain-containing family member B OS=Mus musculus GN=Efhb PE=2 SV=2	PF02928//PF07464	C5HC2 zinc finger//Apolipophorin-III precursor (apoLp-III)	GO:0006869	lipid transport	GO:0008289	lipid binding	GO:0005576//GO:0005634	extracellular region//nucleus	--	--
c44375_g1	3.98	1.87	0.07	0.14	0.13	4422	675389340	KFM82237.1	1592	0	Retrovirus-related Pol polyprotein from transposon 17.6, partial [Stegodyphus mimosarum]	--	--	--	--	--	--	--	--	--	P0CT43	539	2.54e-75	Transposon Tf2-8 polyprotein OS=Schizosaccharomyces pombe (strain 972 / ATCC 24843) GN=Tf2-8 PE=3 SV=1	PF00078//PF00665	Reverse transcriptase (RNA-dependent DNA polymerase)//Integrase core domain	GO:0006278//GO:0015074	RNA-dependent DNA replication//DNA integration	GO:0003723//GO:0003964	RNA binding//RNA-directed DNA polymerase activity	--	--	KOG0017	FOG: Transposon-encoded proteins with TYA, reverse transcriptase, integrase domains in various combinations
c44378_g1	61.5	73.74	132	143.76	133.65	5059	357617131	EHJ70601.1	831	3.06e-97	hypothetical protein KGM_06329 [Danaus plexippus]	--	--	--	--	--	K11346	ING4	inhibitor of growth protein 4	http://www.genome.jp/dbget-bin/www_bget?ko:K11346	Q9D8Y8	523	1.32e-57	Inhibitor of growth protein 5 OS=Mus musculus GN=Ing5 PE=1 SV=1	PF11593//PF00628//PF04086	Mediator complex subunit 3 fungal//PHD-finger//Signal recognition particle, alpha subunit, N-terminal	GO:0006886//GO:0006184//GO:0006357	intracellular protein transport//GTP catabolic process//regulation of transcription from RNA polymerase II promoter	GO:0005047//GO:0001104//GO:0003924//GO:0005515//GO:0043169//GO:0005525	signal recognition particle binding//RNA polymerase II transcription cofactor activity//GTPase activity//protein binding//cation binding//GTP binding	GO:0005786//GO:0005785//GO:0016592	signal recognition particle, endoplasmic reticulum targeting//signal recognition particle receptor complex//mediator complex	KOG1973	Chromatin remodeling protein, contains PHD Zn-finger
c44381_g1	38.92	21.65	15.63	28.94	26.89	4427	512892015	XP_004922826.1	3216	0	PREDICTED: host cell factor 1-like [Bombyx mori]	512892014	XM_004922769.1	610	0	PREDICTED: Bombyx mori host cell factor 1-like (LOC101746972), mRNA	K14966	HCFC	host cell factor	http://www.genome.jp/dbget-bin/www_bget?ko:K14966	P51610	1535	3.34e-180	Host cell factor 1 OS=Homo sapiens GN=HCFC1 PE=1 SV=2	PF07646//PF01344//PF03118	Kelch motif//Kelch motif//Bacterial RNA polymerase, alpha chain C terminal domain	GO:0006144//GO:0006206//GO:0006351	purine nucleobase metabolic process//pyrimidine nucleobase metabolic process//transcription, DNA-templated	GO:0005515//GO:0003899//GO:0003677	protein binding//DNA-directed RNA polymerase activity//DNA binding	GO:0005730	nucleolus	KOG4152	Host cell transcription factor HCFC1
c44383_g1	721.32	636.46	911.56	1058.57	1262.55	1789	409898429	AFV46312.1	1701	0	serine proteinase inhibitor 1 [Ostrinia furnacalis]	409898428	JX524148.1	1083	0	Ostrinia furnacalis serine proteinase inhibitor 1 mRNA, complete cds	--	--	--	--	P14754	951	3.86e-121	Alaserpin OS=Manduca sexta PE=1 SV=1	PF05151	Photosystem II reaction centre M protein (PsbM)	GO:0019684//GO:0015979	photosynthesis, light reaction//photosynthesis	--	--	GO:0009523//GO:0016021	photosystem II//integral component of membrane	KOG2392	Serpin
c44394_g1	763.91	293.72	910.14	1464.75	997.68	801	472271926	AGI37363.1	502	1.4e-60	chemosensory protein 2 [Cnaphalocrocis medinalis]	--	--	--	--	--	--	--	--	--	Q9W1C9	231	4.8e-22	Ejaculatory bulb-specific protein 3 OS=Drosophila melanogaster GN=PebIII PE=1 SV=2	--	--	--	--	--	--	--	--	--	--
c44405_g1	58.88	155.33	91.2	75.31	142.38	1843	357622625	EHJ74051.1	408	6.26e-40	hypothetical protein KGM_18593 [Danaus plexippus]	--	--	--	--	--	--	--	--	--	Q91ZV7	282	3.6e-25	Plexin domain-containing protein 1 OS=Mus musculus GN=Plxdc1 PE=1 SV=2	PF01437	Plexin repeat	--	--	--	--	GO:0016020	membrane	KOG3848	Extracellular protein TEM7, contains PSI domain (tumor endothelial marker in humans)
c44430_g1	61.54	77.73	58.51	108.22	88.22	8103	645014379	XP_008203456.1	6885	0	PREDICTED: uncharacterized protein LOC100118209 isoform X3 [Nasonia vitripennis]	195474178	XM_002089333.1	220	1.5e-108	Drosophila yakuba GE24532 (Dyak\GE24532), mRNA	--	--	--	--	Q2KHS5	685	1.78e-77	2-acylglycerol O-acyltransferase 2-A OS=Xenopus laevis GN=mogat2-a PE=2 SV=1	PF00578//PF08534//PF03219//PF00624//PF00085//PF02938//PF02020//PF03982	AhpC/TSA family//Redoxin//TLC ATP/ADP transporter//Flocculin repeat//Thioredoxin//GAD domain//eIF4-gamma/eIF5/eIF2-epsilon//Diacylglycerol acyltransferase	GO:0000128//GO:0006418//GO:0006810//GO:0045454//GO:0055114	flocculation//tRNA aminoacylation for protein translation//transport//cell redox homeostasis//oxidation-reduction process	GO:0005471//GO:0016491//GO:0016209//GO:0005515//GO:0016747//GO:0005524//GO:0004812	ATP:ADP antiporter activity//oxidoreductase activity//antioxidant activity//protein binding//transferase activity, transferring acyl groups other than amino-acyl groups//ATP binding//aminoacyl-tRNA ligase activity	GO:0005737//GO:0016021	cytoplasm//integral component of membrane	KOG0191	Thioredoxin/protein disulfide isomerase
c44436_g1	56.42	43.01	49.87	52.78	119.41	2840	148906269	ABR16290.1	966	4.62e-117	unknown [Picea sitchensis]	148906268	EF676384.1	54	9.95e-17	Picea sitchensis clone WS02734_O04 unknown mRNA	--	--	--	--	G5EFX6	167	1.94e-10	Slit homolog 1 protein OS=Caenorhabditis elegans GN=slt-1 PE=3 SV=1	PF00560	Leucine Rich Repeat	--	--	GO:0005515	protein binding	--	--	KOG4237	Extracellular matrix protein slit, contains leucine-rich and EGF-like repeats
c44437_g1	100.77	95.77	112.58	188.81	151.29	2343	523587998	AGQ53952.1	2082	0	enolase [Spodoptera litura]	440211360	JQ789677.1	1111	0	Ostrinia furnacalis voucher Osfu putative enolase protein mRNA, partial cds	K01689	ENO, eno	enolase	http://www.genome.jp/dbget-bin/www_bget?ko:K01689	P15007	1858	0	Enolase OS=Drosophila melanogaster GN=Eno PE=1 SV=2	PF00113//PF03952	Enolase, C-terminal TIM barrel domain//Enolase, N-terminal domain	GO:0000162//GO:0009094//GO:0006094//GO:0006571//GO:0006096	tryptophan biosynthetic process//L-phenylalanine biosynthetic process//gluconeogenesis//tyrosine biosynthetic process//glycolytic process	GO:0000287//GO:0004634	magnesium ion binding//phosphopyruvate hydratase activity	GO:0000015	phosphopyruvate hydratase complex	KOG2670	Enolase
c44450_g1	0.93	4.26	19.11	1.14	2.55	1527	--	--	--	--	--	--	--	--	--	--	--	--	--	--	--	--	--	--	--	--	--	--	--	--	--	--	--	--
c44453_g1	7.42	25.76	23	12.2	44.98	1971	306518660	NP_001182391.1	2321	0	alpha amylase precursor [Bombyx mori] >gi|213495553|gb|ACJ49024.1| alpha amylase [Bombyx mori]	--	--	--	--	--	K01187	malZ	alpha-glucosidase	http://www.genome.jp/dbget-bin/www_bget?ko:K01187	P07190	1476	0	Maltase A1 OS=Drosophila melanogaster GN=Mal-A1 PE=2 SV=2	PF00128	Alpha amylase, catalytic domain	GO:0005975	carbohydrate metabolic process	GO:0043169//GO:0003824	cation binding//catalytic activity	--	--	KOG0471	Alpha-amylase
c44458_g1	0.2	13.75	26.06	4.82	1.49	972	--	--	--	--	--	--	--	--	--	--	--	--	--	--	--	--	--	--	--	--	--	--	--	--	--	--	--	--
c44499_g1	39.98	27.93	31.64	25.1	10.01	738	--	--	--	--	--	--	--	--	--	--	--	--	--	--	--	--	--	--	--	--	--	--	--	--	--	--	--	--
c44501_g1	1877.09	1333.4	1096.3	426.54	618.07	1373	284813565	NP_001165388.1	1937	0	aliphatic nitrilase [Bombyx mori] >gi|283558277|gb|ADB27116.1| aliphatic nitrilase [Bombyx mori]	--	--	--	--	--	K01431	UPB1	beta-ureidopropionase	http://www.genome.jp/dbget-bin/www_bget?ko:K01431	Q5RBM6	1205	2.09e-161	Beta-ureidopropionase OS=Pongo abelii GN=UPB1 PE=2 SV=1	PF00795	Carbon-nitrogen hydrolase	GO:0006807	nitrogen compound metabolic process	GO:0016810	hydrolase activity, acting on carbon-nitrogen (but not peptide) bonds	--	--	KOG0806	Carbon-nitrogen hydrolase
c44510_g2	71.84	61.83	38.9	7.49	18.01	1357	357614337	EHJ69029.1	490	1.32e-54	hypothetical protein KGM_09786 [Danaus plexippus]	--	--	--	--	--	K10250	ELOVL7	elongation of very long chain fatty acids protein 7	http://www.genome.jp/dbget-bin/www_bget?ko:K10250	Q9D2Y9	393	4.65e-42	Elongation of very long chain fatty acids protein 7 OS=Mus musculus GN=Elovl7 PE=2 SV=1	PF01151	GNS1/SUR4 family	--	--	--	--	GO:0016021	integral component of membrane	KOG3071	Fatty acyl-CoA elongase/Polyunsaturated fatty acid specific elongation enzyme
c44515_g1	8.23	2.4	26.36	3.88	22.39	2916	512906982	XP_004926330.1	1736	0	PREDICTED: uncharacterized protein LOC101742449 [Bombyx mori]	--	--	--	--	--	K00134	GAPDH, gapA	glyceraldehyde 3-phosphate dehydrogenase	http://www.genome.jp/dbget-bin/www_bget?ko:K00134	Q6BMK0	872	2.54e-106	Glyceraldehyde-3-phosphate dehydrogenase OS=Debaryomyces hansenii (strain ATCC 36239 / CBS 767 / JCM 1990 / NBRC 0083 / IGC 2968) GN=GPD PE=3 SV=1	PF02800//PF00044	Glyceraldehyde 3-phosphate dehydrogenase, C-terminal domain//Glyceraldehyde 3-phosphate dehydrogenase, NAD binding domain	GO:0055114	oxidation-reduction process	GO:0016620	oxidoreductase activity, acting on the aldehyde or oxo group of donors, NAD or NADP as acceptor	--	--	KOG0657	Glyceraldehyde 3-phosphate dehydrogenase
c44563_g1	100.08	50.31	52.97	36.59	73.81	1195	--	--	--	--	--	--	--	--	--	--	--	--	--	--	--	--	--	--	--	--	--	--	--	--	--	--	--	--
c44588_g1	0.02	2.81	0.01	4.39	0.03	4384	415798	CAA81643.1	2188	0	blastopia polyprotein [Drosophila melanogaster]	--	--	--	--	--	K16489	SFI1	protein SFI1	http://www.genome.jp/dbget-bin/www_bget?ko:K16489	Q99315	916	3.86e-100	Transposon Ty3-G Gag-Pol polyprotein OS=Saccharomyces cerevisiae (strain ATCC 204508 / S288c) GN=TY3B-G PE=1 SV=3	PF00665//PF00078//PF01818//PF00098	Integrase core domain//Reverse transcriptase (RNA-dependent DNA polymerase)//Bacteriophage translational regulator//Zinc knuckle	GO:0006278//GO:0015074	RNA-dependent DNA replication//DNA integration	GO:0003723//GO:0008270//GO:0003676//GO:0003964	RNA binding//zinc ion binding//nucleic acid binding//RNA-directed DNA polymerase activity	--	--	KOG0017	FOG: Transposon-encoded proteins with TYA, reverse transcriptase, integrase domains in various combinations
c44594_g1	51.04	19.19	19.92	15.92	43.01	1095	389612106	BAM19576.1	145	4.27e-08	unknown protein, partial [Papilio xuthus]	--	--	--	--	--	--	--	--	--	--	--	--	--	--	--	--	--	--	--	--	--	--	--
c44596_g1	29.47	16.06	11.35	16.29	14.24	2367	512916118	XP_004928554.1	2713	0	PREDICTED: protein arginine N-methyltransferase 5-like isoform X2 [Bombyx mori]	--	--	--	--	--	K02516	PRMT5, HSL7	protein arginine N-methyltransferase 5	http://www.genome.jp/dbget-bin/www_bget?ko:K02516	O14744	1308	1.44e-168	Protein arginine N-methyltransferase 5 OS=Homo sapiens GN=PRMT5 PE=1 SV=4	PF05185	PRMT5 arginine-N-methyltransferase	GO:0006479	protein methylation	GO:0008168	methyltransferase activity	--	--	KOG0822	Protein kinase inhibitor
c44612_g1	195.23	98.79	76.43	148.05	129.83	2979	--	--	--	--	--	389614586	AK404855.1	186	4.37e-90	Papilio polytes mRNA for unknown unsecreted protein, complete cds, sequence id: Pp-0225, expressed in epidermis	--	--	--	--	--	--	--	--	--	--	--	--	--	--	--	--	--	--
c44617_g1	55.58	27.84	38.11	7.96	29.72	724	512844592	XP_002934849.2	161	1.04e-09	PREDICTED: zinc finger MYM-type protein 1-like [Xenopus (Silurana) tropicalis]	--	--	--	--	--	--	--	--	--	--	--	--	--	--	--	--	--	--	--	--	--	--	--
c44629_g2	21.91	7.74	13.28	11.77	7.44	2432	--	--	--	--	--	--	--	--	--	--	--	--	--	--	--	--	--	--	--	--	--	--	--	--	--	--	--	--
c44636_g1	141.16	69.54	50.97	62.01	74.7	1061	357617806	EHJ71003.1	664	3.36e-83	putative prefoldin subunit 5 [Danaus plexippus]	--	--	--	--	--	K04797	pfdA, PFDN5	prefoldin alpha subunit	http://www.genome.jp/dbget-bin/www_bget?ko:K04797	Q9VCZ8	357	5.45e-39	Probable prefoldin subunit 5 OS=Drosophila melanogaster GN=CG7048 PE=2 SV=1	PF02996	Prefoldin subunit	GO:0006457	protein folding	GO:0051082	unfolded protein binding	GO:0016272	prefoldin complex	KOG3048	Molecular chaperone Prefoldin, subunit 5
c44642_g1	18.11	38.61	72.5	26.07	19.09	2045	682122010	AIN34700.1	1365	4.09e-180	fatty alcohol acetyltransferase [Agrotis segetum]	--	--	--	--	--	--	--	--	--	O46107	581	2.1e-65	Lipase 1 OS=Drosophila melanogaster GN=Lip1 PE=2 SV=2	PF04083//PF04644	Partial alpha/beta-hydrolase lipase region//Motilin/ghrelin	GO:0006629//GO:0007165	lipid metabolic process//signal transduction	GO:0005179	hormone activity	GO:0005576	extracellular region	KOG2624	Triglyceride lipase-cholesterol esterase
c44645_g1	18.39	85.85	108.55	14.32	9.58	1776	512916773	XP_004928722.1	889	3.27e-113	PREDICTED: protein OPI10 homolog isoform X1 [Bombyx mori] >gi|512916777|ref|XP_004928723.1| PREDICTED: protein OPI10 homolog isoform X2 [Bombyx mori]	--	--	--	--	--	--	--	--	--	Q7PRB5	624	2.68e-75	Protein OPI10 homolog OS=Anopheles gambiae GN=AGAP002426 PE=3 SV=3	--	--	--	--	--	--	--	--	KOG4067	Uncharacterized conserved protein
c44654_g1	25.08	14.23	9.88	14.97	15.21	2957	357627630	EHJ77268.1	2640	0	putative shoc2 [Danaus plexippus]	86264150	DQ355156.1	45	1.04e-11	Penaeus monodon leucine-rich repeat protein mRNA, complete cds	--	--	--	--	B0W6M9	2091	0	Leucine-rich repeat protein soc-2 homolog OS=Culex quinquefasciatus GN=Sur-8 PE=3 SV=1	PF01226//PF00560	Formate/nitrite transporter//Leucine Rich Repeat	GO:0006810	transport	GO:0005215//GO:0005515	transporter activity//protein binding	GO:0016020	membrane	KOG0619	FOG: Leucine rich repeat
c44718_g1	8.76	2.95	0.05	0.33	3.17	2080	662221714	XP_008485064.1	845	1.42e-101	PREDICTED: RNA-directed DNA polymerase from mobile element jockey-like [Diaphorina citri] >gi|662221716|ref|XP_008485065.1| PREDICTED: RNA-directed DNA polymerase from mobile element jockey-like [Diaphorina citri]	--	--	--	--	--	--	--	--	--	Q9NBX4	339	2.13e-31	Probable RNA-directed DNA polymerase from transposon X-element OS=Drosophila melanogaster GN=X-element\ORF2 PE=3 SV=1	PF00078	Reverse transcriptase (RNA-dependent DNA polymerase)	GO:0006278	RNA-dependent DNA replication	GO:0003964//GO:0003723	RNA-directed DNA polymerase activity//RNA binding	--	--	KOG1075	FOG: Reverse transcriptase
c44761_g1	187.29	290.48	435.21	449.69	372.93	1004	357625468	EHJ75904.1	1207	7.94e-163	adhesion-like transmembrane protein [Danaus plexippus]	--	--	--	--	--	--	--	--	--	--	--	--	--	PF01436	NHL repeat	--	--	GO:0005515	protein binding	GO:0016021	integral component of membrane	--	--
c44768_g1	29.17	1.59	2.02	3.99	3.92	1701	364023585	AEW46867.1	1663	0	seminal fluid protein CSSFP001 [Chilo suppressalis]	305410941	CP002183.1	36	5.99e-07	Bacillus subtilis subsp. spizizenii str. W23, complete genome	K01229	LCT	lactase-phlorizin hydrolase	http://www.genome.jp/dbget-bin/www_bget?ko:K01229	Q95X01	1076	2.93e-139	Myrosinase 1 OS=Brevicoryne brassicae PE=1 SV=1	PF00232	Glycosyl hydrolase family 1	GO:0005975	carbohydrate metabolic process	GO:0003824//GO:0004553	catalytic activity//hydrolase activity, hydrolyzing O-glycosyl compounds	--	--	--	--
c44772_g1	1.99	6.79	0.95	19.94	21.2	3463	512931994	XP_004932436.1	1895	0	PREDICTED: sodium-coupled monocarboxylate transporter 1-like [Bombyx mori]	--	--	--	--	--	K14388	SLC5A8_12, SMCT	solute carrier family 5 (sodium-coupled monocarboxylate transporter), member 8/12	http://www.genome.jp/dbget-bin/www_bget?ko:K14388	Q8N695	623	9.5e-68	Sodium-coupled monocarboxylate transporter 1 OS=Homo sapiens GN=SLC5A8 PE=1 SV=2	PF01674//PF00474//PF01764//PF07819	Lipase (class 2)//Sodium:solute symporter family//Lipase (class 3)//PGAP1-like protein	GO:0006886//GO:0046486//GO:0016042//GO:0006629//GO:0006810//GO:0006505//GO:0055085	intracellular protein transport//glycerolipid metabolic process//lipid catabolic process//lipid metabolic process//transport//GPI anchor metabolic process//transmembrane transport	GO:0004806//GO:0016788//GO:0005215//GO:0016787	triglyceride lipase activity//hydrolase activity, acting on ester bonds//transporter activity//hydrolase activity	GO:0016020	membrane	KOG2349	Na+:iodide/myo-inositol/multivitamin symporters
c44772_g2	28.68	79.89	38.84	177.78	282.35	1527	171740903	ACB54946.1	942	8.33e-121	inactive lipase [Helicoverpa armigera]	--	--	--	--	--	--	--	--	--	Q8WWY8	293	3.3e-27	Lipase member H OS=Homo sapiens GN=LIPH PE=1 SV=1	PF01764	Lipase (class 3)	GO:0006629//GO:0046486//GO:0016042	lipid metabolic process//glycerolipid metabolic process//lipid catabolic process	GO:0003824//GO:0004806	catalytic activity//triglyceride lipase activity	--	--	--	--
c44790_g1	167.55	40.47	99.59	55.77	60.14	1032	--	--	--	--	--	--	--	--	--	--	--	--	--	--	--	--	--	--	PF08122	NADH-ubiquinone oxidoreductase B12 subunit family	GO:0022900	electron transport chain	--	--	GO:0005747//GO:0005739	mitochondrial respiratory chain complex I//mitochondrion	--	--
c44797_g1	619.9	402.46	283.75	1266.94	1991.07	844	--	--	--	--	--	224285245	BT070852.1	37	8.1e-08	Picea sitchensis clone WS02756_N03 unknown mRNA	--	--	--	--	--	--	--	--	PF05836	Chorion protein S16	GO:0007275	multicellular organismal development	--	--	GO:0042600	chorion	--	--
c44834_g1	46.79	21.57	47.17	98.11	20.53	853	--	--	--	--	--	--	--	--	--	--	--	--	--	--	--	--	--	--	--	--	--	--	--	--	--	--	--	--
c44842_g1	106.77	74.74	49.75	37.67	77.35	1619	357622179	EHJ73751.1	1767	0	hypothetical protein KGM_13675 [Danaus plexippus]	--	--	--	--	--	--	--	--	--	--	--	--	--	--	--	--	--	GO:0008289	lipid binding	--	--	--	--
c44849_g1	19.34	1.29	22.81	3.18	4.92	1279	--	--	--	--	--	--	--	--	--	--	--	--	--	--	--	--	--	--	--	--	--	--	--	--	--	--	--	--
c44863_g1	2.37	15.24	22.41	4.56	5.04	3126	270001480	EEZ97927.1	570	3.41e-58	hypothetical protein TcasGA2_TC000314 [Tribolium castaneum]	--	--	--	--	--	--	--	--	--	Q7M3K2	151	1.55e-08	Transposable element P transposase OS=Drosophila melanogaster GN=T PE=1 SV=2	PF05485//PF01271	THAP domain//Granin (chromogranin or secretogranin)	--	--	GO:0003676	nucleic acid binding	GO:0030141	secretory granule	--	--
c44868_g1	8.06	8.86	36.17	61.8	22.21	2038	357620412	EHJ72614.1	1498	0	hypothetical protein KGM_21337 [Danaus plexippus]	--	--	--	--	--	--	--	--	--	--	--	--	--	PF06701	Mib_herc2	GO:0016567	protein ubiquitination	GO:0004842//GO:0046872	ubiquitin-protein transferase activity//metal ion binding	--	--	--	--
c44906_g1	3.32	29.33	33.44	6.11	7.58	1286	357611465	EHJ67501.1	389	7.84e-42	hypothetical protein KGM_12991 [Danaus plexippus]	--	--	--	--	--	--	--	--	--	Q28EE8	166	2.78e-12	Protein SREK1IP1 OS=Xenopus tropicalis GN=srek1ip1 PE=2 SV=1	PF02150//PF07267//PF09726//PF02862//PF02724	RNA polymerases M/15 Kd subunit//Nucleopolyhedrovirus capsid protein P87//Transmembrane protein//DDHD domain//CDC45-like protein	GO:0006144//GO:0006206//GO:0006270//GO:0006351	purine nucleobase metabolic process//pyrimidine nucleobase metabolic process//DNA replication initiation//transcription, DNA-templated	GO:0008270//GO:0003677//GO:0003676//GO:0003899//GO:0046872	zinc ion binding//DNA binding//nucleic acid binding//DNA-directed RNA polymerase activity//metal ion binding	GO:0005730//GO:0019028//GO:0016021	nucleolus//viral capsid//integral component of membrane	--	--
c44911_g1	36.59	19.59	13.49	26.2	24.06	1828	512899342	XP_004924620.1	804	8.73e-98	PREDICTED: serine/arginine repetitive matrix protein 2-like [Bombyx mori]	--	--	--	--	--	--	--	--	--	--	--	--	--	--	--	--	--	--	--	--	--	--	--
c44913_g1	5.98	31.38	88.65	84.17	342.25	574	347326927	AEO80031.1	594	3.18e-73	hatching enzyme [Bombyx mandarina]	323100033	HQ199327.1	62	6.86e-22	Plutella xylostella strain Karak astacin metalloprotease 1 (Ast1) mRNA, complete cds	--	--	--	--	--	--	--	--	PF01400	Astacin (Peptidase family M12A)	GO:0006508	proteolysis	GO:0046872//GO:0004222//GO:0008270	metal ion binding//metalloendopeptidase activity//zinc ion binding	--	--	--	--
c44913_g2	7.74	27.03	96.65	73.57	349.9	515	341942503	AEL12457.1	692	2.57e-88	hatching enzyme-like protein [Antheraea pernyi]	--	--	--	--	--	K08606	MEP1B	meprin A, beta	http://www.genome.jp/dbget-bin/www_bget?ko:K08606	Q16820	293	4.32e-29	Meprin A subunit beta OS=Homo sapiens GN=MEP1B PE=1 SV=3	PF01400	Astacin (Peptidase family M12A)	GO:0006508	proteolysis	GO:0046872//GO:0004222//GO:0008270	metal ion binding//metalloendopeptidase activity//zinc ion binding	--	--	KOG3714	Meprin A metalloprotease
c44915_g3	270.01	159.14	184.45	126.95	177.26	1757	--	--	--	--	--	160690461	EU258740.1	351	0	Ostrinia furnacalis chitin synthase gene, complete cds	--	--	--	--	--	--	--	--	--	--	--	--	--	--	--	--	--	--
c44919_g1	1143.62	2566.65	4247.86	2858.23	11499.9	697	--	--	--	--	--	--	--	--	--	--	--	--	--	--	--	--	--	--	PF00041	Fibronectin type III domain	--	--	GO:0005515	protein binding	--	--	--	--
c44931_g1	61.43	6.39	5.79	12.07	13.16	1701	56718390	AAW24481.1	867	8.42e-107	prophenol oxidase activating enzyme 3 [Spodoptera litura]	--	--	--	--	--	K09632	CTRL	chymotrypsin-like protease	http://www.genome.jp/dbget-bin/www_bget?ko:K09632	P13582	523	1.77e-58	Serine protease easter OS=Drosophila melanogaster GN=ea PE=1 SV=3	PF00089	Trypsin	GO:0006508	proteolysis	GO:0003824//GO:0004252	catalytic activity//serine-type endopeptidase activity	--	--	KOG3627	Trypsin
c44937_g1	29.84	3.77	6.86	7.94	4.43	1089	--	--	--	--	--	--	--	--	--	--	--	--	--	--	--	--	--	--	--	--	--	--	--	--	--	--	--	--
c44951_g1	8.97	7.34	9.31	24.66	15.41	2015	512937469	XP_004933774.1	1655	0	PREDICTED: glucose dehydrogenase [acceptor]-like [Bombyx mori]	--	--	--	--	--	K00108	E1.1.99.1, betA, CHDH	choline dehydrogenase	http://www.genome.jp/dbget-bin/www_bget?ko:K00108	P18172	831	1.58e-99	Glucose dehydrogenase [FAD, quinone] OS=Drosophila pseudoobscura pseudoobscura GN=Gld PE=3 SV=4	PF02254//PF00732//PF05834//PF01266//PF07992//PF05199	TrkA-N domain//GMC oxidoreductase//Lycopene cyclase protein//FAD dependent oxidoreductase//Pyridine nucleotide-disulphide oxidoreductase//GMC oxidoreductase	GO:0016117//GO:0006813//GO:0055114	carotenoid biosynthetic process//potassium ion transport//oxidation-reduction process	GO:0016491//GO:0016614//GO:0050660//GO:0016705	oxidoreductase activity//oxidoreductase activity, acting on CH-OH group of donors//flavin adenine dinucleotide binding//oxidoreductase activity, acting on paired donors, with incorporation or reduction of molecular oxygen	--	--	--	--
c44979_g1	63.82	6.71	12.68	46.86	48.17	1400	--	--	--	--	--	--	--	--	--	--	--	--	--	--	--	--	--	--	--	--	--	--	--	--	--	--	--	--
c45028_g1	12.66	4.21	8.74	9.39	3.83	3402	357607865	EHJ65717.1	3223	0	hypothetical protein KGM_05536 [Danaus plexippus]	--	--	--	--	--	--	--	--	--	Q8N1V2	1347	2.06e-170	WD repeat-containing protein 16 OS=Homo sapiens GN=WDR16 PE=1 SV=3	PF07967//PF00400//PF10430//PF03951	C3HC zinc finger-like//WD domain, G-beta repeat//Tie-2 Ig-like domain 1//Glutamine synthetase, beta-Grasp domain	GO:0006542//GO:0006468//GO:0009252//GO:0006807//GO:0007169	glutamine biosynthetic process//protein phosphorylation//peptidoglycan biosynthetic process//nitrogen compound metabolic process//transmembrane receptor protein tyrosine kinase signaling pathway	GO:0004714//GO:0005524//GO:0004356//GO:0005515//GO:0008270	transmembrane receptor protein tyrosine kinase activity//ATP binding//glutamate-ammonia ligase activity//protein binding//zinc ion binding	GO:0005887//GO:0005634	integral component of plasma membrane//nucleus	KOG0266	WD40 repeat-containing protein
c45031_g1	88.38	52.38	40.82	54.69	216.43	1078	346990430	AEO52696.1	1078	2.18e-143	C-type lectin [Pieris rapae]	--	--	--	--	--	--	--	--	--	P26305	228	2.39e-20	Hemolymph lipopolysaccharide-binding protein OS=Periplaneta americana PE=1 SV=1	PF00059	Lectin C-type domain	--	--	GO:0030246	carbohydrate binding	--	--	KOG4297	C-type lectin
c45072_g1	0.72	0.27	0.14	0.11	4.57	5576	190702380	ACE75273.1	1786	0	retroelement polyprotein [Glyptapanteles flavicoxis]	--	--	--	--	--	--	--	--	--	Q7LHG5	909	1.83e-98	Transposon Ty3-I Gag-Pol polyprotein OS=Saccharomyces cerevisiae (strain ATCC 204508 / S288c) GN=TY3B-I PE=3 SV=2	PF00078//PF00665//PF00098//PF06963	Reverse transcriptase (RNA-dependent DNA polymerase)//Integrase core domain//Zinc knuckle//Ferroportin1 (FPN1)	GO:0034755//GO:0015074//GO:0006826//GO:0006278	iron ion transmembrane transport//DNA integration//iron ion transport//RNA-dependent DNA replication	GO:0003964//GO:0003676//GO:0003723//GO:0005381//GO:0008270	RNA-directed DNA polymerase activity//nucleic acid binding//RNA binding//iron ion transmembrane transporter activity//zinc ion binding	GO:0016021	integral component of membrane	KOG0017	FOG: Transposon-encoded proteins with TYA, reverse transcriptase, integrase domains in various combinations
c45078_g1	29.23	13.38	4.58	77.4	72.11	1349	17066594	AAL35330.1	1967	0	acyl-CoA Z/E14 desaturase [Ostrinia nubilalis] >gi|169798410|gb|ACA81689.1| acyl-CoA delta-14 desaturase [Ostrinia nubilalis] >gi|169798412|gb|ACA81690.1| acyl-CoA delta-14 desaturase [Ostrinia nubilalis]	18254516	AY062023.2	1222	0	Ostrinia furnacalis acyl-CoA delta-14 desaturase mRNA, complete cds	K00507	SCD, desC	stearoyl-CoA desaturase (delta-9 desaturase)	http://www.genome.jp/dbget-bin/www_bget?ko:K00507	O00767	717	1.49e-88	Acyl-CoA desaturase OS=Homo sapiens GN=SCD PE=1 SV=2	PF00487	Fatty acid desaturase	GO:0006629//GO:0055114//GO:0006633	lipid metabolic process//oxidation-reduction process//fatty acid biosynthetic process	GO:0016717	oxidoreductase activity, acting on paired donors, with oxidation of a pair of donors resulting in the reduction of molecular oxygen to two molecules of water	GO:0016021	integral component of membrane	KOG1600	Fatty acid desaturase
c45094_g1	78.18	112.71	97.65	234.49	245.56	1550	512929917	XP_004931941.1	1289	1.15e-172	PREDICTED: lambda-crystallin homolog isoform X1 [Bombyx mori] >gi|512929921|ref|XP_004931942.1| PREDICTED: lambda-crystallin homolog isoform X2 [Bombyx mori]	--	--	--	--	--	K13247	CRYL1	L-gulonate 3-dehydrogenase	http://www.genome.jp/dbget-bin/www_bget?ko:K13247	Q99KP3	822	6.21e-104	Lambda-crystallin homolog OS=Mus musculus GN=Cryl1 PE=2 SV=3	PF01210//PF00070//PF00725//PF02826//PF02737//PF02558//PF13241//PF03446//PF03721	NAD-dependent glycerol-3-phosphate dehydrogenase N-terminus//Pyridine nucleotide-disulphide oxidoreductase//3-hydroxyacyl-CoA dehydrogenase, C-terminal domain//D-isomer specific 2-hydroxyacid dehydrogenase, NAD binding domain//3-hydroxyacyl-CoA dehydrogenase, NAD binding domain//Ketopantoate reductase PanE/ApbA//Putative NAD(P)-binding//NAD binding domain of 6-phosphogluconate dehydrogenase//UDP-…	GO:0006779//GO:0006633//GO:0006550//GO:0019521//GO:0006098//GO:0046168//GO:0019354//GO:0018874//GO:0006554//GO:0006631//GO:0015940//GO:0055114//GO:0006568//GO:0006574//GO:0006552	porphyrin-containing compound biosynthetic process//fatty acid biosynthetic process//isoleucine catabolic process//D-gluconate metabolic process//pentose-phosphate shunt//glycerol-3-phosphate catabolic process//siroheme biosynthetic process//benzoate metabolic process//lysine catabolic process//fatty acid metabolic process//pantothenate biosynthetic process//oxidation-reduction process//tryptopha…	GO:0008677//GO:0043115//GO:0016616//GO:0050660//GO:0004616//GO:0051287//GO:0016491//GO:0003857//GO:0048037	2-dehydropantoate 2-reductase activity//precorrin-2 dehydrogenase activity//oxidoreductase activity, acting on the CH-OH group of donors, NAD or NADP as acceptor//flavin adenine dinucleotide binding//phosphogluconate dehydrogenase (decarboxylating) activity//NAD binding//oxidoreductase activity//3-hydroxyacyl-CoA dehydrogenase activity//cofactor binding	GO:0005737	cytoplasm	KOG2304	3-hydroxyacyl-CoA dehydrogenase
c45104_g1	17.55	15.95	23.33	50.61	54.31	940	512927665	XP_004931391.1	1010	1.52e-134	PREDICTED: uncharacterized protein LOC101740112 [Bombyx mori]	194277476	EU834742.1	244	7.7e-123	Epiphyas postvittana takeout-like protein 3 mRNA, partial cds	--	--	--	--	--	--	--	--	--	--	--	--	--	--	--	--	--	--
c45128_g2	2.32	2.16	45.13	12.74	18.4	1402	--	--	--	--	--	--	--	--	--	--	--	--	--	--	--	--	--	--	PF04771//PF00937	Chicken anaemia virus VP-3 protein//Coronavirus nucleocapsid protein	GO:0019051	induction by virus of host apoptotic process	--	--	GO:0042025//GO:0019013	host cell nucleus//viral nucleocapsid	--	--
c45166_g2	12.64	5.22	0.92	8.24	7.96	1530	--	--	--	--	--	--	--	--	--	--	--	--	--	--	--	--	--	--	--	--	--	--	--	--	--	--	--	--
c45176_g1	269.89	59.69	58.55	67.87	79.29	4296	4239843	BAA74713.1	2438	0	Yokozuna [Bombyx mori]	--	--	--	--	--	--	--	--	--	P10978	1500	0	Retrovirus-related Pol polyprotein from transposon TNT 1-94 OS=Nicotiana tabacum PE=2 SV=1	PF03788//PF00098//PF00078//PF00665	LrgA family//Zinc knuckle//Reverse transcriptase (RNA-dependent DNA polymerase)//Integrase core domain	GO:0006278//GO:0015074	RNA-dependent DNA replication//DNA integration	GO:0008270//GO:0005488//GO:0003964//GO:0003676//GO:0003723	zinc ion binding//binding//RNA-directed DNA polymerase activity//nucleic acid binding//RNA binding	GO:0016021	integral component of membrane	KOG0017	FOG: Transposon-encoded proteins with TYA, reverse transcriptase, integrase domains in various combinations
c45179_g1	1526.12	1161.66	2998.08	1106.61	1810.41	374	37983093	AAR06266.1	300	6.02e-29	peritrophic membrane chitin binding protein 2 [Trichoplusia ni]	--	--	--	--	--	--	--	--	--	--	--	--	--	PF01607	Chitin binding Peritrophin-A domain	GO:0006030	chitin metabolic process	GO:0008061	chitin binding	GO:0005576	extracellular region	--	--
c45180_g1	904.33	181.57	618.75	132.45	127.47	944	469664301	AGH70105.1	591	4.53e-73	odorant binding protein 9 [Spodoptera exigua]	53148470	AB189031.1	169	3.81e-81	Plutella xylostella mRNA for antennal binding protein, complete cds	--	--	--	--	Q27017	130	6.53e-08	B1 protein (Fragment) OS=Tenebrio molitor PE=2 SV=1	PF01890//PF01395//PF00164	Cobalamin synthesis G C-terminus//PBP/GOBP family//Ribosomal protein S12/S23	GO:0006412//GO:0042254//GO:0009236	translation//ribosome biogenesis//cobalamin biosynthetic process	GO:0005549//GO:0003735	odorant binding//structural constituent of ribosome	GO:0005840//GO:0005622	ribosome//intracellular	--	--
c45187_g1	46.2	53.66	55.76	82.8	92.87	3560	162462783	NP_001104822.1	1327	1.29e-166	alpha-esterase 45 [Bombyx mori] >gi|160694399|gb|ABX46627.1| carboxylesterase-6 [Bombyx mori]	--	--	--	--	--	--	--	--	--	P16854	633	1.34e-69	Esterase B1 OS=Culex pipiens GN=B1 PE=3 SV=1	PF06827//PF07859	Zinc finger found in FPG and IleRS//alpha/beta hydrolase fold	GO:0008152	metabolic process	GO:0016787//GO:0003824	hydrolase activity//catalytic activity	--	--	KOG1516	Carboxylesterase and related proteins
c45191_g1	5.65	0.72	1.39	6.08	11.19	4496	512905502	XP_004925960.1	3537	0	PREDICTED: xanthine dehydrogenase-like [Bombyx mori]	346710980	AK386033.1	45	1.59e-11	Bombyx mori mRNA, clone: fphe17N24	--	--	--	--	P10351	1359	2.09e-160	Xanthine dehydrogenase OS=Drosophila melanogaster GN=ry PE=2 SV=2	PF02738//PF07243//PF01799//PF00941//PF00111	Molybdopterin-binding domain of aldehyde dehydrogenase//Phlebovirus glycoprotein G1//[2Fe-2S] binding domain//FAD binding domain in molybdopterin dehydrogenase//2Fe-2S iron-sulfur cluster binding domain	GO:0006118//GO:0055114	electron transport//oxidation-reduction process	GO:0016491//GO:0046872//GO:0009055//GO:0051536	oxidoreductase activity//metal ion binding//electron carrier activity//iron-sulfur cluster binding	GO:0016021//GO:0019012	integral component of membrane//virion	KOG0430	Xanthine dehydrogenase
c45192_g1	0.25	4.5	16.75	33.37	10.58	3870	512888006	XP_004922017.1	1428	1.25e-174	PREDICTED: DNA polymerase nu-like [Bombyx mori]	--	--	--	--	--	--	--	--	--	Q7TQ07	452	1.61e-44	DNA polymerase nu OS=Mus musculus GN=Poln PE=2 SV=2	PF02843//PF00476	Phosphoribosylglycinamide synthetase, C domain//DNA polymerase family A	GO:0006260//GO:0009113//GO:0006144	DNA replication//purine nucleobase biosynthetic process//purine nucleobase metabolic process	GO:0003677//GO:0004637//GO:0003887	DNA binding//phosphoribosylamine-glycine ligase activity//DNA-directed DNA polymerase activity	GO:0042575	DNA polymerase complex	KOG0950	DNA polymerase theta/eta, DEAD-box superfamily
c45195_g1	0.21	9.01	37.16	8.94	16.54	1493	--	--	--	--	--	--	--	--	--	--	--	--	--	--	--	--	--	--	--	--	--	--	--	--	--	--	--	--
c45208_g1	10.86	10.01	23.95	14.06	57.77	1451	--	--	--	--	--	--	--	--	--	--	--	--	--	--	--	--	--	--	PF03893	Lipase 3 N-terminal region	GO:0016042	lipid catabolic process	--	--	--	--	--	--
c45213_g1	96.49	94.55	64.05	69.27	179.05	853	112983100	NP_001037053.1	590	1.18e-69	clip domain serine protease 11 precursor [Bombyx mori] >gi|25992174|gb|AAN77090.1| masquerade-like serine proteinase homolog [Bombyx mori] >gi|198041267|dbj|BAG70412.1| serine protease homolog 1 [Bombyx mori]	--	--	--	--	--	--	--	--	--	E7EML9	331	4.16e-34	Serine protease 44 OS=Homo sapiens GN=PRSS44 PE=3 SV=3	PF00089	Trypsin	GO:0006508	proteolysis	GO:0004252	serine-type endopeptidase activity	--	--	KOG3627	Trypsin
c45228_g1	58.5	16.78	4.51	49.21	27.63	1455	512894416	XP_004923425.1	1279	2.11e-169	PREDICTED: zinc carboxypeptidase-like [Bombyx mori]	--	--	--	--	--	--	--	--	--	Q9VL86	806	1.89e-100	Zinc carboxypeptidase A 1 OS=Drosophila melanogaster GN=CG17633 PE=2 SV=1	PF02244//PF00246	Carboxypeptidase activation peptide//Zinc carboxypeptidase	GO:0006508	proteolysis	GO:0004180//GO:0008270//GO:0004181	carboxypeptidase activity//zinc ion binding//metallocarboxypeptidase activity	--	--	KOG2650	Zinc carboxypeptidase
c45235_g1	99.17	57.87	23.72	108.49	39	586	--	--	--	--	--	--	--	--	--	--	--	--	--	--	--	--	--	--	--	--	--	--	--	--	--	--	--	--
c45237_g1	38.03	14.05	10.44	22.74	24.25	2318	512887026	XP_004921854.1	829	2.33e-100	PREDICTED: protein HEXIM1-like [Bombyx mori]	--	--	--	--	--	K15189	HEXIM1_2	protein HEXIM1/2	http://www.genome.jp/dbget-bin/www_bget?ko:K15189	Q8R409	162	1.99e-10	Protein HEXIM1 OS=Mus musculus GN=Hexim1 PE=1 SV=1	PF01166//PF15313//PF01496//PF04977	TSC-22/dip/bun family//Hexamethylene bis-acetamide-inducible protein//V-type ATPase 116kDa subunit family//Septum formation initiator	GO:0015991//GO:0006355//GO:0015992//GO:0000122//GO:0007049//GO:0007050//GO:0045859	ATP hydrolysis coupled proton transport//regulation of transcription, DNA-templated//proton transport//negative regulation of transcription from RNA polymerase II promoter//cell cycle//cell cycle arrest//regulation of protein kinase activity	GO:0015078//GO:0017069//GO:0003700//GO:0004861	hydrogen ion transmembrane transporter activity//snRNA binding//sequence-specific DNA binding transcription factor activity//cyclin-dependent protein serine/threonine kinase inhibitor activity	GO:0033179//GO:0005667//GO:0005737//GO:0005634	proton-transporting V-type ATPase, V0 domain//transcription factor complex//cytoplasm//nucleus	--	--
c45255_g1	135.82	171.08	74.37	304.66	700.18	921	512890038	XP_004922438.1	156	1.07e-09	PREDICTED: calphotin-like [Bombyx mori]	--	--	--	--	--	--	--	--	--	--	--	--	--	PF00137	ATP synthase subunit C	GO:0015992//GO:0015991	proton transport//ATP hydrolysis coupled proton transport	GO:0015078	hydrogen ion transmembrane transporter activity	GO:0033177	proton-transporting two-sector ATPase complex, proton-transporting domain	--	--
c45263_g2	39.21	2.91	1.42	1.48	3.52	802	--	--	--	--	--	--	--	--	--	--	--	--	--	--	--	--	--	--	--	--	--	--	--	--	--	--	--	--
c45307_g1	49.68	40.89	114.37	25.08	170.91	2135	668235420	BAP18685.1	2443	0	sucrose hydrolase [Samia ricini]	668235417	AB905206.1	396	0	Trilocha varians TvSuh mRNA for sucrose hydrolase, complete cds	K01187	malZ	alpha-glucosidase	http://www.genome.jp/dbget-bin/www_bget?ko:K01187	O16099	1322	2.6e-172	Maltase 2 OS=Drosophila virilis GN=Mal-B2 PE=3 SV=2	PF00128//PF02324	Alpha amylase, catalytic domain//Glycosyl hydrolase family 70	GO:0009250//GO:0005975	glucan biosynthetic process//carbohydrate metabolic process	GO:0003824//GO:0043169//GO:0046527	catalytic activity//cation binding//glucosyltransferase activity	--	--	KOG0471	Alpha-amylase
c45316_g1	32.34	13.14	12.6	6.49	12	2838	608788977	AHW57292.1	2192	0	CYP18A1 [Chilo suppressalis]	--	--	--	--	--	K14985	CYP18A1	26-hydroxylase	http://www.genome.jp/dbget-bin/www_bget?ko:K14985	Q95078	1646	0	Cytochrome P450 18a1 OS=Drosophila melanogaster GN=Cyp18a1 PE=2 SV=2	PF05115//PF00067	Cytochrome B6-F complex subunit VI (PetL)//Cytochrome P450	GO:0006118//GO:0055114	electron transport//oxidation-reduction process	GO:0009055//GO:0005506//GO:0016705//GO:0020037	electron carrier activity//iron ion binding//oxidoreductase activity, acting on paired donors, with incorporation or reduction of molecular oxygen//heme binding	GO:0009512	cytochrome b6f complex	KOG0156	Cytochrome P450 CYP2 subfamily
c45319_g1	20.36	25.64	99.9	180.39	326.7	1441	224924536	ACN69214.1	1571	0	caboxypeptidase 4 [Mamestra configurata]	--	--	--	--	--	--	--	--	--	P04069	546	1.48e-63	Carboxypeptidase B OS=Astacus astacus PE=1 SV=1	PF00246//PF02244	Zinc carboxypeptidase//Carboxypeptidase activation peptide	GO:0006508	proteolysis	GO:0008270//GO:0004181//GO:0004180	zinc ion binding//metallocarboxypeptidase activity//carboxypeptidase activity	--	--	KOG2650	Zinc carboxypeptidase
c45332_g1	49.41	28.13	15.54	32.87	22.11	1829	512920552	XP_004929660.1	1826	0	PREDICTED: arrestin domain-containing protein 3-like [Bombyx mori]	--	--	--	--	--	--	--	--	--	Q8TBH0	367	6.94e-37	Arrestin domain-containing protein 2 OS=Homo sapiens GN=ARRDC2 PE=2 SV=2	PF00124	Photosynthetic reaction centre protein	GO:0019684//GO:0006118//GO:0009772	photosynthesis, light reaction//electron transport//photosynthetic electron transport in photosystem II	GO:0045156	electron transporter, transferring electrons within the cyclic electron transport pathway of photosynthesis activity	--	--	KOG3780	Thioredoxin binding protein TBP-2/VDUP1
c45343_g1	0.28	5.15	0.85	24.88	2.95	854	512891492	XP_004922697.1	247	1.29e-21	PREDICTED: fibrohexamerin-like [Bombyx mori]	--	--	--	--	--	--	--	--	--	--	--	--	--	PF05958//PF07294	tRNA (Uracil-5-)-methyltransferase//Fibroin P25	GO:0009451//GO:0006396	RNA modification//RNA processing	GO:0008173//GO:0005198	RNA methyltransferase activity//structural molecule activity	GO:0005576	extracellular region	--	--
c45352_g1	2.66	71	62.39	4.36	3.01	481	479443		375	2.17e-38	reverse transcriptase - silkworm transposon Pao >gi|972522|gb|AAA75005.1| reverse transcriptase [Bombyx mori]	--	--	--	--	--	--	--	--	--	--	--	--	--	--	--	--	--	--	--	--	--	--	--
c45357_g1	4.45	15.25	27.6	3.91	15.92	1574	443727282	ELU14100.1	531	3.66e-56	hypothetical protein CAPTEDRAFT_154598 [Capitella teleta]	--	--	--	--	--	--	--	--	--	Q9BYN7	502	2.29e-53	Zinc finger protein 341 OS=Homo sapiens GN=ZNF341 PE=2 SV=2	PF00096	Zinc finger, C2H2 type	--	--	GO:0046872	metal ion binding	--	--	KOG1721	FOG: Zn-finger
c45363_g1	9.63	64.62	42.95	11.92	33.6	1675	512927495	XP_004931349.1	1153	1.15e-152	PREDICTED: microtubule-associated proteins 1A/1B light chain 3C-like isoform X3 [Bombyx mori]	--	--	--	--	--	K10435	MAP1LC	microtubule-associated protein 1 light chain	http://www.genome.jp/dbget-bin/www_bget?ko:K10435	Q9BXW4	370	5.72e-40	Microtubule-associated proteins 1A/1B light chain 3C OS=Homo sapiens GN=MAP1LC3C PE=1 SV=1	PF04110	Ubiquitin-like autophagy protein Apg12	GO:0000045	autophagic vacuole assembly	--	--	GO:0005737	cytoplasm	KOG1654	Microtubule-associated anchor protein involved in autophagy and membrane trafficking
c45371_g3	42.74	40.03	4.46	134.78	56.47	701	--	--	--	--	--	--	--	--	--	--	--	--	--	--	--	--	--	--	--	--	--	--	--	--	--	--	--	--
c45394_g1	332.94	842.76	376.09	302.28	597.64	2222	389609129	BAM18176.1	1767	0	yellow-x [Papilio xuthus]	379046445	JN977504.1	336	1.34e-173	Bombyx mori yellow-b mRNA, complete cds	--	--	--	--	Q9BI23	411	2.21e-41	Protein yellow OS=Drosophila erecta GN=y PE=3 SV=1	--	--	--	--	--	--	--	--	--	--
c45395_g1	16.89	10.63	14.61	81.51	53.21	1426	512929392	XP_004931809.1	722	9.99e-89	PREDICTED: 3-oxoacyl-[acyl-carrier-protein] reductase, chloroplastic-like [Bombyx mori]	--	--	--	--	--	K00034	gdh	glucose 1-dehydrogenase	http://www.genome.jp/dbget-bin/www_bget?ko:K00034	P39482	338	1.43e-34	Glucose 1-dehydrogenase 1 OS=Bacillus megaterium GN=gdhI PE=2 SV=1	PF02737//PF01370//PF12242//PF00106//PF01073	3-hydroxyacyl-CoA dehydrogenase, NAD binding domain//NAD dependent epimerase/dehydratase family//NAD(P)H binding domain of trans-2-enoyl-CoA reductase//short chain dehydrogenase//3-beta hydroxysteroid dehydrogenase/isomerase family	GO:0006554//GO:0018874//GO:0006631//GO:0055114//GO:0006694//GO:0006574//GO:0006552//GO:0006568//GO:0008209//GO:0006633//GO:0008210//GO:0006550//GO:0008207//GO:0044237//GO:0008152	lysine catabolic process//benzoate metabolic process//fatty acid metabolic process//oxidation-reduction process//steroid biosynthetic process//valine catabolic process//leucine catabolic process//tryptophan metabolic process//androgen metabolic process//fatty acid biosynthetic process//estrogen metabolic process//isoleucine catabolic process//C21-steroid hormone metabolic process//cellular metabo…	GO:0016491//GO:0003824//GO:0050662//GO:0003857//GO:0003854//GO:0016616	oxidoreductase activity//catalytic activity//coenzyme binding//3-hydroxyacyl-CoA dehydrogenase activity//3-beta-hydroxy-delta5-steroid dehydrogenase activity//oxidoreductase activity, acting on the CH-OH group of donors, NAD or NADP as acceptor	--	--	KOG0725	Reductases with broad range of substrate specificities
c45399_g1	1.29	5.85	13.99	0.68	1.37	2002	512932824	XP_004932639.1	1537	0	PREDICTED: monocarboxylate transporter 10-like [Bombyx mori]	346707202	AK380603.1	557	0	Bombyx mori mRNA, clone: fufe04N21	--	--	--	--	A1L1W9	169	3.43e-11	Monocarboxylate transporter 10 OS=Danio rerio GN=slc16a10 PE=2 SV=1	PF07690	Major Facilitator Superfamily	GO:0055085	transmembrane transport	--	--	GO:0016021	integral component of membrane	--	--
c45415_g1	6.59	40.17	58.58	13.28	20.36	2166	--	--	--	--	--	--	--	--	--	--	--	--	--	--	--	--	--	--	--	--	--	--	--	--	--	--	--	--
c45427_g1	0.4	8.39	8.56	0.04	24.54	1351	--	--	--	--	--	--	--	--	--	--	--	--	--	--	--	--	--	--	--	--	--	--	--	--	--	--	--	--
c45455_g1	172.95	67.96	54.05	73.19	53.59	4016	357616511	EHJ70238.1	3897	0	hypothetical protein KGM_00807 [Danaus plexippus]	157886893	CU466239.6	38	1.11e-07	Zebrafish DNA sequence from clone CH1073-451F13 in linkage group 21, complete sequence	K04659	THBS2S	thrombospondin 2/3/4/5	http://www.genome.jp/dbget-bin/www_bget?ko:K04659	Q9R0G6	1594	0	Cartilage oligomeric matrix protein OS=Mus musculus GN=Comp PE=1 SV=2	PF02412//PF07645//PF05735	Thrombospondin type 3 repeat//Calcium-binding EGF domain//Thrombospondin C-terminal region	GO:0007155	cell adhesion	GO:0005509	calcium ion binding	GO:0005576	extracellular region	KOG1217	Fibrillins and related proteins containing Ca2+-binding EGF-like domains
c45476_g1	36.85	15.39	13.95	9.86	12.13	2302	512923547	XP_004930379.1	1991	0	PREDICTED: RNA polymerase I-specific transcription initiation factor RRN3-like isoform X1 [Bombyx mori]	--	--	--	--	--	--	--	--	--	B2RS91	468	3.22e-48	RNA polymerase I-specific transcription initiation factor RRN3 OS=Mus musculus GN=Rrn3 PE=1 SV=1	--	--	--	--	--	--	--	--	KOG2434	RNA polymerase I transcription factor
c45483_g1	23.27	22.57	12.54	83.22	61.64	1751	49168687	CAF25189.2	1712	0	carboxypeptidase precursor [Helicoverpa armigera]	49168686	AJ626862.2	248	8.72e-125	Helicoverpa armigera mRNA for carboxypeptidase precursor (ca42 gene)	--	--	--	--	P04069	542	3.72e-62	Carboxypeptidase B OS=Astacus astacus PE=1 SV=1	PF00246	Zinc carboxypeptidase	GO:0006508	proteolysis	GO:0004181//GO:0008270	metallocarboxypeptidase activity//zinc ion binding	--	--	KOG2650	Zinc carboxypeptidase
c45484_g1	22.47	0.91	10.81	7.18	8.28	4664	585695869	XP_006822105.1	542	7.24e-57	PREDICTED: RNA-directed DNA polymerase from mobile element jockey-like, partial [Saccoglossus kowalevskii]	--	--	--	--	--	--	--	--	--	Q9NBX4	337	2.36e-30	Probable RNA-directed DNA polymerase from transposon X-element OS=Drosophila melanogaster GN=X-element\ORF2 PE=3 SV=1	PF04977//PF03201//PF00078//PF01920	Septum formation initiator//H2-forming N5,N10-methylene-tetrahydromethanopterin dehydrogenase//Reverse transcriptase (RNA-dependent DNA polymerase)//Prefoldin subunit	GO:0046656//GO:0006278//GO:0007049//GO:0015948//GO:0055114//GO:0006457	folic acid biosynthetic process//RNA-dependent DNA replication//cell cycle//methanogenesis//oxidation-reduction process//protein folding	GO:0051082//GO:0018537//GO:0047068//GO:0003964//GO:0003723	unfolded protein binding//coenzyme F420-dependent N5,N10-methenyltetrahydromethanopterin reductase activity//N5,N10-methenyltetrahydromethanopterin hydrogenase activity//RNA-directed DNA polymerase activity//RNA binding	GO:0016272	prefoldin complex	KOG1075	FOG: Reverse transcriptase
c45500_g1	0.91	86.42	133.35	3.19	2.35	461	--	--	--	--	--	--	--	--	--	--	--	--	--	--	--	--	--	--	--	--	--	--	--	--	--	--	--	--
c45525_g1	103.68	55.1	23.15	24.54	57.72	930	--	--	--	--	--	--	--	--	--	--	--	--	--	--	--	--	--	--	PF00041	Fibronectin type III domain	--	--	GO:0005515	protein binding	--	--	--	--
c45555_g2	27.96	18.24	18.56	1.67	11.24	1421	512914080	XP_004928052.1	292	1.11e-27	PREDICTED: uncharacterized protein LOC101746714 [Bombyx mori]	--	--	--	--	--	--	--	--	--	--	--	--	--	--	--	--	--	--	--	--	--	--	--
c45561_g1	39.1	344.39	298.94	30.14	43.15	1693	357621658	EHJ73422.1	1636	0	activator of 90 kDa heat shock protein ATPase-like protein 1 [Danaus plexippus]	689073739	LL579705.1	48	1.27e-13	Diphyllobothrium latum genome assembly D_latum_Geneva ,scaffold DILT_scaffold0009601	--	--	--	--	O95433	789	3.68e-98	Activator of 90 kDa heat shock protein ATPase homolog 1 OS=Homo sapiens GN=AHSA1 PE=1 SV=1	PF08327//PF08142//PF09229	Activator of Hsp90 ATPase homolog 1-like protein//AARP2CN (NUC121) domain//Activator of Hsp90 ATPase, N-terminal	GO:0042254//GO:0032781//GO:0006950	ribosome biogenesis//positive regulation of ATPase activity//response to stress	GO:0001671//GO:0051087	ATPase activator activity//chaperone binding	GO:0005634	nucleus	KOG2936	Uncharacterized conserved protein
c45575_g1	43.26	9.88	4.23	10.73	4.77	635	--	--	--	--	--	--	--	--	--	--	--	--	--	--	--	--	--	--	--	--	--	--	--	--	--	--	--	--
c45581_g1	14.54	5.22	4.5	3.14	3.56	2201	512937426	XP_004933763.1	440	4.54e-42	PREDICTED: neither inactivation nor afterpotential protein C-like [Bombyx mori]	--	--	--	--	--	--	--	--	--	--	--	--	--	PF00228	Bowman-Birk serine protease inhibitor family	--	--	GO:0004867	serine-type endopeptidase inhibitor activity	GO:0005576	extracellular region	--	--
c45583_g2	0	78.85	0.28	0.03	103.95	1736	512927464	XP_004931341.1	455	2.83e-47	PREDICTED: uncharacterized protein LOC101745257 isoform X1 [Bombyx mori] >gi|512927468|ref|XP_004931342.1| PREDICTED: uncharacterized protein LOC101745257 isoform X2 [Bombyx mori]	--	--	--	--	--	--	--	--	--	--	--	--	--	--	--	--	--	--	--	--	--	--	--
c45603_g1	78.28	104.54	150.19	114.65	180.6	1266	532525006	NP_001269148.1	513	7.09e-59	putative proline-rich receptor-like protein kinase PERK11-like [Bombyx mori] >gi|528079474|gb|AGS17916.1| farnesoic acid O-methyltransferase [Bombyx mori]	--	--	--	--	--	--	--	--	--	--	--	--	--	--	--	--	--	--	--	--	--	--	--
c45604_g1	31.28	11.99	17.37	7.09	9.5	1146	--	--	--	--	--	--	--	--	--	--	--	--	--	--	--	--	--	--	--	--	--	--	--	--	--	--	--	--
c45636_g1	35.43	33.33	46.17	85.86	29.62	2533	512918558	XP_004929163.1	2704	0	PREDICTED: methyltransferase-like protein 13-like [Bombyx mori]	--	--	--	--	--	--	--	--	--	Q9VIK9	1570	0	Methyltransferase-like protein 13 OS=Drosophila melanogaster GN=CG2614 PE=2 SV=1	PF05175//PF06325//PF01209//PF01564//PF08241//PF00398	Methyltransferase small domain//Ribosomal protein L11 methyltransferase (PrmA)//ubiE/COQ5 methyltransferase family//Spermine/spermidine synthase//Methyltransferase domain//Ribosomal RNA adenine dimethylase	GO:0006479//GO:0006396//GO:0008152//GO:0000154	protein methylation//RNA processing//metabolic process//rRNA modification	GO:0000179//GO:0008649//GO:0003824//GO:0008276//GO:0008168	rRNA (adenine-N6,N6-)-dimethyltransferase activity//rRNA methyltransferase activity//catalytic activity//protein methyltransferase activity//methyltransferase activity	GO:0005737	cytoplasm	KOG2352	Predicted spermine/spermidine synthase
c45647_g1	18.93	7.64	5.7	2.82	9.69	1592	512899133	XP_004924568.1	1774	0	PREDICTED: threonine dehydratase, mitochondrial-like [Bombyx mori]	357426922	FQ311871.1	42	2.59e-10	Azospirillum lipoferum 4B plasmid AZO_p3 complete genome	K01754	E4.3.1.19, ilvA, tdcB	threonine dehydratase	http://www.genome.jp/dbget-bin/www_bget?ko:K01754	Q8NWQ4	456	1.01e-49	L-threonine dehydratase catabolic TdcB OS=Staphylococcus aureus (strain MW2) GN=tdcB PE=3 SV=1	PF01842	ACT domain	GO:0008152	metabolic process	GO:0016597	amino acid binding	--	--	KOG1250	Threonine/serine dehydratases
c45652_g1	4.2	75.42	55.49	1.12	2.8	708	479443		564	5.63e-63	reverse transcriptase - silkworm transposon Pao >gi|972522|gb|AAA75005.1| reverse transcriptase [Bombyx mori]	--	--	--	--	--	--	--	--	--	--	--	--	--	--	--	--	--	--	--	--	--	--	--
c45652_g3	0	2.78	52.33	0	0.42	640	479443		508	1.53e-55	reverse transcriptase - silkworm transposon Pao >gi|972522|gb|AAA75005.1| reverse transcriptase [Bombyx mori]	--	--	--	--	--	--	--	--	--	--	--	--	--	PF01485	IBR domain	--	--	GO:0008270	zinc ion binding	--	--	--	--
c45667_g1	30.5	19.24	10.13	20.42	20.19	2297	112983948	NP_001036845.1	1919	0	meiotic recombination 11 [Bombyx mori] >gi|9857264|dbj|BAB11924.1| Mre11 [Bombyx mori]	--	--	--	--	--	K10865	MRE11	double-strand break repair protein MRE11	http://www.genome.jp/dbget-bin/www_bget?ko:K10865	Q61216	956	7.32e-116	Double-strand break repair protein MRE11A OS=Mus musculus GN=Mre11a PE=1 SV=1	PF05165//PF00149//PF04152	GGDN family//Calcineurin-like phosphoesterase//Mre11 DNA-binding presumed domain	GO:0006302//GO:0006807//GO:0009058	double-strand break repair//nitrogen compound metabolic process//biosynthetic process	GO:0004519//GO:0004527//GO:0030145//GO:0016787//GO:0003933	endonuclease activity//exonuclease activity//manganese ion binding//hydrolase activity//GTP cyclohydrolase activity	GO:0005634	nucleus	KOG2310	DNA repair exonuclease MRE11
c45686_g1	13.89	85.7	33.33	26.94	46.53	1669	512906865	XP_004926300.1	800	3.84e-100	PREDICTED: low density lipoprotein receptor adapter protein 1-like [Bombyx mori]	--	--	--	--	--	K12474	LDLRAP1, ARH	low density lipoprotein receptor adapter protein 1	http://www.genome.jp/dbget-bin/www_bget?ko:K12474	Q5SW96	278	9.17e-26	Low density lipoprotein receptor adapter protein 1 OS=Homo sapiens GN=LDLRAP1 PE=1 SV=3	PF08416//PF00640	Phosphotyrosine-binding domain//Phosphotyrosine interaction domain (PTB/PID)	--	--	GO:0005515	protein binding	--	--	--	--
c45688_g1	64.63	66.12	47.57	130.71	48.28	2057	363896110	AEW43139.1	1804	0	UDP-glycosyltransferase UGT46A3 [Helicoverpa armigera]	--	--	--	--	--	K00699	UGT	glucuronosyltransferase	http://www.genome.jp/dbget-bin/www_bget?ko:K00699	Q8WN97	476	4.45e-50	UDP-glucuronosyltransferase 2B30 OS=Macaca fascicularis GN=UGT2B30 PE=1 SV=1	PF00201//PF04101	UDP-glucoronosyl and UDP-glucosyl transferase//Glycosyltransferase family 28 C-terminal domain	GO:0030259//GO:0008152//GO:0005975	lipid glycosylation//metabolic process//carbohydrate metabolic process	GO:0030246//GO:0016758	carbohydrate binding//transferase activity, transferring hexosyl groups	--	--	KOG1192	UDP-glucuronosyl and UDP-glucosyl transferase
c45690_g1	3.8	0.39	0.28	9.75	51.78	1521	357626100	EHJ76309.1	884	7.59e-108	hypothetical protein KGM_21136 [Danaus plexippus]	--	--	--	--	--	--	--	--	--	--	--	--	--	--	--	--	--	--	--	--	--	--	--
c45718_g1	24.75	5.19	2.69	7.09	9.01	1840	512890142	XP_004922465.1	1940	0	PREDICTED: activating signal cointegrator 1-like [Bombyx mori]	--	--	--	--	--	--	--	--	--	Q9QXN3	947	8.75e-118	Activating signal cointegrator 1 OS=Mus musculus GN=Trip4 PE=1 SV=2	PF06221	Putative zinc finger motif, C2HC5-type	GO:0006355	regulation of transcription, DNA-templated	GO:0008270	zinc ion binding	GO:0005634	nucleus	KOG2845	Activating signal cointegrator 1
c45720_g1	55.64	22.36	29.23	20.97	38.97	4264	405978655	EKC43026.1	164	3.74e-22	Vacuolar protein sorting-associated protein 13C [Crassostrea gigas]	--	--	--	--	--	--	--	--	--	--	--	--	--	PF08281//PF01381//PF02954//PF03852	Sigma-70, region 4//Helix-turn-helix//Bacterial regulatory protein, Fis family//DNA mismatch endonuclease Vsr	GO:0006355//GO:0006352//GO:0006298	regulation of transcription, DNA-templated//DNA-templated transcription, initiation//mismatch repair	GO:0043565//GO:0003677//GO:0003700//GO:0004519//GO:0016987	sequence-specific DNA binding//DNA binding//sequence-specific DNA binding transcription factor activity//endonuclease activity//sigma factor activity	GO:0005667	transcription factor complex	--	--
c45734_g1	59.09	32.07	21.02	36.38	26.43	1633	323505967	ADX87347.1	1782	0	yellow-c [Heliconius erato]	--	--	--	--	--	--	--	--	--	Q9GP81	776	1.62e-93	Protein yellow OS=Drosophila guanche GN=y PE=3 SV=1	--	--	--	--	--	--	--	--	--	--
c45740_g1	0.01	0.42	0.04	7.01	0.21	5127	190702380	ACE75273.1	3069	0	retroelement polyprotein [Glyptapanteles flavicoxis]	--	--	--	--	--	--	--	--	--	Q7LHG5	920	3.69e-100	Transposon Ty3-I Gag-Pol polyprotein OS=Saccharomyces cerevisiae (strain ATCC 204508 / S288c) GN=TY3B-I PE=3 SV=2	PF00392//PF00665//PF00078//PF08992//PF00098	Bacterial regulatory proteins, gntR family//Integrase core domain//Reverse transcriptase (RNA-dependent DNA polymerase)//Quinohemoprotein amine dehydrogenase, gamma subunit//Zinc knuckle	GO:0015074//GO:0055114//GO:0006355//GO:0006278	DNA integration//oxidation-reduction process//regulation of transcription, DNA-templated//RNA-dependent DNA replication	GO:0003723//GO:0003676//GO:0003964//GO:0005488//GO:0003700//GO:0008270//GO:0016638	RNA binding//nucleic acid binding//RNA-directed DNA polymerase activity//binding//sequence-specific DNA binding transcription factor activity//zinc ion binding//oxidoreductase activity, acting on the CH-NH2 group of donors	GO:0005667	transcription factor complex	KOG0017	FOG: Transposon-encoded proteins with TYA, reverse transcriptase, integrase domains in various combinations
c45743_g1	74.16	76.86	61.21	182.66	120.43	2352	389611289	BAM19256.1	1821	0	short-chain dehydrogenase [Papilio polytes]	551524023	XM_005813440.1	58	4.91e-19	PREDICTED: Xiphophorus maculatus hydroxysteroid dehydrogenase-like protein 2-like (LOC102237056), transcript variant X2, mRNA	--	--	--	--	A4FUZ6	1114	1.2e-142	Hydroxysteroid dehydrogenase-like protein 2 OS=Bos taurus GN=HSDL2 PE=2 SV=1	PF02036//PF03446//PF12242//PF00106//PF01073//PF02719	SCP-2 sterol transfer family//NAD binding domain of 6-phosphogluconate dehydrogenase//NAD(P)H binding domain of trans-2-enoyl-CoA reductase//short chain dehydrogenase//3-beta hydroxysteroid dehydrogenase/isomerase family//Polysaccharide biosynthesis protein	GO:0055114//GO:0008207//GO:0008152//GO:0006694//GO:0009058//GO:0008210//GO:0008209//GO:0019521//GO:0006098	oxidation-reduction process//C21-steroid hormone metabolic process//metabolic process//steroid biosynthetic process//biosynthetic process//estrogen metabolic process//androgen metabolic process//D-gluconate metabolic process//pentose-phosphate shunt	GO:0016616//GO:0003854//GO:0004616//GO:0016491//GO:0032934	oxidoreductase activity, acting on the CH-OH group of donors, NAD or NADP as acceptor//3-beta-hydroxy-delta5-steroid dehydrogenase activity//phosphogluconate dehydrogenase (decarboxylating) activity//oxidoreductase activity//sterol binding	--	--	KOG0725	Reductases with broad range of substrate specificities
c45777_g1	44.75	16.87	17.53	8.99	11.95	1293	189310193	CAP20054.1	224	1.19e-22	transposase [Portunus pelagicus]	--	--	--	--	--	--	--	--	--	Q53H47	131	8.23e-07	Histone-lysine N-methyltransferase SETMAR OS=Homo sapiens GN=SETMAR PE=1 SV=2	--	--	--	--	--	--	--	--	--	--
c45786_g1	49.02	8.19	16.27	44.99	10.32	2211	512922906	XP_004930231.1	641	3.41e-73	PREDICTED: uncharacterized protein LOC101739749 [Bombyx mori]	--	--	--	--	--	--	--	--	--	--	--	--	--	--	--	--	--	--	--	--	--	--	--
c45793_g1	126.01	20.75	221.66	113.38	158.8	2706	112983062	NP_001037056.1	841	4.26e-101	C-type lectin 21 precursor [Bombyx mori] >gi|4469126|emb|CAB38429.1| lipopolysaccharide binding protein [Bombyx mori]	--	--	--	--	--	--	--	--	--	P26305	199	2.24e-15	Hemolymph lipopolysaccharide-binding protein OS=Periplaneta americana PE=1 SV=1	PF00059	Lectin C-type domain	--	--	GO:0030246	carbohydrate binding	--	--	--	--
c45800_g1	8.97	6.12	44.37	10.58	76.74	1375	198246258	ACH82086.1	1501	0	midgut carboxypeptidase [Loxostege sticticalis]	--	--	--	--	--	--	--	--	--	Q504N0	469	1.59e-51	Carboxypeptidase A2 OS=Mus musculus GN=Cpa2 PE=2 SV=1	PF02244//PF00246	Carboxypeptidase activation peptide//Zinc carboxypeptidase	GO:0006508	proteolysis	GO:0004180//GO:0004181//GO:0008270	carboxypeptidase activity//metallocarboxypeptidase activity//zinc ion binding	--	--	KOG2650	Zinc carboxypeptidase
c45816_g1	0.42	1.76	0.49	10.08	4.62	5128	512915562	XP_004928419.1	549	6.73e-56	PREDICTED: uncharacterized protein LOC101746992 [Bombyx mori]	--	--	--	--	--	--	--	--	--	Q95SX7	321	2.39e-28	Probable RNA-directed DNA polymerase from transposon BS OS=Drosophila melanogaster GN=RTase PE=2 SV=1	PF08654//PF00078//PF10473//PF01544//PF06005//PF10152	DASH complex subunit Dad2//Reverse transcriptase (RNA-dependent DNA polymerase)//Leucine-rich repeats of kinetochore protein Cenp-F/LEK1//CorA-like Mg2+ transporter protein//Protein of unknown function (DUF904)//Predicted coiled-coil domain-containing protein (DUF2360)	GO:0000917//GO:0043093//GO:0007067//GO:0030001//GO:0006278//GO:0055085	barrier septum assembly//cytokinesis by binary fission//mitotic nuclear division//metal ion transport//RNA-dependent DNA replication//transmembrane transport	GO:0046873//GO:0008134//GO:0042803//GO:0003723//GO:0045502//GO:0003964	metal ion transmembrane transporter activity//transcription factor binding//protein homodimerization activity//RNA binding//dynein binding//RNA-directed DNA polymerase activity	GO:0030286//GO:0042729//GO:0072686//GO:0005737//GO:0005667//GO:0071203//GO:0016020	dynein complex//DASH complex//mitotic spindle//cytoplasm//transcription factor complex//WASH complex//membrane	KOG1075	FOG: Reverse transcriptase
c4581_g1	3026.99	1269.12	4589.94	2394.19	862.81	224	551520046	XP_005811515.1	121	7.31e-06	PREDICTED: ZZ-type zinc finger-containing protein 3-like [Xiphophorus maculatus]	--	--	--	--	--	--	--	--	--	--	--	--	--	--	--	--	--	--	--	--	--	--	--
c45846_g2	7.12	1.23	0.16	0	0.44	4018	343481903	AEM44817.1	1294	1.37e-155	unknown [Pectinophora gossypiella]	--	--	--	--	--	--	--	--	--	P21328	375	4.88e-35	RNA-directed DNA polymerase from mobile element jockey OS=Drosophila melanogaster GN=pol PE=1 SV=1	PF06009//PF05615//PF06160//PF01105//PF04513//PF08702//PF11365//PF07926//PF13851//PF01442//PF02403//PF00078	Laminin Domain II//Tho complex subunit 7//Septation ring formation regulator, EzrA//emp24/gp25L/p24 family/GOLD//Baculovirus polyhedron envelope protein, PEP, C terminus//Fibrinogen alpha/beta chain family//Protein of unknown function (DUF3166)//TPR/MLP1/MLP2-like protein//Growth-arrest specific micro-tubule binding//Apolipoprotein A1/A4/E domain//Seryl-tRNA synthetase N-terminal domain//Reverse …	GO:0006810//GO:0006434//GO:0030168//GO:0006869//GO:0006566//GO:0006563//GO:0007155//GO:0007165//GO:0048870//GO:0042157//GO:0010506//GO:0006544//GO:0006397//GO:0006606//GO:0000921//GO:0006278//GO:0051258	transport//seryl-tRNA aminoacylation//platelet activation//lipid transport//threonine metabolic process//L-serine metabolic process//cell adhesion//signal transduction//cell motility//lipoprotein metabolic process//regulation of autophagy//glycine metabolic process//mRNA processing//protein import into nucleus//septin ring assembly//RNA-dependent DNA replication//protein polymerization	GO:0005198//GO:0005524//GO:0004828//GO:0030674//GO:0008289//GO:0003723//GO:0000166//GO:0003964//GO:0005102	structural molecule activity//ATP binding//serine-tRNA ligase activity//protein binding, bridging//lipid binding//RNA binding//nucleotide binding//RNA-directed DNA polymerase activity//receptor binding	GO:0019028//GO:0005940//GO:0005615//GO:0031514//GO:0016021//GO:0019031//GO:0000445//GO:0005643//GO:0005576//GO:0005737//GO:0005577//GO:0005604	viral capsid//septin ring//extracellular space//motile cilium//integral component of membrane//viral envelope//THO complex part of transcription export complex//nuclear pore//extracellular region//cytoplasm//fibrinogen complex//basement membrane	KOG1075	FOG: Reverse transcriptase
c45859_g1	19.36	10.36	5.74	2.96	2.34	1467	--	--	--	--	--	--	--	--	--	--	--	--	--	--	--	--	--	--	--	--	--	--	--	--	--	--	--	--
c45862_g1	38.06	37.83	46.16	67.86	40.61	16233	168823429	NP_001108348.1	23606	0	kettin protein [Bombyx mori] >gi|18700457|dbj|BAB85196.1| BMKETTIN [Bombyx mori] >gi|22474512|dbj|BAC10617.1| KETTIN [Bombyx mori]	168823428	NM_001114876.1	5346	0	Bombyx mori kettin protein (Kettin), mRNA	--	--	--	--	Q9I7U4	18565	0	Titin OS=Drosophila melanogaster GN=sls PE=1 SV=3	PF01513	ATP-NAD kinase	GO:0008152//GO:0006769//GO:0046497//GO:0006741	metabolic process//nicotinamide metabolic process//nicotinate nucleotide metabolic process//NADP biosynthetic process	GO:0003951	NAD+ kinase activity	--	--	KOG0613	Projectin/twitchin and related proteins
c45873_g1	14.82	0.85	0.19	12.83	11.8	1407	--	--	--	--	--	--	--	--	--	--	--	--	--	--	--	--	--	--	PF11593//PF00628//PF02731	Mediator complex subunit 3 fungal//PHD-finger//SKIP/SNW domain	GO:0006357//GO:0000398	regulation of transcription from RNA polymerase II promoter//mRNA splicing, via spliceosome	GO:0001104//GO:0005515	RNA polymerase II transcription cofactor activity//protein binding	GO:0016592//GO:0005681	mediator complex//spliceosomal complex	--	--
c45874_g1	51.63	27.35	19.55	61.26	73	1364	512894230	XP_004923381.1	1553	0	PREDICTED: zinc carboxypeptidase A 1-like [Bombyx mori]	--	--	--	--	--	--	--	--	--	O02350	653	3.84e-78	Zinc carboxypeptidase A 1 OS=Anopheles gambiae GN=AGAP009593 PE=2 SV=3	PF00246//PF02244	Zinc carboxypeptidase//Carboxypeptidase activation peptide	GO:0006508	proteolysis	GO:0004181//GO:0008270//GO:0004180	metallocarboxypeptidase activity//zinc ion binding//carboxypeptidase activity	--	--	KOG2650	Zinc carboxypeptidase
c45901_g1	78.37	40.93	31.42	32.92	51.18	4386	270008864	EFA05312.1	1703	0	hypothetical protein TcasGA2_TC015470 [Tribolium castaneum]	--	--	--	--	--	--	--	--	--	P10978	1386	1.06e-164	Retrovirus-related Pol polyprotein from transposon TNT 1-94 OS=Nicotiana tabacum PE=2 SV=1	PF00665//PF01762//PF12899//PF01786//PF00098	Integrase core domain//Galactosyltransferase//Alkaline and neutral invertase//Alternative oxidase//Zinc knuckle	GO:0006486//GO:0006118//GO:0015074//GO:0055114	protein glycosylation//electron transport//DNA integration//oxidation-reduction process	GO:0033926//GO:0008270//GO:0008378//GO:0009916//GO:0003676	glycopeptide alpha-N-acetylgalactosaminidase activity//zinc ion binding//galactosyltransferase activity//alternative oxidase activity//nucleic acid binding	GO:0016020	membrane	KOG0017	FOG: Transposon-encoded proteins with TYA, reverse transcriptase, integrase domains in various combinations
c45911_g1	0.11	0.13	4.32	0.05	0.09	4343	357628338	EHJ77706.1	153	3.45e-07	hypothetical protein KGM_10042 [Danaus plexippus]	--	--	--	--	--	--	--	--	--	--	--	--	--	PF08066	PMC2NT (NUC016) domain	GO:0006396	RNA processing	--	--	GO:0000176	nuclear exosome (RNase complex)	--	--
c45918_g1	12.21	12.28	60.9	8.45	1241.07	896	541905573	AGV28582.1	1019	4.67e-137	attacin [Ostrinia furnacalis]	541905572	KF146178.1	776	0	Ostrinia furnacalis attacin mRNA, complete cds	--	--	--	--	Q5MGE6	459	8.76e-54	Defense protein 3 OS=Lonomia obliqua PE=2 SV=1	PF03768//PF03769	Attacin, N-terminal region//Attacin, C-terminal region	--	--	--	--	GO:0005576	extracellular region	--	--
c45920_g1	0.08	2.2	16.11	1.41	1.97	1338	--	--	--	--	--	--	--	--	--	--	--	--	--	--	--	--	--	--	--	--	--	--	--	--	--	--	--	--
c45939_g1	5.61	12.89	3.6	13.29	34.93	1427	327420474	AEA76313.1	753	5.84e-92	astacin [Mamestra configurata]	--	--	--	--	--	--	--	--	--	P55112	274	1.42e-25	Zinc metalloproteinase nas-4 OS=Caenorhabditis elegans GN=nas-4 PE=2 SV=4	PF01400	Astacin (Peptidase family M12A)	GO:0006508	proteolysis	GO:0004222//GO:0043169//GO:0008237	metalloendopeptidase activity//cation binding//metallopeptidase activity	--	--	KOG3714	Meprin A metalloprotease
c45968_g1	21.28	10.6	19.83	2.75	14.78	1771	--	--	--	--	--	--	--	--	--	--	--	--	--	--	--	--	--	--	--	--	--	--	--	--	--	--	--	--
c45972_g1	0.41	0.62	0.02	4.64	0.47	4604	512915562	XP_004928419.1	1190	3.93e-143	PREDICTED: uncharacterized protein LOC101746992 [Bombyx mori]	--	--	--	--	--	--	--	--	--	P21328	390	1.05e-36	RNA-directed DNA polymerase from mobile element jockey OS=Drosophila melanogaster GN=pol PE=1 SV=1	PF04111//PF00078	Autophagy protein Apg6//Reverse transcriptase (RNA-dependent DNA polymerase)	GO:0006278//GO:0006914	RNA-dependent DNA replication//autophagy	GO:0003723//GO:0003964	RNA binding//RNA-directed DNA polymerase activity	--	--	KOG1075	FOG: Reverse transcriptase
c45983_g1	29.05	4235.39	3166.6	28.15	21.53	1361	317135488	ADV03160.1	1943	0	heat shock protein 70 [Spodoptera litura]	145693237	EF523381.1	719	0	Omphisa fuscidentalis heat shock protein 70 (hsp70) mRNA, complete cds	K03283	HSPA1_8	heat shock 70kDa protein 1/8	http://www.genome.jp/dbget-bin/www_bget?ko:K03283	Q9GSU4	1772	0	Major heat shock 70 kDa protein Ba OS=Drosophila simulans GN=Hsp70Ba PE=2 SV=2	PF01968//PF02782//PF06723	Hydantoinase/oxoprolinase//FGGY family of carbohydrate kinases, C-terminal domain//MreB/Mbl protein	GO:0000902//GO:0006950//GO:0005975	cell morphogenesis//response to stress//carbohydrate metabolic process	GO:0016773//GO:0005524//GO:0016787	phosphotransferase activity, alcohol group as acceptor//ATP binding//hydrolase activity	--	--	KOG0101	Molecular chaperones HSP70/HSC70, HSP70 superfamily
c45983_g2	0	650.89	314.7	0	0	247	171879766	ACB55606.1	435	9.72e-52	heat shock protein 70, partial [Plodia interpunctella]	375364804	HQ012004.2	132	3.33e-61	Spodoptera litura heat shock protein 70 (hsp70) mRNA, complete cds	K03283	HSPA1_8	heat shock 70kDa protein 1/8	http://www.genome.jp/dbget-bin/www_bget?ko:K03283	P41825	397	3.62e-45	Heat shock protein 70 A1 OS=Anopheles albimanus GN=HSP70A1 PE=3 SV=1	--	--	GO:0006950	response to stress	GO:0005524	ATP binding	--	--	KOG0101	Molecular chaperones HSP70/HSC70, HSP70 superfamily
c45999_g1	0.34	31.79	24.14	15.13	41.45	1417	478254571	ENN74814.1	412	1.03e-42	hypothetical protein YQE_08587, partial [Dendroctonus ponderosae] >gi|546674796|gb|ERL86090.1| hypothetical protein D910_03504 [Dendroctonus ponderosae]	--	--	--	--	--	--	--	--	--	Q9Y2F9	255	3.59e-22	BTB/POZ domain-containing protein 3 OS=Homo sapiens GN=BTBD3 PE=2 SV=1	PF00651//PF01466//PF00917	BTB/POZ domain//Skp1 family, dimerisation domain//MATH domain	GO:0006511	ubiquitin-dependent protein catabolic process	GO:0005515	protein binding	--	--	KOG2075	Topoisomerase TOP1-interacting protein BTBD1
c4599_g1	30.04	8.98	9.71	39.04	45.6	2096	512934085	XP_004932948.1	1357	3.37e-180	PREDICTED: cysteine synthase-like [Bombyx mori]	--	--	--	--	--	K01738	cysK	cysteine synthase A	http://www.genome.jp/dbget-bin/www_bget?ko:K01738	Q9XEA6	462	4.84e-50	Cysteine synthase OS=Oryza sativa subsp. japonica GN=RCS1 PE=2 SV=2	--	--	--	--	--	--	--	--	KOG1252	Cystathionine beta-synthase and related enzymes
c46002_g1	45.93	23.56	12.5	18.37	55.84	1362	672577255	KFH15204.1	465	2.09e-47	Kazal-type serine protease inhibitor domain-containing protein [Toxoplasma gondii MAS]	--	--	--	--	--	--	--	--	--	O96790	435	2.89e-47	Serine protease inhibitor dipetalogastin (Fragment) OS=Dipetalogaster maximus PE=1 SV=2	PF07648//PF00050	Kazal-type serine protease inhibitor domain//Kazal-type serine protease inhibitor domain	--	--	GO:0005515	protein binding	--	--	KOG3649	FOG: Kazal-type serine protease inhibitor domain
c46020_g1	39.4	82.33	90.63	46.4	65.1	1693	433338955	BAM73833.1	1522	0	cytochrome P450, partial [Bombyx mori]	--	--	--	--	--	K15003	CYP9	cytochrome P450, family 9	http://www.genome.jp/dbget-bin/www_bget?ko:K15003	Q9VG82	901	2.18e-112	Probable cytochrome P450 9f2 OS=Drosophila melanogaster GN=Cyp9f2 PE=2 SV=1	PF00067	Cytochrome P450	GO:0055114	oxidation-reduction process	GO:0016705//GO:0020037//GO:0005506	oxidoreductase activity, acting on paired donors, with incorporation or reduction of molecular oxygen//heme binding//iron ion binding	--	--	KOG0158	Cytochrome P450 CYP3/CYP5/CYP6/CYP9 subfamilies
c46047_g1	105.99	41.56	64.97	44.01	69.27	3181	512922298	XP_004930086.1	995	2.8e-156	PREDICTED: uncharacterized protein LOC101744379 isoform X1 [Bombyx mori] >gi|512922302|ref|XP_004930087.1| PREDICTED: uncharacterized protein LOC101744379 isoform X2 [Bombyx mori]	389611052	AK402515.1	377	0	Papilio polytes mRNA for C-type lectin, complete cds, sequence id: Pp-0381	--	--	--	--	Q9UPW5	528	1.89e-53	Cytosolic carboxypeptidase 1 OS=Homo sapiens GN=AGTPBP1 PE=1 SV=3	PF00059	Lectin C-type domain	--	--	GO:0030246	carbohydrate binding	--	--	KOG3641	Zinc carboxypeptidase
c46077_g1	24.96	53.36	38.53	13.29	32.66	1586	--	--	--	--	--	--	--	--	--	--	--	--	--	--	--	--	--	--	--	--	--	--	--	--	--	--	--	--
c46096_g1	6.27	4.88	0.19	0.09	30.21	4672	209552794	ACI62137.1	647	7.93e-127	polyprotein [Drosophila melanogaster]	--	--	--	--	--	--	--	--	--	P10978	920	4.68e-101	Retrovirus-related Pol polyprotein from transposon TNT 1-94 OS=Nicotiana tabacum PE=2 SV=1	PF00665//PF02785//PF00098	Integrase core domain//Biotin carboxylase C-terminal domain//Zinc knuckle	GO:0015074	DNA integration	GO:0003676//GO:0008270//GO:0016874	nucleic acid binding//zinc ion binding//ligase activity	--	--	KOG0017	FOG: Transposon-encoded proteins with TYA, reverse transcriptase, integrase domains in various combinations
c46098_g1	3.11	864.53	369.31	1.99	1.77	1264	389620060	AFK93489.1	531	3.78e-57	HSP70-1 [Cydia pomonella]	--	--	--	--	--	K03283	HSPA1_8	heat shock 70kDa protein 1/8	http://www.genome.jp/dbget-bin/www_bget?ko:K03283	O97125	403	1.29e-41	Heat shock protein 68 OS=Drosophila melanogaster GN=Hsp68 PE=1 SV=1	--	--	--	--	--	--	--	--	KOG0101	Molecular chaperones HSP70/HSC70, HSP70 superfamily
c46108_g1	93.64	156.46	214.08	68.16	61.12	4090	357605509	EHJ64651.1	3448	0	hypothetical protein KGM_00738 [Danaus plexippus]	328670878	JF417985.1	102	2.98e-43	Helicoverpa armigera heat shock protein 105 mRNA, partial cds	K09485	HSP110	heat shock protein 110kDa	http://www.genome.jp/dbget-bin/www_bget?ko:K09485	O88600	1954	0	Heat shock 70 kDa protein 4 OS=Rattus norvegicus GN=Hspa4 PE=1 SV=1	PF06723//PF08066//PF02038	MreB/Mbl protein//PMC2NT (NUC016) domain//ATP1G1/PLM/MAT8 family	GO:0006811//GO:0000902//GO:0006396	ion transport//cell morphogenesis//RNA processing	GO:0005216//GO:0005524	ion channel activity//ATP binding	GO:0000176//GO:0016020	nuclear exosome (RNase complex)//membrane	KOG0103	Molecular chaperones HSP105/HSP110/SSE1, HSP70 superfamily
c46111_g1	95.2	73.84	50.1	15.16	53.5	2333	--	--	--	--	--	--	--	--	--	--	--	--	--	--	--	--	--	--	--	--	--	--	--	--	--	--	--	--
c46131_g1	9.68	1.76	5.07	9.16	2.01	3291	512921571	XP_004929909.1	1082	1.16e-132	PREDICTED: uncharacterized protein LOC101745488 isoform X1 [Bombyx mori]	--	--	--	--	--	--	--	--	--	--	--	--	--	--	--	--	--	--	--	--	--	--	--
c46134_g1	22.98	25.72	25.06	40.03	21.76	5971	512935269	XP_004933233.1	5048	0	PREDICTED: biorientation of chromosomes in cell division protein 1-like 1-like [Bombyx mori]	--	--	--	--	--	--	--	--	--	--	--	--	--	--	--	--	--	--	--	--	--	--	--
c46135_g1	20.03	48.22	41.77	14.16	25.92	1439	--	--	--	--	--	--	--	--	--	--	--	--	--	--	--	--	--	--	--	--	--	--	--	--	--	--	--	--
c46169_g1	0.01	13.58	10.88	11.35	0.33	5136	343481903	AEM44817.1	1348	2.09e-160	unknown [Pectinophora gossypiella]	--	--	--	--	--	--	--	--	--	P21328	347	1.97e-31	RNA-directed DNA polymerase from mobile element jockey OS=Drosophila melanogaster GN=pol PE=1 SV=1	PF00038//PF04799//PF00078	Intermediate filament protein//fzo-like conserved region//Reverse transcriptase (RNA-dependent DNA polymerase)	GO:0006278//GO:0006184//GO:0008053	RNA-dependent DNA replication//GTP catabolic process//mitochondrial fusion	GO:0003924//GO:0003723//GO:0005198//GO:0003964	GTPase activity//RNA binding//structural molecule activity//RNA-directed DNA polymerase activity	GO:0005741//GO:0016021//GO:0005882	mitochondrial outer membrane//integral component of membrane//intermediate filament	KOG1075	FOG: Reverse transcriptase
c4616_g1	47.86	5495.31	3995.49	27.42	18.41	776	512896232	XP_004923862.1	495	2.01e-58	PREDICTED: protein lethal(2)essential for life-like [Bombyx mori]	--	--	--	--	--	K09542	CRYAB	crystallin, alpha B	http://www.genome.jp/dbget-bin/www_bget?ko:K09542	P82147	312	3.5e-33	Protein lethal(2)essential for life OS=Drosophila melanogaster GN=l(2)efl PE=1 SV=1	--	--	--	--	--	--	--	--	KOG3591	Alpha crystallins
c46170_g2	0.28	1.66	1.9	4.29	47.96	2207	339259278	XP_003368986.1	1114	1.9e-139	retrovirus-related Pol polyprotein from transposon TNT 1-94 [Trichinella spiralis] >gi|316963168|gb|EFV48939.1| retrovirus-related Pol polyprotein from transposon TNT 1-94 [Trichinella spiralis]	--	--	--	--	--	--	--	--	--	P10978	1015	1.86e-119	Retrovirus-related Pol polyprotein from transposon TNT 1-94 OS=Nicotiana tabacum PE=2 SV=1	--	--	--	--	--	--	--	--	--	--
c46171_g1	28.76	49.27	115.2	21.64	19.23	1421	112984520	NP_001037195.1	1469	0	prolyl 4-hydroxylase alpha subunit precursor [Bombyx mori] >gi|37543673|gb|AAM21932.1| prolyl 4-hydroxylase alpha subunit [Bombyx mori]	--	--	--	--	--	K00472	E1.14.11.2	prolyl 4-hydroxylase	http://www.genome.jp/dbget-bin/www_bget?ko:K00472	Q10576	670	5.11e-79	Prolyl 4-hydroxylase subunit alpha-1 OS=Caenorhabditis elegans GN=dpy-18 PE=1 SV=2	PF08336//PF13174//PF00515	Prolyl 4-Hydroxylase alpha-subunit, N-terminal region//Tetratricopeptide repeat//Tetratricopeptide repeat	GO:0055114//GO:0006560//GO:0018401//GO:0006525	oxidation-reduction process//proline metabolic process//peptidyl-proline hydroxylation to 4-hydroxy-L-proline//arginine metabolic process	GO:0004656//GO:0016702//GO:0005506//GO:0005515//GO:0031418	procollagen-proline 4-dioxygenase activity//oxidoreductase activity, acting on single donors with incorporation of molecular oxygen, incorporation of two atoms of oxygen//iron ion binding//protein binding//L-ascorbic acid binding	GO:0005783	endoplasmic reticulum	KOG1591	Prolyl 4-hydroxylase alpha subunit
c46179_g1	67.46	27.37	38.7	17.5	35.67	4058	512928567	XP_004931609.1	1359	2.15e-171	PREDICTED: dyslexia susceptibility 1 candidate gene 1 protein-like [Bombyx mori]	--	--	--	--	--	K07048	PTER, php	phosphotriesterase-related protein	http://www.genome.jp/dbget-bin/www_bget?ko:K07048	Q9VHF2	1002	2.62e-122	Phosphotriesterase-related protein OS=Drosophila melanogaster GN=CG18473 PE=2 SV=1	PF02126//PF00515	Phosphotriesterase family//Tetratricopeptide repeat	GO:0009056	catabolic process	GO:0005515//GO:0008270	protein binding//zinc ion binding	--	--	KOG0548	Molecular co-chaperone STI1
c46181_g1	774.34	992.19	1343.56	874.37	1288.01	961	389611573	BAM19387.1	346	8.84e-37	unknown secreted protein [Papilio xuthus]	--	--	--	--	--	--	--	--	--	--	--	--	--	PF09606	ARC105 or Med15 subunit of Mediator complex non-fungal	GO:0006357	regulation of transcription from RNA polymerase II promoter	GO:0001104	RNA polymerase II transcription cofactor activity	GO:0016592	mediator complex	--	--
c46189_g1	33.72	30.86	60.96	19.51	1544.77	1579	357608575	EHJ66058.1	457	1.94e-50	gloverin [Danaus plexippus]	--	--	--	--	--	--	--	--	--	P81048	261	4.61e-25	Gloverin OS=Hyalophora cecropia PE=1 SV=2	PF01913	Formylmethanofuran-tetrahydromethanopterin formyltransferase	GO:0006730	one-carbon metabolic process	GO:0016740	transferase activity	--	--	--	--
c46200_g1	24.34	8.76	5.16	16.64	13.07	2963	512922105	XP_004930038.1	673	4.89e-75	PREDICTED: monocarboxylate transporter 3-like [Bombyx mori]	269847902	AC239124.1	47	8.09e-13	Bicyclus anynana clone BA_Ba85J10, complete sequence	--	--	--	--	Q7RTX9	175	1.16e-11	Monocarboxylate transporter 14 OS=Homo sapiens GN=SLC16A14 PE=2 SV=1	PF07690	Major Facilitator Superfamily	GO:0055085	transmembrane transport	--	--	GO:0016021	integral component of membrane	--	--
c46201_g1	11.47	27.61	0.61	87.27	12.81	507	--	--	--	--	--	--	--	--	--	--	--	--	--	--	--	--	--	--	--	--	--	--	--	--	--	--	--	--
c46201_g2	126.51	160.3	73.09	553.45	209.73	749	--	--	--	--	--	--	--	--	--	--	--	--	--	--	--	--	--	--	--	--	--	--	--	--	--	--	--	--
c46214_g1	3.28	24.07	173.11	23.79	147.08	1211	512931612	XP_004932346.1	1018	3.22e-133	PREDICTED: lipase member H-A-like [Bombyx mori]	--	--	--	--	--	K01059	LPL	lipoprotein lipase	http://www.genome.jp/dbget-bin/www_bget?ko:K01059	P49060	347	1.02e-34	Lipoprotein lipase OS=Papio anubis GN=LPL PE=2 SV=1	--	--	--	--	--	--	--	--	--	--
c46226_g1	53.01	57.26	104.27	82.32	96.09	2381	512922620	XP_004930160.1	1375	2.85e-179	PREDICTED: mediator of RNA polymerase II transcription subunit 26-like [Bombyx mori]	--	--	--	--	--	--	--	--	--	--	--	--	--	PF02652	L-lactate permease	GO:0015727	lactate transport	GO:0015129	lactate transmembrane transporter activity	GO:0005887	integral component of plasma membrane	--	--
c46227_g1	2.47	10.25	65.61	8.56	254.41	924	156408343	XP_001641816.1	190	1.54e-13	predicted protein [Nematostella vectensis] >gi|156228956|gb|EDO49753.1| predicted protein [Nematostella vectensis]	--	--	--	--	--	--	--	--	--	--	--	--	--	PF06602	Myotubularin-like phosphatase domain	GO:0016311	dephosphorylation	GO:0016791	phosphatase activity	--	--	--	--
c46257_g1	107.52	98.49	81.9	36.17	57.44	3238	389610627	BAM18925.1	1060	5.4e-133	C-type lectin 27kD [Papilio polytes]	392056024	JQ899036.1	416	0	Plutella xylostella C-type lectin mRNA, complete cds	--	--	--	--	--	--	--	--	PF00059	Lectin C-type domain	--	--	GO:0030246	carbohydrate binding	--	--	--	--
c46270_g2	40.5	35.27	20.31	27.82	54.93	2928	512896843	XP_004924008.1	1517	0	PREDICTED: cytochrome b5-related protein-like [Bombyx mori]	--	--	--	--	--	--	--	--	--	P19967	786	1.48e-92	Cytochrome b5-related protein OS=Drosophila melanogaster GN=Cyt-b5-r PE=2 SV=2	PF02845//PF00173//PF00487//PF00320	CUE domain//Cytochrome b5-like Heme/Steroid binding domain//Fatty acid desaturase//GATA zinc finger	GO:0006355//GO:0006629	regulation of transcription, DNA-templated//lipid metabolic process	GO:0043565//GO:0008270//GO:0003700//GO:0005515//GO:0020037	sequence-specific DNA binding//zinc ion binding//sequence-specific DNA binding transcription factor activity//protein binding//heme binding	GO:0005667	transcription factor complex	KOG0537	Cytochrome b5
c46273_g1	45.5	109.37	162.16	39.05	33.58	1546	357622949	EHJ74291.1	1473	0	hypothetical protein KGM_22001 [Danaus plexippus]	--	--	--	--	--	K16730	CHORD	cysteine and histidine-rich domain-containing protein	http://www.genome.jp/dbget-bin/www_bget?ko:K16730	Q9VCC0	1011	9.62e-132	Cysteine and histidine-rich domain-containing protein OS=Drosophila melanogaster GN=CHORD PE=1 SV=1	--	--	--	--	--	--	--	--	KOG1667	Zn2+-binding protein Melusin/RAR1, contains CHORD domain
c46290_g1	11.08	0.69	5.56	0.34	2.04	5093	512918065	XP_004929040.1	884	3.81e-94	PREDICTED: RIMS-binding protein 2-like [Bombyx mori]	658878354	XM_008423950.1	37	5.06e-07	PREDICTED: Poecilia reticulata RIMS-binding protein 2-like (LOC103473595), transcript variant X13, mRNA	K17591	RIMBP2	RIMS-binding protein 2	http://www.genome.jp/dbget-bin/www_bget?ko:K17591	Q80U40	466	1.79e-45	RIMS-binding protein 2 OS=Mus musculus GN=Rimbp2 PE=1 SV=3	PF00018//PF05826	SH3 domain//Phospholipase A2	GO:0016042//GO:0009395	lipid catabolic process//phospholipid catabolic process	GO:0005509//GO:0005515//GO:0004623	calcium ion binding//protein binding//phospholipase A2 activity	--	--	KOG3632	Peripheral benzodiazepine receptor PRAX-1
c46293_g1	24.04	15.57	14.73	16.77	11.39	1875	--	--	--	--	--	--	--	--	--	--	--	--	--	--	--	--	--	--	--	--	--	--	--	--	--	--	--	--
c46302_g1	11.52	241.25	255.59	12.45	7.31	1921	389610945	BAM19083.1	677	1.91e-80	lethal(2)essential for life protein, l2efl [Papilio polytes]	--	--	--	--	--	K09541	CRYAA	crystallin, alpha A	http://www.genome.jp/dbget-bin/www_bget?ko:K09541	P02516	175	6.68e-13	Heat shock protein 23 OS=Drosophila melanogaster GN=Hsp23 PE=2 SV=2	PF15341	Ribosome biogenesis protein SLX9	GO:0000462	maturation of SSU-rRNA from tricistronic rRNA transcript (SSU-rRNA, 5.8S rRNA, LSU-rRNA)	--	--	GO:0005730//GO:0030686//GO:0030688	nucleolus//90S preribosome//preribosome, small subunit precursor	KOG3591	Alpha crystallins
c46318_g1	9.29	1.87	1.36	0.6	1.44	3232	357627291	EHJ77027.1	1730	0	hypothetical protein KGM_21511 [Danaus plexippus]	--	--	--	--	--	--	--	--	--	--	--	--	--	--	--	--	--	--	--	--	--	--	--
c46349_g2	339	39.87	126.67	125.68	63.51	628	--	--	--	--	--	--	--	--	--	--	--	--	--	--	--	--	--	--	--	--	--	--	--	--	--	--	--	--
c46349_g3	2.8	14.54	14.54	10.42	8.03	2795	--	--	--	--	--	319918817	AB597304.1	50	1.64e-14	Ostrinia nubilalis OnubOR5c, OnubOR4 genes, partial cds	--	--	--	--	--	--	--	--	--	--	--	--	--	--	--	--	--	--
c46350_g1	12.16	3.76	4.54	11.85	2.17	4145	357603438	EHJ63767.1	2510	0	hypothetical protein KGM_14032 [Danaus plexippus]	--	--	--	--	--	--	--	--	--	--	--	--	--	PF00170	bZIP transcription factor	GO:0006355	regulation of transcription, DNA-templated	GO:0003700//GO:0043565	sequence-specific DNA binding transcription factor activity//sequence-specific DNA binding	GO:0005667	transcription factor complex	--	--
c46351_g1	29.47	28.91	71.89	18.46	16.49	1809	--	--	--	--	--	--	--	--	--	--	--	--	--	--	--	--	--	--	--	--	--	--	--	--	--	--	--	--
c46353_g1	147.82	64.62	69.12	56.31	65.14	1115	357622868	EHJ74231.1	1050	2.75e-139	hypothetical protein KGM_16808 [Danaus plexippus]	--	--	--	--	--	K15262	BCP1, BCCIP	protein BCP1	http://www.genome.jp/dbget-bin/www_bget?ko:K15262	Q9VFR0	420	1.83e-46	Protein BCCIP homolog OS=Drosophila melanogaster GN=CG9286 PE=2 SV=2	PF01264	Chorismate synthase	GO:0009073//GO:0009094//GO:0000162//GO:0006571	aromatic amino acid family biosynthetic process//L-phenylalanine biosynthetic process//tryptophan biosynthetic process//tyrosine biosynthetic process	GO:0004107	chorismate synthase activity	--	--	KOG3034	Isoamyl acetate-hydrolyzing esterase and related enzymes
c46355_g1	55.38	9.55	0	26.81	0.08	750	--	--	--	--	--	--	--	--	--	--	--	--	--	--	--	--	--	--	--	--	--	--	--	--	--	--	--	--
c46359_g2	43.38	42.91	27.07	24.62	17.86	4941	357610992	EHJ67258.1	1337	2.14e-162	hypothetical protein KGM_16001 [Danaus plexippus]	--	--	--	--	--	--	--	--	--	P08548	278	3.5e-23	LINE-1 reverse transcriptase homolog OS=Nycticebus coucang PE=4 SV=1	PF00078//PF05190	Reverse transcriptase (RNA-dependent DNA polymerase)//MutS family domain IV	GO:0006298//GO:0006278	mismatch repair//RNA-dependent DNA replication	GO:0003723//GO:0030983//GO:0003964//GO:0005524	RNA binding//mismatched DNA binding//RNA-directed DNA polymerase activity//ATP binding	--	--	KOG1075	FOG: Reverse transcriptase
c46367_g2	123.67	85.89	97.86	46.34	52.67	1512	389614641	BAM20355.1	705	1.78e-84	zye protein, partial [Papilio polytes]	--	--	--	--	--	--	--	--	--	--	--	--	--	--	--	--	--	--	--	--	--	--	--
c46373_g1	48.86	13.81	24.08	61.03	117.1	1521	392514738	AFM77774.1	456	2.15e-86	chymotrypsin-like serine protease 15 [Ostrinia nubilalis]	392514737	JQ904144.1	266	7.44e-135	Ostrinia nubilalis chymotrypsin-like serine protease 15 (CTP15) mRNA, complete cds	--	--	--	--	--	--	--	--	PF00089	Trypsin	GO:0006508	proteolysis	GO:0004252	serine-type endopeptidase activity	--	--	--	--
c46387_g1	45.46	3.68	2.27	3.54	37.34	773	112983667	NP_001037335.1	150	2.46e-08	phenoloxidase subunit 1 precursor [Bombyx mori] >gi|46396762|sp|Q27451.2|PRP1_BOMMO RecName: Full=Phenoloxidase subunit 1; AltName: Full=PO 1; AltName: Full=Tyrosinase 1; Flags: Precursor [Bombyx mori] >gi|994749|dbj|BAA08368.1| prophenoloxidase subunit 1 [Bombyx mori]	159141809	DQ841706.2	42	1.23e-10	Heliothis virescens prophenoloxidase-1 mRNA, complete cds	--	--	--	--	Q27451	150	7.37e-10	Phenoloxidase subunit 1 OS=Bombyx mori PE=1 SV=2	--	--	GO:0006952//GO:0006570//GO:0055114//GO:0006583//GO:0009809//GO:0006771//GO:0009811//GO:0009821//GO:0009805	defense response//tyrosine metabolic process//oxidation-reduction process//melanin biosynthetic process from tyrosine//lignin biosynthetic process//riboflavin metabolic process//stilbene biosynthetic process//alkaloid biosynthetic process//coumarin biosynthetic process	GO:0004503//GO:0046872	monophenol monooxygenase activity//metal ion binding	GO:0005576	extracellular region	--	--
c46387_g3	0	0	0	164.6	0	488	--	--	--	--	--	--	--	--	--	--	--	--	--	--	--	--	--	--	--	--	--	--	--	--	--	--	--	--
c46396_g1	38.57	16.28	12.85	14.55	24.33	1998	389610121	BAM18672.1	1674	0	inositol 1 [Papilio xuthus]	--	--	--	--	--	K00911	E2.7.1.127, ITPK	1D-myo-inositol-triphosphate 3-kinase	http://www.genome.jp/dbget-bin/www_bget?ko:K00911	P23677	579	5.36e-65	Inositol-trisphosphate 3-kinase A OS=Homo sapiens GN=ITPKA PE=1 SV=1	PF03770//PF08091	Inositol polyphosphate kinase//Spider insecticidal peptide	GO:0009405	pathogenesis	GO:0008440	inositol-1,4,5-trisphosphate 3-kinase activity	GO:0005576	extracellular region	--	--
c46397_g1	32.88	11.04	14.79	17.21	13.94	1822	512927319	XP_004931304.1	581	6.42e-68	PREDICTED: microtubule-associated protein Jupiter-like isoform X5 [Bombyx mori]	389608816	AK401398.1	135	5.95e-62	Papilio xuthus mRNA for unknown unsecreted protein, complete cds, sequence id: Px-0518	--	--	--	--	B4KBL1	186	3.35e-14	Microtubule-associated protein Jupiter OS=Drosophila mojavensis GN=Jupiter PE=3 SV=1	--	--	--	--	--	--	--	--	--	--
c46415_g2	57.59	46.38	53.28	41.71	21.56	5983	512897837	XP_004924250.1	1075	4.02e-130	PREDICTED: transcription factor SOX-4-like [Bombyx mori]	512897836	XM_004924193.1	458	0	PREDICTED: Bombyx mori transcription factor SOX-4-like (LOC101746462), mRNA	K09268	SOX4_11_12	transcription factor SOX4/11/12 (SOX group C)	http://www.genome.jp/dbget-bin/www_bget?ko:K09268	P40656	430	4.69e-42	Putative transcription factor SOX-14 OS=Drosophila melanogaster GN=Sox14 PE=2 SV=3	PF02609	Exonuclease VII small subunit	GO:0006308	DNA catabolic process	GO:0008855	exodeoxyribonuclease VII activity	GO:0009318	exodeoxyribonuclease VII complex	KOG0527	HMG-box transcription factor
c46419_g1	4935.39	4531.05	10119.6	19012.2	10059.8	959	126742098	ABO27097.1	1073	7.9e-138	storage protein 1 [Omphisa fuscidentalis]	126742097	EF429084.1	272	2.14e-138	Omphisa fuscidentalis storage protein 1 (SP1) mRNA, complete cds	--	--	--	--	P14296	809	4.11e-100	Arylphorin subunit alpha OS=Manduca sexta PE=2 SV=1	--	--	--	--	--	--	--	--	--	--
c46419_g2	4555.12	5701.22	11729	29268.3	13774.2	1327	126742098	ABO27097.1	1500	0	storage protein 1 [Omphisa fuscidentalis]	126742097	EF429084.1	391	0	Omphisa fuscidentalis storage protein 1 (SP1) mRNA, complete cds	--	--	--	--	P14296	1034	1.36e-131	Arylphorin subunit alpha OS=Manduca sexta PE=2 SV=1	--	--	--	--	--	--	--	--	--	--
c46419_g3	293.1	121.37	513.19	1133.62	679.99	2181	126742098	ABO27097.1	2099	0	storage protein 1 [Omphisa fuscidentalis]	126742097	EF429084.1	241	8.49e-121	Omphisa fuscidentalis storage protein 1 (SP1) mRNA, complete cds	--	--	--	--	P14296	1744	0	Arylphorin subunit alpha OS=Manduca sexta PE=2 SV=1	--	--	--	--	--	--	--	--	--	--
c46421_g1	240.36	296.44	392.15	542.61	362.9	2351	512903757	XP_004925696.1	521	1.03e-53	PREDICTED: SCO-spondin-like [Bombyx mori]	--	--	--	--	--	--	--	--	--	--	--	--	--	PF06016	Reovirus core-spike protein lambda-2 (L2)	GO:0009451//GO:0006370	RNA modification//7-methylguanosine mRNA capping	GO:0004482//GO:0005524//GO:0004484	mRNA (guanine-N7-)-methyltransferase activity//ATP binding//mRNA guanylyltransferase activity	GO:0019028	viral capsid	--	--
c46437_g1	56.23	35.34	35.75	13.39	32.98	1154	389608647	BAM17933.1	1212	1.36e-163	obstructor-B [Papilio xuthus]	389608646	AK401311.1	349	0	Papilio xuthus mRNA for obstructor-B, complete cds, sequence id: Px-0375	--	--	--	--	--	--	--	--	PF01607	Chitin binding Peritrophin-A domain	GO:0006030	chitin metabolic process	GO:0008061	chitin binding	GO:0005576	extracellular region	--	--
c46453_g1	12.69	19.35	9.03	47.47	59.06	1515	198246258	ACH82086.1	1527	0	midgut carboxypeptidase [Loxostege sticticalis]	--	--	--	--	--	--	--	--	--	P19222	506	2.54e-56	Carboxypeptidase A2 OS=Rattus norvegicus GN=Cpa2 PE=1 SV=1	PF00246//PF02244	Zinc carboxypeptidase//Carboxypeptidase activation peptide	GO:0006508	proteolysis	GO:0004181//GO:0008270//GO:0004180	metallocarboxypeptidase activity//zinc ion binding//carboxypeptidase activity	--	--	KOG2650	Zinc carboxypeptidase
c46466_g1	47.17	24.48	14.57	5.47	36.67	1520	260765451	ACX49763.1	1870	0	beta-fructofuranosidase 2 [Manduca sexta]	--	--	--	--	--	K01193	E3.2.1.26, sacA	beta-fructofuranosidase	http://www.genome.jp/dbget-bin/www_bget?ko:K01193	F8DVG5	872	6.1e-109	Sucrose-6-phosphate hydrolase OS=Zymomonas mobilis subsp. mobilis (strain ATCC 10988 / DSM 424 / LMG 404 / NCIMB 8938 / NRRL B-806 / ZM1) GN=sacA PE=3 SV=1	PF04616	Glycosyl hydrolases family 43	GO:0005982//GO:0005985//GO:0005975//GO:0006012	starch metabolic process//sucrose metabolic process//carbohydrate metabolic process//galactose metabolic process	GO:0004564//GO:0004553	beta-fructofuranosidase activity//hydrolase activity, hydrolyzing O-glycosyl compounds	GO:0005737	cytoplasm	KOG0228	Beta-fructofuranosidase (invertase)
c46478_g1	44.4	7.13	8.92	13.69	18.15	1843	357625493	EHJ75918.1	1137	1.6e-143	hypothetical protein KGM_06297 [Danaus plexippus]	--	--	--	--	--	--	--	--	--	--	--	--	--	PF01529	DHHC palmitoyltransferase	--	--	GO:0008270	zinc ion binding	--	--	--	--
c46513_g1	7	11.77	18.34	17.78	22.75	1941	512928571	XP_004931610.1	1835	0	PREDICTED: uncharacterized protein LOC101744336 [Bombyx mori]	--	--	--	--	--	--	--	--	--	--	--	--	--	--	--	--	--	--	--	--	--	--	--
c46559_g2	18.8	3.49	7.23	4.05	4.29	3398	449676570	XP_002165577.2	1314	2.57e-163	PREDICTED: zinc finger MYM-type protein 1-like [Hydra vulgaris]	--	--	--	--	--	--	--	--	--	Q5SVZ6	378	2.17e-35	Zinc finger MYM-type protein 1 OS=Homo sapiens GN=ZMYM1 PE=2 SV=1	PF04145//PF05699	Ctr copper transporter family//hAT family C-terminal dimerisation region	GO:0006825//GO:0035434	copper ion transport//copper ion transmembrane transport	GO:0046983//GO:0005375	protein dimerization activity//copper ion transmembrane transporter activity	GO:0016021	integral component of membrane	--	--
c46565_g1	160.59	72.78	57.95	67.05	82.58	1580	357617844	EHJ71027.1	1151	1.07e-150	hypothetical protein KGM_09976 [Danaus plexippus]	--	--	--	--	--	K11090	LA, SSB	lupus La protein	http://www.genome.jp/dbget-bin/www_bget?ko:K11090	Q26457	681	6.63e-82	La protein homolog OS=Aedes albopictus PE=1 SV=1	PF00076	RNA recognition motif. (a.k.a. RRM, RBD, or RNP domain)	GO:0006396	RNA processing	GO:0003676//GO:0003723//GO:0000166	nucleic acid binding//RNA binding//nucleotide binding	GO:0005634//GO:0030529	nucleus//ribonucleoprotein complex	KOG4213	RNA-binding protein La
c46589_g1	42.91	17.09	15.06	13.39	13.87	1174	--	--	--	--	--	--	--	--	--	--	--	--	--	--	--	--	--	--	--	--	--	--	--	--	--	--	--	--
c46610_g1	67.18	14.02	1.33	2.3	18.94	4373	512839920	XP_004914333.1	1865	0	PREDICTED: uncharacterized protein K02A2.6-like [Xenopus (Silurana) tropicalis]	--	--	--	--	--	--	--	--	--	P04323	748	1.88e-80	Retrovirus-related Pol polyprotein from transposon 17.6 OS=Drosophila melanogaster GN=pol PE=4 SV=1	PF00665//PF00078	Integrase core domain//Reverse transcriptase (RNA-dependent DNA polymerase)	GO:0006278//GO:0015074	RNA-dependent DNA replication//DNA integration	GO:0003964//GO:0003723	RNA-directed DNA polymerase activity//RNA binding	--	--	KOG0017	FOG: Transposon-encoded proteins with TYA, reverse transcriptase, integrase domains in various combinations
c46610_g2	26.22	5.62	0.06	0.06	6.24	980	542262403	XP_005466034.1	473	2.56e-52	PREDICTED: uncharacterized protein LOC102076243, partial [Oreochromis niloticus]	--	--	--	--	--	--	--	--	--	--	--	--	--	PF00098	Zinc knuckle	--	--	GO:0008270//GO:0003676	zinc ion binding//nucleic acid binding	--	--	--	--
c46614_g1	120.87	52.5	107.49	46.72	329.37	998	387966747	AFK14101.1	155	4.67e-09	small heat shock protein 27.2 [Spodoptera litura]	--	--	--	--	--	--	--	--	--	--	--	--	--	--	--	--	--	--	--	--	--	--	--
c46619_g1	21.22	16.91	21.65	66.03	23.41	1176	--	--	--	--	--	--	--	--	--	--	--	--	--	--	--	--	--	--	--	--	--	--	--	--	--	--	--	--
c46645_g1	28.65	44.32	44.34	73.92	64.06	1489	389611211	BAM19217.1	842	1.47e-106	takeout/JHBP like protein [Papilio polytes]	--	--	--	--	--	--	--	--	--	Q24764	224	4e-19	Circadian clock-controlled protein OS=Drosophila yakuba GN=anon-3B1.2 PE=3 SV=1	PF02395	Immunoglobulin A1 protease	GO:0006508	proteolysis	GO:0004252	serine-type endopeptidase activity	--	--	--	--
c46646_g1	0.08	3.59	12.14	3.21	12.63	1903	456005210	AGG36457.1	1560	0	glycosyltransferase 2 [Chilo suppressalis]	--	--	--	--	--	--	--	--	--	Q88168	791	2.59e-95	Ecdysteroid UDP-glucosyltransferase OS=Spodoptera littoralis nuclear polyhedrosis virus GN=EGT PE=3 SV=1	PF00201//PF04101	UDP-glucoronosyl and UDP-glucosyl transferase//Glycosyltransferase family 28 C-terminal domain	GO:0008152//GO:0030259//GO:0005975	metabolic process//lipid glycosylation//carbohydrate metabolic process	GO:0016758//GO:0030246	transferase activity, transferring hexosyl groups//carbohydrate binding	--	--	KOG1192	UDP-glucuronosyl and UDP-glucosyl transferase
c46662_g1	32.52	3.87	13.87	17.3	3.52	815	--	--	--	--	--	--	--	--	--	--	--	--	--	--	--	--	--	--	--	--	--	--	--	--	--	--	--	--
c46668_g1	20.09	18.61	26.26	64.17	74.6	2073	512905668	XP_004926002.1	355	5.43e-35	PREDICTED: leukocyte surface antigen CD53-like isoform X5 [Bombyx mori]	319918817	AB597304.1	216	6.36e-107	Ostrinia nubilalis OnubOR5c, OnubOR4 genes, partial cds	K06497	CD63, MLA1, TSPAN30	CD63 antigen	http://www.genome.jp/dbget-bin/www_bget?ko:K06497	P19331	141	2.04e-08	23 kDa integral membrane protein OS=Schistosoma mansoni PE=2 SV=1	PF06072//PF00335	Alphaherpesvirus tegument protein US9//Tetraspanin family	--	--	--	--	GO:0019033//GO:0016021	viral tegument//integral component of membrane	KOG3882	Tetraspanin family integral membrane protein
c46684_g1	92.98	35.64	20.94	42.59	102.82	1128	512902654	XP_004925428.1	702	4.57e-85	PREDICTED: uncharacterized protein LOC101743675 [Bombyx mori]	--	--	--	--	--	--	--	--	--	--	--	--	--	--	--	--	--	--	--	--	--	--	--
c46704_g1	30.2	13.09	4.99	10.47	15.26	1897	512900343	XP_004924868.1	1046	3.88e-132	PREDICTED: argininosuccinate lyase-like [Bombyx mori]	84785911	CP000157.1	37	1.86e-07	Erythrobacter litoralis HTCC2594, complete genome	K01755	argH, ASL	argininosuccinate lyase	http://www.genome.jp/dbget-bin/www_bget?ko:K01755	P51464	619	6.96e-71	Argininosuccinate lyase OS=Lithobates catesbeiana GN=ASL PE=3 SV=1	PF05699	hAT family C-terminal dimerisation region	--	--	GO:0046983	protein dimerization activity	--	--	KOG1316	Argininosuccinate lyase
c46740_g1	329.09	306.88	309.27	339.89	239.95	2135	357627475	EHJ77155.1	1538	0	cathepsin D [Danaus plexippus]	346704935	AK383512.1	354	0	Bombyx mori mRNA, clone: MFB-10A15	K01379	CTSD	cathepsin D	http://www.genome.jp/dbget-bin/www_bget?ko:K01379	Q03168	1410	0	Lysosomal aspartic protease OS=Aedes aegypti GN=AAEL006169 PE=1 SV=2	PF03719//PF00026//PF07966	Ribosomal protein S5, C-terminal domain//Eukaryotic aspartyl protease//A1 Propeptide	GO:0042254//GO:0006412//GO:0006508	ribosome biogenesis//translation//proteolysis	GO:0004190//GO:0003735	aspartic-type endopeptidase activity//structural constituent of ribosome	GO:0005840	ribosome	KOG1339	Aspartyl protease
c46759_g1	41.28	0.08	0.11	10.79	5.31	4247	209552794	ACI62137.1	1322	1.76e-154	polyprotein [Drosophila melanogaster]	--	--	--	--	--	--	--	--	--	P10978	1240	1.89e-144	Retrovirus-related Pol polyprotein from transposon TNT 1-94 OS=Nicotiana tabacum PE=2 SV=1	PF00098//PF00665	Zinc knuckle//Integrase core domain	GO:0015074	DNA integration	GO:0003676//GO:0008270	nucleic acid binding//zinc ion binding	--	--	--	--
c46777_g1	4.31	7.67	15.62	5.66	5.17	3955	512930200	XP_004932007.1	823	2.14e-96	PREDICTED: zinc finger protein 729-like [Bombyx mori]	--	--	--	--	--	K09228	KRAB	KRAB domain-containing zinc finger protein	http://www.genome.jp/dbget-bin/www_bget?ko:K09228	P17219	530	5.66e-59	Prothoracicotropic hormone OS=Bombyx mori PE=1 SV=1	PF00096//PF07776//PF06083//PF00628	Zinc finger, C2H2 type//Zinc-finger associated domain (zf-AD)//Interleukin-17//PHD-finger	GO:0006954//GO:0007165	inflammatory response//signal transduction	GO:0005125//GO:0046872//GO:0005515//GO:0008270	cytokine activity//metal ion binding//protein binding//zinc ion binding	GO:0005576//GO:0005634	extracellular region//nucleus	KOG2461	Transcription factor BLIMP-1/PRDI-BF1, contains C2H2-type Zn-finger and SET domains
c46782_g2	25.96	7.89	1.63	9.73	11.71	3657	32394793	AAN15747.1	728	3.52e-77	reverse transcriptase-like protein [Paralichthys olivaceus]	--	--	--	--	--	--	--	--	--	Q95SX7	295	1.56e-25	Probable RNA-directed DNA polymerase from transposon BS OS=Drosophila melanogaster GN=RTase PE=2 SV=1	PF00078	Reverse transcriptase (RNA-dependent DNA polymerase)	GO:0006278	RNA-dependent DNA replication	GO:0003723//GO:0003964	RNA binding//RNA-directed DNA polymerase activity	--	--	KOG1075	FOG: Reverse transcriptase
c46784_g1	1.01	5.75	12.94	0.2	6.87	2267	357623793	EHJ74817.1	891	3.96e-107	hypothetical protein KGM_09251 [Danaus plexippus]	--	--	--	--	--	--	--	--	--	Q27757	508	5.84e-54	Luciferin 4-monooxygenase OS=Photuris pennsylvanica PE=2 SV=2	PF00501//PF00628	AMP-binding enzyme//PHD-finger	GO:0008152	metabolic process	GO:0005515//GO:0003824	protein binding//catalytic activity	--	--	KOG1176	Acyl-CoA synthetase
c46785_g1	207.38	165.57	136.33	415.45	187.76	3589	357626578	EHJ76626.1	1042	4.89e-123	putative plasma membrane associated protein, S3-12-like protein [Danaus plexippus]	319918809	AB597005.1	66	2.69e-23	Ostrinia nubilalis OnubOR7a, OnubOR5b genes, complete cds and complete sequence, clone: 11K16	--	--	--	--	O88492	266	6.67e-22	Perilipin-4 OS=Mus musculus GN=Plin4 PE=1 SV=2	PF08107//PF02841//PF05739//PF04614//PF05478//PF01080//PF00430	Pleurocidin family//Guanylate-binding protein, C-terminal domain//SNARE domain//Pex19 protein family//Prominin//Presenilin//ATP synthase B/B' CF(0)	GO:0015992//GO:0042742//GO:0015986	proton transport//defense response to bacterium//ATP synthesis coupled proton transport	GO:0003924//GO:0005515//GO:0005525//GO:0004190//GO:0015078	GTPase activity//protein binding//GTP binding//aspartic-type endopeptidase activity//hydrogen ion transmembrane transporter activity	GO:0045263//GO:0005777//GO:0016021	proton-transporting ATP synthase complex, coupling factor F(o)//peroxisome//integral component of membrane	--	--
c46792_g1	120.75	103.63	69.55	142.61	557.66	9385	501299216	BAN21474.1	194	7.16e-12	unkown protein, partial [Riptortus pedestris]	--	--	--	--	--	--	--	--	--	Q9DSN9	238	4.21e-18	Replicase polyprotein OS=Acute bee paralysis virus (strain Rothamsted) GN=ORF1 PE=4 SV=1	PF00910//PF00073//PF00680//PF02123	RNA helicase//picornavirus capsid protein//RNA dependent RNA polymerase//Viral RNA-directed RNA-polymerase	GO:0006144//GO:0006351	purine nucleobase metabolic process//transcription, DNA-templated	GO:0003724//GO:0003723//GO:0005198//GO:0003968	RNA helicase activity//RNA binding//structural molecule activity//RNA-directed RNA polymerase activity	GO:0031379//GO:0019028	RNA-directed RNA polymerase complex//viral capsid	--	--
c46806_g1	123.23	78.93	64.18	76.23	85.35	2378	--	--	--	--	--	--	--	--	--	--	--	--	--	--	--	--	--	--	--	--	--	--	--	--	--	--	--	--
c46822_g1	0	19.46	0.06	38.12	19.9	943	--	--	--	--	--	--	--	--	--	--	--	--	--	--	--	--	--	--	--	--	--	--	--	--	--	--	--	--
c46826_g1	8.35	5.75	4.61	1.21	6.96	3819	390332071	XP_003723412.1	629	2.41e-65	PREDICTED: uncharacterized protein LOC100888373 [Strongylocentrotus purpuratus]	--	--	--	--	--	--	--	--	--	--	--	--	--	--	--	--	--	--	--	--	--	--	--
c46844_g1	40.58	62.86	151.98	21.21	46.69	2802	512895796	XP_004923757.1	3397	0	PREDICTED: protein lines-like [Bombyx mori]	--	--	--	--	--	--	--	--	--	Q9V4Z9	1070	5.76e-129	Protein lines OS=Drosophila melanogaster GN=lin PE=1 SV=1	--	--	--	--	--	--	--	--	--	--
c46853_g1	0	6.19	0.04	0	0.09	5677	--	--	--	--	--	--	--	--	--	--	--	--	--	--	--	--	--	--	--	--	--	--	--	--	--	--	--	--
c46865_g2	0.26	38.07	0.1	0.1	0.53	2089	585695869	XP_006822105.1	530	4.05e-57	PREDICTED: RNA-directed DNA polymerase from mobile element jockey-like, partial [Saccoglossus kowalevskii]	--	--	--	--	--	--	--	--	--	Q95SX7	367	6.3e-35	Probable RNA-directed DNA polymerase from transposon BS OS=Drosophila melanogaster GN=RTase PE=2 SV=1	PF01529//PF11057//PF00078	DHHC palmitoyltransferase//Cortexin of kidney//Reverse transcriptase (RNA-dependent DNA polymerase)	GO:0006278	RNA-dependent DNA replication	GO:0003964//GO:0008270//GO:0003723	RNA-directed DNA polymerase activity//zinc ion binding//RNA binding	GO:0031224	intrinsic component of membrane	KOG1075	FOG: Reverse transcriptase
c46866_g1	60.5	33.91	35.34	26.05	33.01	1273	--	--	--	--	--	--	--	--	--	--	--	--	--	--	--	--	--	--	--	--	--	--	--	--	--	--	--	--
c46885_g1	59.41	19.79	16.13	20.79	22.7	1328	512904727	XP_004925768.1	1314	4.32e-177	PREDICTED: LOW QUALITY PROTEIN: UPF0160 protein C27H6.8-like [Bombyx mori]	--	--	--	--	--	--	--	--	--	Q58DG1	858	1.74e-109	UPF0160 protein MYG1, mitochondrial OS=Bos taurus PE=2 SV=1	--	--	--	--	--	--	--	--	KOG2948	Predicted metal-binding protein
c46887_g1	5.72	0.1	0.15	1.91	1.46	5478	357615940	EHJ69913.1	2943	0	hypothetical protein KGM_20756 [Danaus plexippus]	--	--	--	--	--	--	--	--	--	--	--	--	--	PF09730	Microtubule-associated protein Bicaudal-D	GO:0006810	transport	--	--	GO:0005794	Golgi apparatus	--	--
c46887_g2	7.13	0.02	0.16	2.3	1.43	3073	512917097	XP_004928803.1	1622	0	PREDICTED: uncharacterized protein LOC101741920 [Bombyx mori]	--	--	--	--	--	--	--	--	--	--	--	--	--	--	--	--	--	--	--	--	--	--	--
c46901_g1	38.42	71.1	46.34	88.43	160.45	2580	114051239	NP_001040113.1	1690	0	cystathionine gamma-lyase [Bombyx mori] >gi|87248095|gb|ABD36100.1| cystathionine gamma-lyase [Bombyx mori]	533141241	XM_005385249.1	39	1.97e-08	PREDICTED: Chinchilla lanigera cystathionase (cystathionine gamma-lyase) (Cth), transcript variant X4, mRNA	K01758	CTH	cystathionine gamma-lyase	http://www.genome.jp/dbget-bin/www_bget?ko:K01758	Q8VCN5	1208	4.26e-156	Cystathionine gamma-lyase OS=Mus musculus GN=Cth PE=1 SV=1	PF02347//PF01053//PF04864//PF00155	Glycine cleavage system P-protein//Cys/Met metabolism PLP-dependent enzyme//Allinase//Aminotransferase class I and II	GO:0006546//GO:0006544//GO:0008152//GO:0055114//GO:0006566//GO:0006563//GO:0009058	glycine catabolic process//glycine metabolic process//metabolic process//oxidation-reduction process//threonine metabolic process//L-serine metabolic process//biosynthetic process	GO:0030170//GO:0016829//GO:0004375//GO:0016846	pyridoxal phosphate binding//lyase activity//glycine dehydrogenase (decarboxylating) activity//carbon-sulfur lyase activity	--	--	KOG0053	Cystathionine beta-lyases/cystathionine gamma-synthases
c46901_g2	91.41	50.37	22.07	91.18	122.51	3076	512922290	XP_004930084.1	1335	1.41e-172	PREDICTED: trans-1,2-dihydrobenzene-1,2-diol dehydrogenase-like isoform X1 [Bombyx mori] >gi|512922294|ref|XP_004930085.1| PREDICTED: trans-1,2-dihydrobenzene-1,2-diol dehydrogenase-like isoform X2 [Bombyx mori]	--	--	--	--	--	K00078	DHDH	dihydrodiol dehydrogenase / D-xylose 1-dehydrogenase (NADP)	http://www.genome.jp/dbget-bin/www_bget?ko:K00078	Q642M9	670	2.15e-77	Trans-1,2-dihydrobenzene-1,2-diol dehydrogenase OS=Danio rerio GN=dhdh PE=2 SV=2	PF01408//PF02894	Oxidoreductase family, NAD-binding Rossmann fold//Oxidoreductase family, C-terminal alpha/beta domain	GO:0008152//GO:0055114	metabolic process//oxidation-reduction process	GO:0016491	oxidoreductase activity	--	--	KOG2741	Dimeric dihydrodiol dehydrogenase
c46927_g1	450.62	381.27	815.75	342.45	545.6	339	30692103	AAP33177.1	244	1.81e-21	peritrophin 1 [Mamestra configurata]	--	--	--	--	--	--	--	--	--	--	--	--	--	PF01607	Chitin binding Peritrophin-A domain	GO:0006030	chitin metabolic process	GO:0008061	chitin binding	GO:0005576	extracellular region	--	--
c46927_g3	1584.78	1141.18	2255.22	1221.31	1568.98	645	30692103	AAP33177.1	451	1.38e-47	peritrophin 1 [Mamestra configurata]	--	--	--	--	--	--	--	--	--	--	--	--	--	PF01607//PF03427	Chitin binding Peritrophin-A domain//Carbohydrate binding domain (family 19)	GO:0006030//GO:0006032//GO:0016998	chitin metabolic process//chitin catabolic process//cell wall macromolecule catabolic process	GO:0008061//GO:0004568	chitin binding//chitinase activity	GO:0005576	extracellular region	--	--
c46931_g1	39.43	42.43	33.19	14.91	37.32	2816	512919117	XP_004929296.1	2582	0	PREDICTED: carnitine O-acetyltransferase-like [Bombyx mori]	--	--	--	--	--	K00624	E2.3.1.7	carnitine O-acetyltransferase	http://www.genome.jp/dbget-bin/www_bget?ko:K00624	P52826	1408	0	Carnitine O-acetyltransferase OS=Columba livia GN=CRAT PE=1 SV=1	PF00755	Choline/Carnitine o-acyltransferase	--	--	GO:0016746	transferase activity, transferring acyl groups	--	--	KOG3717	Carnitine O-acyltransferase CRAT
c46940_g2	50.74	215.13	478.41	126.06	180.82	2792	608789051	AHW57329.1	2667	0	CYP4G90 [Chilo suppressalis]	608789050	KF701159.1	696	0	Chilo suppressalis CYP4G90 mRNA, complete cds	K15001	CYP4	cytochrome P450, family 4	http://www.genome.jp/dbget-bin/www_bget?ko:K15001	Q9VYY4	2052	0	Cytochrome P450 4g15 OS=Drosophila melanogaster GN=Cyp4g15 PE=2 SV=1	PF00067//PF15281	Cytochrome P450//Consortin C-terminus	GO:0055114//GO:0042998	oxidation-reduction process//positive regulation of Golgi to plasma membrane protein transport	GO:0020037//GO:0016705//GO:0005506//GO:0071253	heme binding//oxidoreductase activity, acting on paired donors, with incorporation or reduction of molecular oxygen//iron ion binding//connexin binding	GO:0005802	trans-Golgi network	KOG0157	Cytochrome P450 CYP4/CYP19/CYP26 subfamilies
c46953_g1	3590.67	28268.3	11500.8	5862.97	17823.8	2686	333827700	AEG19552.1	3759	0	storage protein [Ostrinia furnacalis]	333827699	JF798635.1	2353	0	Ostrinia furnacalis storage protein mRNA, complete cds	--	--	--	--	Q06343	2912	0	Basic juvenile hormone-suppressible protein 2 OS=Trichoplusia ni GN=BJSP-2 PE=1 SV=1	--	--	--	--	--	--	--	--	--	--
c46958_g1	1164.05	1004.72	23.46	1052.64	1531.58	418	208972529	ACI32825.1	195	4.11e-15	beta-1,3-glucan recognition protein 1 [Helicoverpa armigera]	--	--	--	--	--	--	--	--	--	Q9NL89	184	4.45e-15	Beta-1,3-glucan-binding protein OS=Bombyx mori PE=1 SV=1	--	--	GO:0005975	carbohydrate metabolic process	GO:0004553	hydrolase activity, hydrolyzing O-glycosyl compounds	--	--	--	--
c46958_g2	641.31	578.79	1204.9	699.27	1413.06	557	52782757	Q9NJ98.1	354	2.2e-36	RecName: Full=Beta-1,3-glucan-binding protein 1; Short=BGBP-1; AltName: Full=Beta-1,3-glucan recognition protein 1; Short=BetaGRP-1; Flags: Precursor [Manduca sexta] >gi|7262927|gb|AAF44011.1|AF177982_1 beta-1,3-glucan recognition protein [Manduca sexta]	--	--	--	--	--	--	--	--	--	Q9NJ98	354	6.6e-38	Beta-1,3-glucan-binding protein 1 OS=Manduca sexta PE=1 SV=1	--	--	GO:0005975//GO:0045088	carbohydrate metabolic process//regulation of innate immune response	GO:0004553//GO:0051635	hydrolase activity, hydrolyzing O-glycosyl compounds//bacterial cell surface binding	GO:0005576	extracellular region	--	--
c46971_g1	24.23	13.71	7	5.98	5.34	4903	675378741	KFM71643.1	1258	1.14e-142	Retrotransposable element Tf2 protein type 1, partial [Stegodyphus mimosarum]	--	--	--	--	--	--	--	--	--	P0CT40	724	2.29e-76	Transposon Tf2-9 polyprotein OS=Schizosaccharomyces pombe (strain 972 / ATCC 24843) GN=Tf2-9 PE=3 SV=1	PF00665//PF00078//PF03278	Integrase core domain//Reverse transcriptase (RNA-dependent DNA polymerase)//IpaB/EvcA family	GO:0015074//GO:0006278//GO:0009405	DNA integration//RNA-dependent DNA replication//pathogenesis	GO:0003723//GO:0003964	RNA binding//RNA-directed DNA polymerase activity	--	--	KOG0017	FOG: Transposon-encoded proteins with TYA, reverse transcriptase, integrase domains in various combinations
c46980_g1	29.53	16.78	13.33	19.12	22.4	11772	167735908	BAG07219.1	1756	0	heat shock transcription factor [Mamestra brassicae]	333805194	AB623247.1	313	4.38e-160	Bombyx mori HSFa2 mRNA for heat shock factor-a2, complete cds	K09418	HSFN	heat shock transcription factor, invertebrate	http://www.genome.jp/dbget-bin/www_bget?ko:K09418	P22813	738	3.2e-80	Heat shock factor protein OS=Drosophila melanogaster GN=Hsf PE=1 SV=1	PF06546//PF00447//PF03286//PF03293	Vertebrate heat shock transcription factor//HSF-type DNA-binding//Pox virus Ag35 surface protein//Poxvirus DNA-directed RNA polymerase, 18 kD subunit	GO:0006355//GO:0006144//GO:0019083//GO:0006206//GO:0006351	regulation of transcription, DNA-templated//purine nucleobase metabolic process//viral transcription//pyrimidine nucleobase metabolic process//transcription, DNA-templated	GO:0003700//GO:0043565//GO:0003677//GO:0003899	sequence-specific DNA binding transcription factor activity//sequence-specific DNA binding//DNA binding//DNA-directed RNA polymerase activity	GO:0005730//GO:0005667//GO:0019031//GO:0005634	nucleolus//transcription factor complex//viral envelope//nucleus	KOG0627	Heat shock transcription factor
c46988_g1	49.87	55.18	187.86	66.74	193.22	1831	512889955	XP_004922415.1	1236	4.86e-164	PREDICTED: LOW QUALITY PROTEIN: neuralized-like protein 2-like [Bombyx mori]	--	--	--	--	--	K16782	NEURL2	neuralized-like protein 2	http://www.genome.jp/dbget-bin/www_bget?ko:K16782	Q9D0S4	469	9.13e-52	Neuralized-like protein 2 OS=Mus musculus GN=Neurl2 PE=1 SV=1	PF04546//PF02724//PF06333//PF03286//PF05793//PF06459//PF04147//PF06213//PF07525//PF04889//PF05460	Sigma-70, non-essential region//CDC45-like protein//Mediator complex subunit 13 C-terminal//Pox virus Ag35 surface protein//Transcription initiation factor IIF, alpha subunit (TFIIF-alpha)//Ryanodine Receptor TM 4-6//Nop14-like family//Cobalamin biosynthesis protein CobT//SOCS box//Cwf15/Cwc15 cell cycle control protein//Origin recognition complex subunit 6 (ORC6)	GO:0000398//GO:0006270//GO:0006874//GO:0006352//GO:0006357//GO:0006816//GO:0045893//GO:0035556//GO:0006355//GO:0009236//GO:0006260	mRNA splicing, via spliceosome//DNA replication initiation//cellular calcium ion homeostasis//DNA-templated transcription, initiation//regulation of transcription from RNA polymerase II promoter//calcium ion transport//positive regulation of transcription, DNA-templated//intracellular signal transduction//regulation of transcription, DNA-templated//cobalamin biosynthetic process//DNA replication	GO:0003700//GO:0003677//GO:0001104//GO:0016987//GO:0005219	sequence-specific DNA binding transcription factor activity//DNA binding//RNA polymerase II transcription cofactor activity//sigma factor activity//ryanodine-sensitive calcium-release channel activity	GO:0005664//GO:0016021//GO:0016592//GO:0005634//GO:0032040//GO:0019031//GO:0005681//GO:0005667//GO:0005622	nuclear origin of replication recognition complex//integral component of membrane//mediator complex//nucleus//small-subunit processome//viral envelope//spliceosomal complex//transcription factor complex//intracellular	KOG4625	Notch signaling protein Neuralized, Nuez domain
c47006_g1	25.59	61.54	63.2	24.25	25.63	3955	357610426	EHJ66973.1	2547	0	hypothetical protein KGM_12289 [Danaus plexippus]	--	--	--	--	--	--	--	--	--	Q292G3	966	2.95e-111	Protein kintoun OS=Drosophila pseudoobscura pseudoobscura GN=Ppi20 PE=3 SV=2	--	--	--	--	--	--	--	--	KOG4356	Uncharacterized conserved protein
c47010_g1	40.46	13.95	19.86	11.27	18.21	2169	512912330	XP_004927629.1	322	3.62e-28	PREDICTED: SET and MYND domain-containing protein 4-like [Bombyx mori]	--	--	--	--	--	--	--	--	--	--	--	--	--	PF00856	SET domain	--	--	GO:0005515	protein binding	--	--	KOG2084	Predicted histone tail methylase containing SET domain
c47034_g1	70.03	71.68	96.76	141.82	238.78	1878	357613771	EHJ68709.1	191	1.77e-14	hypothetical protein KGM_00786 [Danaus plexippus]	--	--	--	--	--	--	--	--	--	--	--	--	--	--	--	--	--	--	--	--	--	--	--
c47051_g1	52.26	54.61	14.5	75.4	19.22	2425	29465750	AAM14415.1	1754	0	putative odorant-degrading enzyme [Antheraea polyphemus]	--	--	--	--	--	--	--	--	--	P12992	520	2.77e-55	Juvenile hormone esterase OS=Heliothis virescens PE=1 SV=2	PF07859//PF03403//PF10371//PF00326	alpha/beta hydrolase fold//Platelet-activating factor acetylhydrolase, isoform II//Domain of unknown function//Prolyl oligopeptidase family	GO:0006508//GO:0016042//GO:0055114//GO:0046486//GO:0008152	proteolysis//lipid catabolic process//oxidation-reduction process//glycerolipid metabolic process//metabolic process	GO:0003847//GO:0016787//GO:0016903//GO:0008236	1-alkyl-2-acetylglycerophosphocholine esterase activity//hydrolase activity//oxidoreductase activity, acting on the aldehyde or oxo group of donors//serine-type peptidase activity	GO:0008247	1-alkyl-2-acetylglycerophosphocholine esterase complex	KOG1516	Carboxylesterase and related proteins
c47057_g1	43.31	5.8	4.88	6.74	22.83	996	--	--	--	--	--	--	--	--	--	--	--	--	--	--	--	--	--	--	--	--	--	--	--	--	--	--	--	--
c47057_g2	62.59	5.87	5.52	9.08	24.13	1908	357620150	EHJ72452.1	230	6.83e-17	hypothetical protein KGM_03936 [Danaus plexippus]	--	--	--	--	--	--	--	--	--	--	--	--	--	--	--	--	--	--	--	--	--	--	--
c47067_g1	69.72	27.03	16.97	104.78	102.68	1063	392514722	AFM77766.1	1441	0	putative chymotrypsin 7 [Ostrinia nubilalis]	392514721	JQ904136.1	861	0	Ostrinia nubilalis putative chymotrypsin 7 (CTP7) mRNA, complete cds	K09641	TMPRSS11D	transmembrane protease, serine 11D	http://www.genome.jp/dbget-bin/www_bget?ko:K09641	Q00871	358	5.07e-38	Chymotrypsin BI OS=Litopenaeus vannamei PE=1 SV=1	PF00089	Trypsin	GO:0006508	proteolysis	GO:0004252	serine-type endopeptidase activity	--	--	KOG3627	Trypsin
c47080_g1	0.3	0.48	0.71	0.32	33.67	2338	512897572	XP_004924186.1	1796	0	PREDICTED: LOW QUALITY PROTEIN: alanine aminotransferase 2-like [Bombyx mori]	--	--	--	--	--	K00814	GPT, ALT	alanine transaminase	http://www.genome.jp/dbget-bin/www_bget?ko:K00814	Q8BGT5	1203	1.61e-154	Alanine aminotransferase 2 OS=Mus musculus GN=Gpt2 PE=1 SV=1	PF01212//PF00155//PF03708//PF01006	Beta-eliminating lyase//Aminotransferase class I and II//Avian retrovirus envelope protein, gp85//Hepatitis C virus non-structural protein NS4a	GO:0009058//GO:0016032//GO:0006520	biosynthetic process//viral process//cellular amino acid metabolic process	GO:0030170//GO:0016829	pyridoxal phosphate binding//lyase activity	GO:0019012//GO:0019031	virion//viral envelope	KOG0258	Alanine aminotransferase
c47085_g1	88.38	19.78	17.35	32.96	33.56	1308	641649887	XP_008187372.1	167	8.93e-13	PREDICTED: zinc finger MYM-type protein 1-like [Acyrthosiphon pisum]	--	--	--	--	--	--	--	--	--	--	--	--	--	--	--	--	--	--	--	--	--	--	--
c47092_g1	22.88	20.06	13.06	5.95	10.64	2531	357612515	EHJ68040.1	675	2.05e-74	hypothetical protein KGM_18510 [Danaus plexippus]	--	--	--	--	--	--	--	--	--	Q09225	227	9.34e-18	Nose resistant to fluoxetine protein 6 OS=Caenorhabditis elegans GN=nrf-6 PE=1 SV=3	PF01757	Acyltransferase family	--	--	GO:0016747	transferase activity, transferring acyl groups other than amino-acyl groups	--	--	--	--
c47099_g1	38.74	29.34	40.63	84.22	83.58	2393	512928131	XP_004931507.1	878	3.91e-109	PREDICTED: TPPP family protein CG4893-like isoform X1 [Bombyx mori] >gi|512928135|ref|XP_004931508.1| PREDICTED: TPPP family protein CG4893-like isoform X2 [Bombyx mori] >gi|512928139|ref|XP_004931509.1| PREDICTED: TPPP family protein CG4893-like isoform X3 [Bombyx mori]	389615512	AK405393.1	191	5.81e-93	Papilio polytes mRNA, simila to CG4893, sequence id: Pp-1026, expressed in epidermis	--	--	--	--	Q9VV43	611	5.09e-72	TPPP family protein CG45057 OS=Drosophila melanogaster GN=CG45057 PE=2 SV=1	PF06236//PF06602	Tyrosinase co-factor MelC1//Myotubularin-like phosphatase domain	GO:0042438//GO:0016311	melanin biosynthetic process//dephosphorylation	GO:0005507//GO:0016791	copper ion binding//phosphatase activity	--	--	KOG4070	Putative signal transduction protein p25
c47108_g1	29.71	16.21	10.32	15.91	33.03	2559	512899240	XP_004924594.1	1467	0	PREDICTED: luciferin 4-monooxygenase-like [Bombyx mori]	347969962	XM_003436442.1	71	3.17e-26	Anopheles gambiae str. PEST AGAP013466-PA (AgaP_AGAP013466) mRNA, complete cds	K01904	4CL	4-coumarate--CoA ligase	http://www.genome.jp/dbget-bin/www_bget?ko:K01904	Q01158	919	2.71e-111	Luciferin 4-monooxygenase OS=Luciola lateralis PE=2 SV=1	PF00501//PF04381	AMP-binding enzyme//Putative exonuclease, RdgC	GO:0006310//GO:0008152	DNA recombination//metabolic process	GO:0003824	catalytic activity	--	--	KOG1176	Acyl-CoA synthetase
c47145_g1	0.61	32.9	94.91	13.86	47.75	1924	357631734	EHJ79203.1	1272	5.4e-164	putative ecdysone oxidase [Danaus plexippus]	--	--	--	--	--	--	--	--	--	P18173	594	9.94e-66	Glucose dehydrogenase [FAD, quinone] OS=Drosophila melanogaster GN=Gld PE=3 SV=3	PF02254//PF00732//PF05834//PF01266//PF07992//PF08108//PF05199	TrkA-N domain//GMC oxidoreductase//Lycopene cyclase protein//FAD dependent oxidoreductase//Pyridine nucleotide-disulphide oxidoreductase//Halocidin family//GMC oxidoreductase	GO:0016117//GO:0055114//GO:0006813//GO:0042742	carotenoid biosynthetic process//oxidation-reduction process//potassium ion transport//defense response to bacterium	GO:0050660//GO:0016705//GO:0016614//GO:0016491	flavin adenine dinucleotide binding//oxidoreductase activity, acting on paired donors, with incorporation or reduction of molecular oxygen//oxidoreductase activity, acting on CH-OH group of donors//oxidoreductase activity	--	--	--	--
c47155_g1	95.85	26.15	33.42	101.98	17.91	673	678110319	KFU87149.1	1095	1.48e-147	Tubulin beta-4B chain, partial [Chaetura pelagica]	632939580	XM_007912414.1	271	5.32e-138	PREDICTED: Callorhinchus milii tubulin beta chain-like (LOC103191424), mRNA	K07375	TUBB	tubulin beta	http://www.genome.jp/dbget-bin/www_bget?ko:K07375	P41386	1089	2.58e-148	Tubulin beta chain (Fragment) OS=Haliotis discus PE=2 SV=1	PF03953	Tubulin C-terminal domain	GO:0006184//GO:0051258	GTP catabolic process//protein polymerization	GO:0003924//GO:0005525	GTPase activity//GTP binding	GO:0043234	protein complex	KOG1375	Beta tubulin
c47160_g1	41.38	103.12	95.22	36.14	153.32	1910	512894542	XP_004923455.1	1416	0	PREDICTED: uncharacterized protein LOC101735686 [Bombyx mori]	--	--	--	--	--	--	--	--	--	--	--	--	--	PF01522	Polysaccharide deacetylase	GO:0005975//GO:0006807	carbohydrate metabolic process//nitrogen compound metabolic process	GO:0016810	hydrolase activity, acting on carbon-nitrogen (but not peptide) bonds	--	--	--	--
c47162_g1	1.02	12.72	3.8	7.23	10.2	2481	512924528	XP_004930617.1	1008	7.9e-124	PREDICTED: facilitated trehalose transporter Tret1-1-like [Bombyx mori]	--	--	--	--	--	--	--	--	--	B0WC46	242	6.39e-20	Facilitated trehalose transporter Tret1 OS=Culex quinquefasciatus GN=Tret1 PE=3 SV=1	PF07690//PF00083//PF05842	Major Facilitator Superfamily//Sugar (and other) transporter//Euplotes octocarinatus mating pheromone protein	GO:0007154//GO:0055085//GO:0007165	cell communication//transmembrane transport//signal transduction	GO:0005186//GO:0022857	pheromone activity//transmembrane transporter activity	GO:0016021//GO:0005576	integral component of membrane//extracellular region	KOG0254	Predicted transporter (major facilitator superfamily)
c47167_g1	24.91	107.98	66.02	40.4	24.57	1912	512917690	XP_004928949.1	1252	4.8e-166	PREDICTED: somatomedin-B and thrombospondin type-1 domain-containing protein-like [Bombyx mori]	--	--	--	--	--	--	--	--	--	Q32L50	284	1.64e-26	Somatomedin-B and thrombospondin type-1 domain-containing protein OS=Bos taurus GN=SBSPON PE=2 SV=2	PF01033	Somatomedin B domain	GO:0007165//GO:0006955	signal transduction//immune response	GO:0030247//GO:0005044	polysaccharide binding//scavenger receptor activity	--	--	--	--
c47172_g1	3.21	12.71	23.11	5.52	5.31	1097	--	--	--	--	--	--	--	--	--	--	--	--	--	--	--	--	--	--	--	--	--	--	--	--	--	--	--	--
c47176_g1	195.76	350.72	285.53	168.71	179.76	1492	403180721	AEW46891.2	746	3.9e-87	serine protease inhibitor 012 [Chilo suppressalis]	--	--	--	--	--	--	--	--	--	P80034	649	1.05e-77	Antichymotrypsin-2 OS=Bombyx mori PE=1 SV=1	--	--	--	--	--	--	--	--	KOG2392	Serpin
c47180_g1	861.29	352.59	335.72	182.87	584.82	1724	112983312	NP_001037004.1	298	6.21e-27	antimicrobial protein 6Tox precursor [Bombyx mori] >gi|85857142|dbj|BAE78585.1| immune inducible protein [Bombyx mori]	--	--	--	--	--	--	--	--	--	--	--	--	--	PF08086//PF00451//PF00304	Ergtoxin family//Scorpion short toxin, BmKK2//Gamma-thionin family	GO:0009405//GO:0006810//GO:0006952	pathogenesis//transport//defense response	GO:0019870//GO:0008200	potassium channel inhibitor activity//ion channel inhibitor activity	GO:0005576	extracellular region	--	--
c47212_g1	164.45	62.36	63.76	62.89	49.8	886	--	--	--	--	--	--	--	--	--	--	--	--	--	--	--	--	--	--	--	--	--	--	--	--	--	--	--	--
c47235_g2	37.65	0	0.13	0.63	0.25	938	--	--	--	--	--	--	--	--	--	--	--	--	--	--	--	--	--	--	--	--	--	--	--	--	--	--	--	--
c47246_g1	242.48	360.19	400.09	1167.33	595.15	709	--	--	--	--	--	--	--	--	--	--	--	--	--	--	--	--	--	--	--	--	--	--	--	--	--	--	--	--
c47269_g1	75.07	17.01	64.29	200.74	140.4	1765	16798420	AAL29454.1	1894	0	acyl-CoA delta-9 desaturase [Ostrinia nubilalis] >gi|16797679|gb|AAL27034.1| acyl-CoA delta-9 desaturase [Ostrinia furnacalis]	16797678	AY057863.1	1682	0	Ostrinia furnacalis pheromone gland acyl-CoA delta-9 desaturase mRNA, complete cds	K00507	SCD, desC	stearoyl-CoA desaturase (delta-9 desaturase)	http://www.genome.jp/dbget-bin/www_bget?ko:K00507	O44390	995	1.75e-128	Acyl-CoA Delta(11) desaturase OS=Trichoplusia ni GN=D11DS PE=1 SV=2	PF00487	Fatty acid desaturase	GO:0006629//GO:0006633//GO:0055114	lipid metabolic process//fatty acid biosynthetic process//oxidation-reduction process	GO:0004768//GO:0005506	stearoyl-CoA 9-desaturase activity//iron ion binding	GO:0016021//GO:0005783	integral component of membrane//endoplasmic reticulum	KOG1600	Fatty acid desaturase
c47290_g1	24.42	41.48	18.29	25.47	44.89	3023	608789113	AHW57360.1	1790	0	CYP6AB49 [Chilo suppressalis]	--	--	--	--	--	K14999	CYP6	cytochrome P450, family 6	http://www.genome.jp/dbget-bin/www_bget?ko:K14999	Q95031	819	3.47e-96	Cytochrome P450 6B6 OS=Helicoverpa armigera GN=CYP6B6 PE=2 SV=1	PF00067//PF01924	Cytochrome P450//Hydrogenase formation hypA family	GO:0055114	oxidation-reduction process	GO:0005506//GO:0020037//GO:0016705//GO:0046872	iron ion binding//heme binding//oxidoreductase activity, acting on paired donors, with incorporation or reduction of molecular oxygen//metal ion binding	--	--	KOG0158	Cytochrome P450 CYP3/CYP5/CYP6/CYP9 subfamilies
c47298_g3	87.5	93.28	30.05	77.14	116.34	1752	--	--	--	--	--	--	--	--	--	--	--	--	--	--	--	--	--	--	--	--	--	--	--	--	--	--	--	--
c47320_g1	2237.22	1741.1	2224.07	2538.15	4349.48	1123	512937710	XP_004933831.1	583	1.89e-68	PREDICTED: uncharacterized protein LOC101742613 isoform X1 [Bombyx mori] >gi|512937714|ref|XP_004933832.1| PREDICTED: uncharacterized protein LOC101742613 isoform X2 [Bombyx mori] >gi|512937718|ref|XP_004933833.1| PREDICTED: uncharacterized protein LOC101742613 isoform X3 [Bombyx mori]	--	--	--	--	--	--	--	--	--	--	--	--	--	--	--	--	--	--	--	--	--	--	--
c47326_g1	0.06	11.78	0.03	0.02	0.07	5530	512890411	XP_004922511.1	1628	0	PREDICTED: meckelin-like [Bombyx mori]	--	--	--	--	--	--	--	--	--	P0C152	240	9.35e-19	Meckelin OS=Rattus norvegicus GN=Tmem67 PE=1 SV=1	PF09773//PF02950//PF12861	Meckelin (Transmembrane protein 67)//Conotoxin//Anaphase-promoting complex subunit 11 RING-H2 finger	GO:0010826//GO:0016567//GO:0006810//GO:0009405//GO:0042384	negative regulation of centrosome duplication//protein ubiquitination//transport//pathogenesis//cilium assembly	GO:0008200//GO:0004842	ion channel inhibitor activity//ubiquitin-protein transferase activity	GO:0036038//GO:0005680//GO:0005576	TCTN-B9D complex//anaphase-promoting complex//extracellular region	--	--
c47328_g2	3.76	2.37	1.08	1.3	17.29	3061	512890468	XP_004922520.1	2102	0	PREDICTED: facilitated trehalose transporter Tret1-like isoform X1 [Bombyx mori]	--	--	--	--	--	--	--	--	--	A9ZSY3	505	3.39e-53	Facilitated trehalose transporter Tret1 OS=Bombyx mori GN=Tret1 PE=1 SV=1	PF07690//PF00083	Major Facilitator Superfamily//Sugar (and other) transporter	GO:0055085	transmembrane transport	GO:0022857	transmembrane transporter activity	GO:0016021	integral component of membrane	KOG0254	Predicted transporter (major facilitator superfamily)
c47356_g1	5.4	27.42	36.18	11.68	8.22	1626	357620019	EHJ72357.1	1423	0	putative F-box protein 28 [Danaus plexippus]	--	--	--	--	--	K10306	FBXO28	F-box protein 28	http://www.genome.jp/dbget-bin/www_bget?ko:K10306	Q2NL16	534	1.46e-60	F-box only protein 28 OS=Bos taurus GN=FBXO28 PE=2 SV=1	PF00646	F-box domain	--	--	GO:0005515	protein binding	--	--	--	--
c47357_g1	13.2	16.17	15.7	23.74	16.72	5307	512934320	XP_004933006.1	300	1.94e-27	PREDICTED: complexin-like [Bombyx mori]	512934319	XM_004932949.1	253	4.45e-127	PREDICTED: Bombyx mori complexin-like (LOC101745011), mRNA	--	--	--	--	Q8IPM8	226	4.06e-19	Complexin OS=Drosophila melanogaster GN=cpx PE=2 SV=1	PF01496//PF05835//PF02724	V-type ATPase 116kDa subunit family//Synaphin protein//CDC45-like protein	GO:0006270//GO:0006836//GO:0015991//GO:0015992	DNA replication initiation//neurotransmitter transport//ATP hydrolysis coupled proton transport//proton transport	GO:0019905//GO:0015078	syntaxin binding//hydrogen ion transmembrane transporter activity	GO:0033179	proton-transporting V-type ATPase, V0 domain	--	--
c47358_g1	0.11	4.44	0.09	0.05	0.08	6931	357624540	EHJ75273.1	1407	5.71e-162	hypothetical protein KGM_08559 [Danaus plexippus]	--	--	--	--	--	--	--	--	--	--	--	--	--	PF03073//PF04911//PF05849//PF00560	TspO/MBR family//ATP synthase j chain//Fibroin light chain (L-fibroin)//Leucine Rich Repeat	GO:0015986//GO:0015992	ATP synthesis coupled proton transport//proton transport	GO:0015078//GO:0005515	hydrogen ion transmembrane transporter activity//protein binding	GO:0045263//GO:0005576//GO:0016021	proton-transporting ATP synthase complex, coupling factor F(o)//extracellular region//integral component of membrane	--	--
c47370_g5	61.49	17.84	43.42	23.24	19.51	1430	--	--	--	--	--	--	--	--	--	--	--	--	--	--	--	--	--	--	PF00628//PF13237	PHD-finger//4Fe-4S dicluster domain	--	--	GO:0051536//GO:0005515	iron-sulfur cluster binding//protein binding	--	--	--	--
c47372_g1	27.73	11.75	10.86	11.1	9.62	1745	357613842	EHJ68743.1	418	3.24e-40	hypothetical protein KGM_04596 [Danaus plexippus]	--	--	--	--	--	--	--	--	--	--	--	--	--	PF01673//PF03648	Herpesvirus putative major envelope glycoprotein//Glycosyl hydrolase family 67 N-terminus	GO:0005975//GO:0045493	carbohydrate metabolic process//xylan catabolic process	GO:0046559	alpha-glucuronidase activity	GO:0019031	viral envelope	--	--
c47392_g1	1.9	9.76	26.57	0.05	4.68	1162	669296880	AII21980.1	465	3.63e-49	odorant degrading enzyme CXE3 [Sesamia inferens]	--	--	--	--	--	--	--	--	--	Q04791	141	3.25e-08	Fatty acyl-CoA hydrolase precursor, medium chain OS=Anas platyrhynchos PE=1 SV=1	--	--	--	--	--	--	--	--	--	--
c47395_g1	139.4	153.7	113.95	49.14	167.42	1569	167507667	ABZ81267.1	1023	1.99e-134	peptidoglycan recognition protein [Ostrinia furnacalis]	167507666	EU289210.1	719	0	Ostrinia furnacalis peptidoglycan recognition protein mRNA, complete cds	K01446	E3.5.1.28	N-acetylmuramoyl-L-alanine amidase	http://www.genome.jp/dbget-bin/www_bget?ko:K01446	O76537	651	2.47e-80	Peptidoglycan recognition protein OS=Trichoplusia ni GN=PGRP PE=1 SV=1	PF01510//PF02882	N-acetylmuramoyl-L-alanine amidase//Tetrahydrofolate dehydrogenase/cyclohydrolase, NAD(P)-binding domain	GO:0046487//GO:0006807//GO:0009396//GO:0009253//GO:0009252//GO:0055114	glyoxylate metabolic process//nitrogen compound metabolic process//folic acid-containing compound biosynthetic process//peptidoglycan catabolic process//peptidoglycan biosynthetic process//oxidation-reduction process	GO:0003824//GO:0004488//GO:0008270//GO:0008745	catalytic activity//methylenetetrahydrofolate dehydrogenase (NADP+) activity//zinc ion binding//N-acetylmuramoyl-L-alanine amidase activity	--	--	--	--
c47405_g1	518.79	193.74	256.1	328.94	316.25	1870	357611636	EHJ67574.1	1124	1.64e-140	ADP-ribosylation factor-like protein [Danaus plexippus]	--	--	--	--	--	--	--	--	--	--	--	--	--	--	--	--	--	--	--	--	--	--	--
c47412_g2	21.07	70.53	70.37	16.3	10.21	782	--	--	--	--	--	--	--	--	--	--	--	--	--	--	--	--	--	--	--	--	--	--	--	--	--	--	--	--
c47414_g1	14.81	7.87	12.24	37.78	46.03	1478	512894420	XP_004923426.1	1134	8.7e-141	PREDICTED: uncharacterized protein LOC101740533 [Bombyx mori]	--	--	--	--	--	--	--	--	--	O02350	645	1.82e-76	Zinc carboxypeptidase A 1 OS=Anopheles gambiae GN=AGAP009593 PE=2 SV=3	PF02244//PF00246	Carboxypeptidase activation peptide//Zinc carboxypeptidase	GO:0006508	proteolysis	GO:0004181//GO:0008270//GO:0004180	metallocarboxypeptidase activity//zinc ion binding//carboxypeptidase activity	--	--	KOG2650	Zinc carboxypeptidase
c47424_g1	26.75	2.16	2.25	2.24	1.76	1446	357613955	EHJ68804.1	693	8.96e-80	hypothetical protein KGM_13727 [Danaus plexippus]	512900121	XM_004924758.1	68	8.26e-25	PREDICTED: Bombyx mori uncharacterized LOC101744833 (LOC101744833), mRNA	--	--	--	--	--	--	--	--	--	--	--	--	--	--	--	--	--	--
c47425_g1	27.95	6.04	16.23	5.06	18.48	2326	512935464	XP_004933281.1	1330	6.24e-176	PREDICTED: serine proteinase stubble-like [Bombyx mori]	--	--	--	--	--	K08670	ST14, PRSS14	suppressor of tumorigenicity protein 14	http://www.genome.jp/dbget-bin/www_bget?ko:K08670	Q05319	681	1.07e-75	Serine proteinase stubble OS=Drosophila melanogaster GN=Sb PE=2 SV=2	PF00089	Trypsin	GO:0006508	proteolysis	GO:0004252	serine-type endopeptidase activity	--	--	KOG3627	Trypsin
c47429_g1	8.96	4.57	1.03	3.03	6.63	4457	270009808	EFA06256.1	2042	0	hypothetical protein TcasGA2_TC009115 [Tribolium castaneum]	--	--	--	--	--	--	--	--	--	P10978	1682	0	Retrovirus-related Pol polyprotein from transposon TNT 1-94 OS=Nicotiana tabacum PE=2 SV=1	PF00665//PF00098	Integrase core domain//Zinc knuckle	GO:0015074	DNA integration	GO:0008270//GO:0003676	zinc ion binding//nucleic acid binding	--	--	KOG0017	FOG: Transposon-encoded proteins with TYA, reverse transcriptase, integrase domains in various combinations
c47430_g1	215.32	69.26	112.12	117.6	72.91	2018	340711357	XP_003394243.1	1609	0	PREDICTED: pescadillo homolog [Bombus terrestris]	389612144	AK403154.1	260	2.15e-131	Papilio xuthus mRNA for pescadillo homolog, partial cds, sequence id: Px-1165, expressed in epidermis	K14843	PES1, NOP7	pescadillo	http://www.genome.jp/dbget-bin/www_bget?ko:K14843	B4JZG8	1382	0	Pescadillo homolog OS=Drosophila grimshawi GN=GH25074 PE=3 SV=1	PF06732	Pescadillo N-terminus	GO:0042254	ribosome biogenesis	--	--	GO:0005730	nucleolus	KOG2481	Protein required for normal rRNA processing
c47431_g1	0.57	0.47	5.34	0.23	2.51	4634	662192625	XP_008469178.1	1400	2.03e-167	PREDICTED: uncharacterized protein LOC103506561 [Diaphorina citri]	--	--	--	--	--	--	--	--	--	Q89703	225	3.33e-17	Putative enzymatic polyprotein OS=Cassava vein mosaic virus GN=ORF 3 PE=3 SV=1	PF00078//PF11909//PF13495	Reverse transcriptase (RNA-dependent DNA polymerase)//NADH-quinone oxidoreductase cyanobacterial subunit N//Phage integrase, N-terminal SAM-like domain	GO:0015074//GO:0055114//GO:0006118//GO:0006278	DNA integration//oxidation-reduction process//electron transport//RNA-dependent DNA replication	GO:0003964//GO:0003723//GO:0003677//GO:0016655	RNA-directed DNA polymerase activity//RNA binding//DNA binding//oxidoreductase activity, acting on NAD(P)H, quinone or similar compound as acceptor	GO:0016020	membrane	KOG0017	FOG: Transposon-encoded proteins with TYA, reverse transcriptase, integrase domains in various combinations
c47432_g1	31.77	42.85	70.63	31.77	50.79	2005	674781319	AIL29317.1	917	4.42e-115	glutathione S-transferase omega 2 [Cnaphalocrocis medinalis]	--	--	--	--	--	K00799	GST, gst	glutathione S-transferase	http://www.genome.jp/dbget-bin/www_bget?ko:K00799	P78417	367	3.95e-38	Glutathione S-transferase omega-1 OS=Homo sapiens GN=GSTO1 PE=1 SV=2	PF00462//PF02798//PF13417//PF13409	Glutaredoxin//Glutathione S-transferase, N-terminal domain//Glutathione S-transferase, N-terminal domain//Glutathione S-transferase, N-terminal domain	GO:0006118//GO:0045454	electron transport//cell redox homeostasis	GO:0005515//GO:0009055//GO:0015035	protein binding//electron carrier activity//protein disulfide oxidoreductase activity	--	--	KOG0406	Glutathione S-transferase
c47440_g2	33.38	8.33	8.54	13.39	13.56	2717	512928274	XP_004931539.1	2883	0	PREDICTED: nucleolar GTP-binding protein 2-like [Bombyx mori]	512928273	XM_004931482.1	557	0	PREDICTED: Bombyx mori nucleolar GTP-binding protein 2-like (LOC101746403), mRNA	K14537	NUG2, GNL2	nuclear GTP-binding protein	http://www.genome.jp/dbget-bin/www_bget?ko:K14537	Q99LH1	1601	0	Nucleolar GTP-binding protein 2 OS=Mus musculus GN=Gnl2 PE=2 SV=2	PF01926//PF00025//PF00350//PF03193//PF02421	50S ribosome-binding GTPase//ADP-ribosylation factor family//Dynamin family//Protein of unknown function, DUF258//Ferrous iron transport protein B	GO:0015684	ferrous iron transport	GO:0005525//GO:0003924//GO:0015093	GTP binding//GTPase activity//ferrous iron transmembrane transporter activity	GO:0016021	integral component of membrane	KOG2423	Nucleolar GTPase
c47452_g1	52.01	12.29	23.38	45.43	9	1333	112983479	NP_001036886.1	1935	0	alpha-tubulin [Bombyx mori] >gi|19773424|dbj|BAB86851.1| alpha-tubulin [Bombyx mori]	525028020	XM_005061374.1	371	0	PREDICTED: Ficedula albicollis tubulin alpha-1C chain-like (LOC101812670), transcript variant X3, mRNA	K07374	TUBA	tubulin alpha	http://www.genome.jp/dbget-bin/www_bget?ko:K07374	Q28IX8	1610	0	Tubulin alpha chain OS=Xenopus tropicalis GN=tuba PE=2 SV=1	PF03953	Tubulin C-terminal domain	GO:0051258//GO:0007018//GO:0006184	protein polymerization//microtubule-based movement//GTP catabolic process	GO:0003924//GO:0005525//GO:0005198	GTPase activity//GTP binding//structural molecule activity	GO:0005737//GO:0005874//GO:0043234	cytoplasm//microtubule//protein complex	KOG1376	Alpha tubulin
c47452_g3	33.07	7.81	26.38	31.47	9.66	1176	112983479	NP_001036886.1	358	8.55e-35	alpha-tubulin [Bombyx mori] >gi|19773424|dbj|BAB86851.1| alpha-tubulin [Bombyx mori]	157783502	EU153219.1	99	3.91e-42	Heterocapsa rotundata clone Hro-cDNA4-1 tubulin alpha chain mRNA, complete cds	K07374	TUBA	tubulin alpha	http://www.genome.jp/dbget-bin/www_bget?ko:K07374	P02553	271	9.14e-27	Tubulin alpha chain (Fragment) OS=Lytechinus pictus PE=3 SV=1	--	--	GO:0007018//GO:0051258//GO:0006184	microtubule-based movement//protein polymerization//GTP catabolic process	GO:0005198//GO:0005525//GO:0003924	structural molecule activity//GTP binding//GTPase activity	GO:0005874//GO:0005737	microtubule//cytoplasm	KOG1376	Alpha tubulin
c47458_g1	37.45	22.37	35.06	13.66	24.06	2621	357627720	EHJ77322.1	1487	0	hypothetical protein KGM_13331 [Danaus plexippus]	--	--	--	--	--	K00864	glpK, GK	glycerol kinase	http://www.genome.jp/dbget-bin/www_bget?ko:K00864	Q80X66	1059	1.07e-132	BTB/POZ domain-containing protein 10 OS=Mus musculus GN=Btbd10 PE=1 SV=1	PF00651//PF02214	BTB/POZ domain//BTB/POZ domain	GO:0051260	protein homooligomerization	GO:0005515	protein binding	--	--	KOG3840	Uncharaterized conserved protein, contains BTB/POZ domain
c47461_g2	2.12	2.15	2.32	8.81	2.83	4330	512915562	XP_004928419.1	1156	7.5e-139	PREDICTED: uncharacterized protein LOC101746992 [Bombyx mori]	--	--	--	--	--	--	--	--	--	Q95SX7	387	1.94e-36	Probable RNA-directed DNA polymerase from transposon BS OS=Drosophila melanogaster GN=RTase PE=2 SV=1	PF10473//PF01576//PF07928//PF01496//PF00078//PF05008//PF09726//PF09728//PF09177//PF14171	Leucine-rich repeats of kinetochore protein Cenp-F/LEK1//Myosin tail//Vps54-like protein//V-type ATPase 116kDa subunit family//Reverse transcriptase (RNA-dependent DNA polymerase)//Vesicle transport v-SNARE protein N-terminus//Transmembrane protein//Myosin-like coiled-coil protein//Syntaxin 6, N-terminal//Toxin SpoIISA, type II toxin-antitoxin system	GO:0006278//GO:0015992//GO:0042147//GO:0006886//GO:0015991//GO:0048193//GO:0009405	RNA-dependent DNA replication//proton transport//retrograde transport, endosome to Golgi//intracellular protein transport//ATP hydrolysis coupled proton transport//Golgi vesicle transport//pathogenesis	GO:0019905//GO:0003964//GO:0045502//GO:0003723//GO:0042803//GO:0008134//GO:0015078//GO:0003774	syntaxin binding//RNA-directed DNA polymerase activity//dynein binding//RNA binding//protein homodimerization activity//transcription factor binding//hydrogen ion transmembrane transporter activity//motor activity	GO:0016021//GO:0033179//GO:0016020//GO:0005667//GO:0030286//GO:0016459	integral component of membrane//proton-transporting V-type ATPase, V0 domain//membrane//transcription factor complex//dynein complex//myosin complex	KOG1075	FOG: Reverse transcriptase
c47494_g3	12.96	1.32	3.95	35.5	47.85	2233	512909767	XP_004927001.1	726	1.5e-84	PREDICTED: lipase 1-like [Bombyx mori]	--	--	--	--	--	--	--	--	--	O46108	455	3.01e-48	Lipase 3 OS=Drosophila melanogaster GN=Lip3 PE=2 SV=1	PF04083	Partial alpha/beta-hydrolase lipase region	GO:0006629	lipid metabolic process	--	--	--	--	KOG2624	Triglyceride lipase-cholesterol esterase
c47499_g1	67.62	28.95	20.62	38.71	39.65	1499	357617457	EHJ70803.1	334	1.85e-34	JH-inducible protein [Danaus plexippus]	--	--	--	--	--	--	--	--	--	--	--	--	--	--	--	--	--	--	--	--	--	--	--
c47503_g1	69.34	87.48	76.72	119.4	160.09	1529	512894416	XP_004923425.1	1427	0	PREDICTED: zinc carboxypeptidase-like [Bombyx mori]	--	--	--	--	--	K08783	ECM14	extracellular matrix protein 14	http://www.genome.jp/dbget-bin/www_bget?ko:K08783	O02350	873	5.52e-110	Zinc carboxypeptidase A 1 OS=Anopheles gambiae GN=AGAP009593 PE=2 SV=3	PF02244//PF00246	Carboxypeptidase activation peptide//Zinc carboxypeptidase	GO:0006508	proteolysis	GO:0004180//GO:0008270//GO:0004181	carboxypeptidase activity//zinc ion binding//metallocarboxypeptidase activity	--	--	KOG2650	Zinc carboxypeptidase
c47513_g1	12.22	5	4.91	6.78	6.71	5705	512926479	XP_004931096.1	3934	0	PREDICTED: LOW QUALITY PROTEIN: homeotic protein spalt-major-like [Bombyx mori]	512926478	XM_004931039.1	1544	0	PREDICTED: Bombyx mori homeotic protein spalt-major-like (LOC101745629), mRNA	--	--	--	--	P39770	594	1.87e-60	Homeotic protein spalt-major OS=Drosophila melanogaster GN=salm PE=1 SV=3	PF00096	Zinc finger, C2H2 type	--	--	GO:0046872	metal ion binding	--	--	KOG1074	Transcriptional repressor SALM
c47518_g3	28.31	1.01	0.43	0.85	8.64	850	--	--	--	--	--	--	--	--	--	--	--	--	--	--	--	--	--	--	--	--	--	--	--	--	--	--	--	--
c47522_g1	30.97	12.75	11.75	14.12	13.47	2461	357629137	EHJ78104.1	2877	0	putative oligopeptidase [Danaus plexippus]	--	--	--	--	--	K01414	prlC	oligopeptidase A	http://www.genome.jp/dbget-bin/www_bget?ko:K01414	Q949P2	917	1.33e-109	Probable cytosolic oligopeptidase A OS=Arabidopsis thaliana GN=CYOP PE=1 SV=1	PF01432	Peptidase family M3	GO:0006508	proteolysis	GO:0046872//GO:0004222	metal ion binding//metalloendopeptidase activity	--	--	KOG2090	Metalloendopeptidase family - mitochondrial intermediate peptidase
c47557_g1	22.38	3.36	16.89	41.8	13.73	1524	--	--	--	--	--	--	--	--	--	--	--	--	--	--	--	--	--	--	--	--	--	--	--	--	--	--	--	--
c47589_g1	58.38	26.52	17.95	27.23	23.45	1394	112983406	NP_001037642.1	521	1.07e-59	nucleolar phosphoprotein [Bombyx mori] >gi|109706827|gb|ABG43000.1| nucleolar phosphoprotein [Bombyx mori]	--	--	--	--	--	K14838	NOP15	nucleolar protein 15	http://www.genome.jp/dbget-bin/www_bget?ko:K14838	Q6GL69	286	1.77e-27	MKI67 FHA domain-interacting nucleolar phosphoprotein-like OS=Xenopus tropicalis GN=nifk PE=2 SV=1	PF00076	RNA recognition motif. (a.k.a. RRM, RBD, or RNP domain)	--	--	GO:0097159//GO:1901363//GO:0003676	organic cyclic compound binding//heterocyclic compound binding//nucleic acid binding	--	--	KOG4208	Nucleolar RNA-binding protein NIFK
c47609_g1	27.06	6.52	10.23	11.97	10.01	2489	512915772	XP_004928471.1	2425	0	PREDICTED: uncharacterized protein LOC101742164 [Bombyx mori]	--	--	--	--	--	--	--	--	--	Q7ZZY3	154	6.31e-09	DNA topoisomerase 2-binding protein 1-B OS=Xenopus laevis GN=topbp1-B PE=2 SV=1	PF12125//PF01160//PF00096//PF07776	D domain of beta-TrCP//Vertebrate endogenous opioids neuropeptide//Zinc finger, C2H2 type//Zinc-finger associated domain (zf-AD)	GO:0007218	neuropeptide signaling pathway	GO:0046872//GO:0046983//GO:0008270	metal ion binding//protein dimerization activity//zinc ion binding	GO:0005634	nucleus	--	--
c47613_g1	109.78	153.21	137.77	282.48	202.59	1259	608789039	AHW57323.1	1350	1.09e-180	CYP321F2 [Chilo suppressalis]	--	--	--	--	--	K01832	TBXAS1, CYP5A	thromboxane-A synthase	http://www.genome.jp/dbget-bin/www_bget?ko:K01832	Q964R1	460	6.14e-50	Cytochrome P450 6j1 OS=Blattella germanica GN=CYP6J1 PE=2 SV=1	PF00067	Cytochrome P450	GO:0055114	oxidation-reduction process	GO:0005506//GO:0020037//GO:0016705	iron ion binding//heme binding//oxidoreductase activity, acting on paired donors, with incorporation or reduction of molecular oxygen	--	--	KOG0158	Cytochrome P450 CYP3/CYP5/CYP6/CYP9 subfamilies
c47613_g2	118.51	160.6	156.41	289.19	226.44	441	608789041	AHW57324.1	420	3.45e-46	CYP321F3 [Chilo suppressalis]	--	--	--	--	--	--	--	--	--	Q04552	162	3.84e-12	Cytochrome P450 6B1 OS=Papilio polyxenes GN=CYP6B1 PE=1 SV=1	PF00067	Cytochrome P450	GO:0055114	oxidation-reduction process	GO:0005506//GO:0016705//GO:0020037	iron ion binding//oxidoreductase activity, acting on paired donors, with incorporation or reduction of molecular oxygen//heme binding	--	--	--	--
c47619_g1	1.67	2.14	2.16	6.55	14.42	1671	512895642	XP_004923722.1	1353	4.22e-179	PREDICTED: putative serine protease K12H4.7-like [Bombyx mori]	--	--	--	--	--	--	--	--	--	P34528	460	1.03e-48	Putative serine protease K12H4.7 OS=Caenorhabditis elegans GN=K12H4.7 PE=3 SV=2	PF05577//PF04043	Serine carboxypeptidase S28//Plant invertase/pectin methylesterase inhibitor	GO:0005982//GO:0005985//GO:0006508	starch metabolic process//sucrose metabolic process//proteolysis	GO:0008236//GO:0030599//GO:0004857	serine-type peptidase activity//pectinesterase activity//enzyme inhibitor activity	--	--	KOG2183	Prolylcarboxypeptidase (angiotensinase C)
c47620_g1	42.84	79.49	71.73	11.22	20.34	2611	357631700	EHJ79169.1	2618	0	putative glucose dehydrogenase [Danaus plexippus]	--	--	--	--	--	--	--	--	--	P18173	991	1.02e-120	Glucose dehydrogenase [FAD, quinone] OS=Drosophila melanogaster GN=Gld PE=3 SV=3	PF00737//PF00732//PF07992//PF05199//PF05834//PF01266	Photosystem II 10 kDa phosphoprotein//GMC oxidoreductase//Pyridine nucleotide-disulphide oxidoreductase//GMC oxidoreductase//Lycopene cyclase protein//FAD dependent oxidoreductase	GO:0015979//GO:0016117//GO:0050821//GO:0006563//GO:0006566//GO:0055114//GO:0006066//GO:0006544	photosynthesis//carotenoid biosynthetic process//protein stabilization//L-serine metabolic process//threonine metabolic process//oxidation-reduction process//alcohol metabolic process//glycine metabolic process	GO:0016705//GO:0042301//GO:0016614//GO:0050660//GO:0016491//GO:0008812	oxidoreductase activity, acting on paired donors, with incorporation or reduction of molecular oxygen//phosphate ion binding//oxidoreductase activity, acting on CH-OH group of donors//flavin adenine dinucleotide binding//oxidoreductase activity//choline dehydrogenase activity	GO:0016020//GO:0009523	membrane//photosystem II	--	--
c47621_g1	68.54	105.51	132.32	134.14	202.82	907	512911233	XP_004927362.1	390	5.23e-42	PREDICTED: phosphoserine phosphatase-like isoform X2 [Bombyx mori]	185049972	AP008996.1	112	1.77e-49	Bombyx mori genomic DNA, chromosome 8, BAC clone:006H21, complete sequence	K01079	serB, PSPH	phosphoserine phosphatase	http://www.genome.jp/dbget-bin/www_bget?ko:K01079	O82796	174	3.93e-13	Phosphoserine phosphatase, chloroplastic OS=Arabidopsis thaliana GN=PSP PE=1 SV=2	--	--	--	--	--	--	--	--	KOG1615	Phosphoserine phosphatase
c47621_g3	248.4	267.79	416.16	305.84	617.3	1374	117970179	BAF36819.1	802	2.06e-101	pxPhosphoserine phosphatase [Plutella xylostella]	--	--	--	--	--	K01079	serB, PSPH	phosphoserine phosphatase	http://www.genome.jp/dbget-bin/www_bget?ko:K01079	Q2KHU0	584	1.74e-70	Phosphoserine phosphatase OS=Bos taurus GN=PSPH PE=2 SV=1	PF06888//PF05822	Putative Phosphatase//Pyrimidine 5'-nucleotidase (UMPH-1)	GO:0006544//GO:0006563//GO:0006566//GO:0016311//GO:0006564	glycine metabolic process//L-serine metabolic process//threonine metabolic process//dephosphorylation//L-serine biosynthetic process	GO:0008253//GO:0016791//GO:0000287//GO:0004647	5'-nucleotidase activity//phosphatase activity//magnesium ion binding//phosphoserine phosphatase activity	GO:0005737	cytoplasm	KOG1615	Phosphoserine phosphatase
c47630_g1	62.25	100.41	85.99	65.69	79.81	1764	114052140	NP_001040223.1	1720	0	ubiquitin conjugating enzyme E2 [Bombyx mori] >gi|87248433|gb|ABD36269.1| ubiquitin conjugating enzyme E2 [Bombyx mori]	346712714	AK382835.1	542	0	Bombyx mori mRNA, clone: fepM02O16	K10582	UBE2Q	ubiquitin-conjugating enzyme E2 Q	http://www.genome.jp/dbget-bin/www_bget?ko:K10582	Q8WVN8	980	8.61e-126	Ubiquitin-conjugating enzyme E2 Q2 OS=Homo sapiens GN=UBE2Q2 PE=1 SV=1	PF00739//PF05773//PF00179	Trans-activation protein X//RWD domain//Ubiquitin-conjugating enzyme	GO:0019079	viral genome replication	GO:0016881//GO:0005515	acid-amino acid ligase activity//protein binding	--	--	KOG0897	Predicted ubiquitin-conjugating enzyme
c47644_g3	945.2	413.54	779.86	100.63	414.97	387	--	--	--	--	--	438386	U04223.1	37	3.54e-08	Ostrinia nubilalis On25 alpha-amylase (amy) gene, partial cds	--	--	--	--	--	--	--	--	--	--	--	--	--	--	--	--	--	--
c47647_g2	17.82	18.33	14.36	23.03	43.69	2954	512891745	XP_004922759.1	678	2.99e-78	PREDICTED: glucose and ribitol dehydrogenase-like [Bombyx mori]	--	--	--	--	--	K00059	fabG	3-oxoacyl-	http://www.genome.jp/dbget-bin/www_bget?ko:K00059	Q9X248	356	1.15e-35	3-oxoacyl-[acyl-carrier-protein] reductase FabG OS=Thermotoga maritima (strain ATCC 43589 / MSB8 / DSM 3109 / JCM 10099) GN=fabG PE=3 SV=1	PF02719//PF03435//PF00106//PF12242//PF02254//PF01370//PF05493	Polysaccharide biosynthesis protein//Saccharopine dehydrogenase//short chain dehydrogenase//NAD(P)H binding domain of trans-2-enoyl-CoA reductase//TrkA-N domain//NAD dependent epimerase/dehydratase family//ATP synthase subunit H	GO:0015992//GO:0009058//GO:0044237//GO:0008152//GO:0006813//GO:0015991//GO:0055114	proton transport//biosynthetic process//cellular metabolic process//metabolic process//potassium ion transport//ATP hydrolysis coupled proton transport//oxidation-reduction process	GO:0050662//GO:0016491//GO:0003824//GO:0015078	coenzyme binding//oxidoreductase activity//catalytic activity//hydrogen ion transmembrane transporter activity	GO:0033179	proton-transporting V-type ATPase, V0 domain	KOG0725	Reductases with broad range of substrate specificities
c47656_g3	14.74	31.23	10.79	131.81	41.17	561	--	--	--	--	--	--	--	--	--	--	--	--	--	--	--	--	--	--	--	--	--	--	--	--	--	--	--	--
c47666_g1	110.39	36.43	56.75	60.24	68.32	2611	--	--	--	--	--	389614863	AK405028.1	35	3.33e-06	Papilio polytes mRNA, putative 3'UTR of hypothetical protein, sequence id: Pp-0540, expressed in epidermis	--	--	--	--	--	--	--	--	--	--	--	--	--	--	--	--	--	--
c47668_g1	11.34	9.62	37.64	9.45	21.73	1889	357624656	EHJ75352.1	396	3.66e-38	death related ced-3/Nedd2-like protein [Danaus plexippus]	348651524	HQ874128.1	41	1.11e-09	Ostrinia nubilalis isolate GAZ10 olfactory receptor 4 (OR4) gene, partial cds	--	--	--	--	--	--	--	--	--	--	--	--	--	--	--	--	--	--
c47690_g1	167.66	225.7	146.13	336.49	279.03	4051	512923946	XP_004930477.1	298	1.11e-26	PREDICTED: uncharacterized protein LOC101745048 [Bombyx mori]	443500579	KC108816.1	53	5.12e-16	Spodoptera litura peritrophin-like protein gene, complete cds	--	--	--	--	--	--	--	--	--	--	--	--	--	--	--	--	--	--
c47695_g1	21.6	8.96	6.69	8.62	9.2	2161	350536745	NP_001233145.1	2123	0	71 kDa protein [Bombyx mori] >gi|330689873|gb|AEC33266.1| 71 kDa protein [Bombyx mori]	--	--	--	--	--	--	--	--	--	Q8BQM4	389	5.17e-38	HEAT repeat-containing protein 3 OS=Mus musculus GN=Heatr3 PE=2 SV=1	PF00514//PF02985	Armadillo/beta-catenin-like repeat//HEAT repeat	--	--	GO:0005515	protein binding	--	--	--	--
c47715_g2	59.53	33.47	6.51	114.45	30.03	1627	34556399	AAQ75026.1	2020	0	prophenoloxidase subunit 2 [Galleria mellonella]	239939141	GQ149238.1	258	2.23e-130	Plutella xylostella prophenoloxidase subunit 2 mRNA, complete cds	--	--	--	--	Q27452	1869	0	Phenoloxidase subunit 2 OS=Bombyx mori PE=1 SV=2	PF00264	Common central domain of tyrosinase	GO:0055114//GO:0008152	oxidation-reduction process//metabolic process	GO:0016491	oxidoreductase activity	--	--	--	--
c47728_g1	268.67	293.78	489.73	231.7	237.25	2261	17826933	BAB79277.1	1646	0	calreticulin [Galleria mellonella]	389611010	AK402494.1	634	0	Papilio polytes mRNA for calreticulin, complete cds, sequence id: Pp-0343	K08057	CALR	calreticulin	http://www.genome.jp/dbget-bin/www_bget?ko:K08057	Q7Z1E6	1524	0	Calreticulin OS=Bombyx mori GN=crt PE=1 SV=1	PF00262	Calreticulin family	GO:0006457	protein folding	GO:0051082//GO:0005509	unfolded protein binding//calcium ion binding	GO:0005783	endoplasmic reticulum	KOG0674	Calreticulin
c47728_g2	9.49	6.48	34.36	6.78	331.38	988	--	--	--	--	--	--	--	--	--	--	--	--	--	--	--	--	--	--	PF01111	Cyclin-dependent kinase regulatory subunit	GO:0007049//GO:0045859	cell cycle//regulation of protein kinase activity	GO:0016538	cyclin-dependent protein serine/threonine kinase regulator activity	--	--	--	--
c47729_g1	4.66	18.67	29.78	5.45	4.9	1856	357615412	EHJ69640.1	463	4.04e-48	heat shock protein hsp23.7 [Danaus plexippus]	--	--	--	--	--	K14381	SQSTM1	sequestosome 1	http://www.genome.jp/dbget-bin/www_bget?ko:K14381	Q5RBA5	156	1.04e-09	Sequestosome-1 OS=Pongo abelii GN=SQSTM1 PE=2 SV=1	PF05485//PF00569	THAP domain//Zinc finger, ZZ type	--	--	GO:0003676//GO:0008270	nucleic acid binding//zinc ion binding	--	--	KOG4582	Uncharacterized conserved protein, contains ZZ-type Zn-finger
c47732_g1	1.54	25.44	0.65	1.41	1.08	1779	389610271	BAM18747.1	767	2.23e-92	clip-domain serine protease, family C [Papilio xuthus]	--	--	--	--	--	--	--	--	--	P05049	321	1e-30	Serine protease snake OS=Drosophila melanogaster GN=snk PE=1 SV=2	PF00089//PF05653	Trypsin//Magnesium transporter NIPA	GO:0015693//GO:0006508	magnesium ion transport//proteolysis	GO:0004252//GO:0015095	serine-type endopeptidase activity//magnesium ion transmembrane transporter activity	GO:0016020	membrane	KOG3627	Trypsin
c47740_g1	37.01	15.57	16.29	4.75	4.73	802	--	--	--	--	--	--	--	--	--	--	--	--	--	--	--	--	--	--	--	--	--	--	--	--	--	--	--	--
c47750_g1	101.1	200.64	244.54	110.42	112.29	1302	512937740	XP_004933838.1	818	1.16e-101	PREDICTED: lipase 1-like [Bombyx mori]	--	--	--	--	--	--	--	--	--	O46107	531	2.08e-60	Lipase 1 OS=Drosophila melanogaster GN=Lip1 PE=2 SV=2	PF02450//PF07819//PF04083	Lecithin:cholesterol acyltransferase//PGAP1-like protein//Partial alpha/beta-hydrolase lipase region	GO:0006886//GO:0006629//GO:0006505//GO:0042967	intracellular protein transport//lipid metabolic process//GPI anchor metabolic process//acyl-carrier-protein biosynthetic process	GO:0008374//GO:0016788	O-acyltransferase activity//hydrolase activity, acting on ester bonds	--	--	KOG2624	Triglyceride lipase-cholesterol esterase
c47763_g1	25.25	18.88	13.05	4.86	18.82	1645	357625402	EHJ75861.1	1622	0	hypothetical protein KGM_17995 [Danaus plexippus]	242001827	XM_002435512.1	84	1.2e-33	Ixodes scapularis potassium channel, putative, mRNA	K04912	KCNK1	potassium channel subfamily K member 1	http://www.genome.jp/dbget-bin/www_bget?ko:K04912	Q5RD07	544	2.43e-62	Potassium channel subfamily K member 1 OS=Pongo abelii GN=KCNK1 PE=2 SV=1	PF00219	Insulin-like growth factor binding protein	GO:0071805//GO:0001558//GO:0006813	potassium ion transmembrane transport//regulation of cell growth//potassium ion transport	GO:0005267//GO:0005520	potassium channel activity//insulin-like growth factor binding	GO:0005576//GO:0016021//GO:0016942	extracellular region//integral component of membrane//insulin-like growth factor binding protein complex	KOG1418	Tandem pore domain K+ channel
c47779_g1	13.12	9.33	64.22	10.92	12.34	1231	--	--	--	--	--	--	--	--	--	--	--	--	--	--	--	--	--	--	PF06459	Ryanodine Receptor TM 4-6	GO:0006874//GO:0006816	cellular calcium ion homeostasis//calcium ion transport	GO:0005219	ryanodine-sensitive calcium-release channel activity	GO:0005622//GO:0016021	intracellular//integral component of membrane	--	--
c47791_g1	101.23	88.86	100.1	79.57	39.97	1126	--	--	--	--	--	--	--	--	--	--	--	--	--	--	--	--	--	--	--	--	--	--	--	--	--	--	--	--
c47808_g1	42.94	13.05	15.1	10.05	16.23	1306	512894460	XP_004923436.1	1063	1.55e-139	PREDICTED: uridine phosphorylase 1-like isoform X1 [Bombyx mori]	--	--	--	--	--	K00757	udp, UPP	uridine phosphorylase	http://www.genome.jp/dbget-bin/www_bget?ko:K00757	P52624	672	1.28e-82	Uridine phosphorylase 1 OS=Mus musculus GN=Upp1 PE=1 SV=2	PF00961//PF01048	LAGLIDADG endonuclease//Phosphorylase superfamily	GO:0009116//GO:0006314	nucleoside metabolic process//intron homing	GO:0003677//GO:0003824//GO:0004519	DNA binding//catalytic activity//endonuclease activity	--	--	--	--
c47811_g1	172.05	216.91	107.41	320.02	383.7	582	512890036	XP_004922437.1	168	4.2e-12	PREDICTED: uncharacterized protein LOC101740440 [Bombyx mori]	--	--	--	--	--	--	--	--	--	--	--	--	--	PF00614	Phospholipase D Active site motif	GO:0008152	metabolic process	GO:0003824	catalytic activity	--	--	--	--
c47817_g1	35.91	19.4	14.36	21.46	20.27	2085	357622465	EHJ73935.1	2062	0	putative odorant response protein ODR-4 [Danaus plexippus]	--	--	--	--	--	--	--	--	--	Q9VTX8	375	3.92e-37	Protein odr-4 homolog OS=Drosophila melanogaster GN=CG10616 PE=1 SV=2	--	--	--	--	--	--	--	--	--	--
c47831_g1	13.46	7.7	5.96	4.7	6.84	4866	512893761	XP_004923259.1	2812	0	PREDICTED: BMP-binding endothelial regulator protein-like [Bombyx mori]	--	--	--	--	--	--	--	--	--	Q8CJ69	779	7.99e-87	BMP-binding endothelial regulator protein OS=Mus musculus GN=Bmper PE=1 SV=1	PF00093	von Willebrand factor type C domain	--	--	GO:0005515	protein binding	--	--	KOG1216	von Willebrand factor and related coagulation proteins
c47834_g2	55.24	22.04	34.32	12.18	24.36	1193	--	--	--	--	--	--	--	--	--	--	--	--	--	--	--	--	--	--	--	--	--	--	--	--	--	--	--	--
c47837_g1	204.15	334.55	301.9	172.24	437.37	1851	169234669	NP_001108456.1	1534	0	cytochrome P450 9G3 [Bombyx mori] >gi|167473193|gb|ABZ81070.1| CYP9G3 [Bombyx mori] >gi|433339085|dbj|BAM73894.1| cytochrome P450 [Bombyx mori] >gi|433339087|dbj|BAM73895.1| cytochrome P450 [Bombyx mori]	--	--	--	--	--	K15003	CYP9	cytochrome P450, family 9	http://www.genome.jp/dbget-bin/www_bget?ko:K15003	Q9VG82	942	7.89e-118	Probable cytochrome P450 9f2 OS=Drosophila melanogaster GN=Cyp9f2 PE=2 SV=1	PF00067	Cytochrome P450	GO:0055114	oxidation-reduction process	GO:0046872//GO:0016491//GO:0005506//GO:0020037//GO:0016705	metal ion binding//oxidoreductase activity//iron ion binding//heme binding//oxidoreductase activity, acting on paired donors, with incorporation or reduction of molecular oxygen	--	--	KOG0158	Cytochrome P450 CYP3/CYP5/CYP6/CYP9 subfamilies
c47853_g1	45.93	11.29	8.18	31.5	19.13	1250	357622103	EHJ73704.1	130	1.14e-08	endonuclease-reverse transcriptase [Danaus plexippus]	319918817	AB597304.1	911	0	Ostrinia nubilalis OnubOR5c, OnubOR4 genes, partial cds	--	--	--	--	--	--	--	--	--	--	--	--	--	--	--	--	--	--
c47871_g1	6.52	5.52	20.51	4.05	8.35	4534	675389340	KFM82237.1	2378	0	Retrovirus-related Pol polyprotein from transposon 17.6, partial [Stegodyphus mimosarum]	--	--	--	--	--	--	--	--	--	P0CT40	710	1.05e-74	Transposon Tf2-9 polyprotein OS=Schizosaccharomyces pombe (strain 972 / ATCC 24843) GN=Tf2-9 PE=3 SV=1	PF06817//PF00078//PF02407//PF00665	Reverse transcriptase thumb domain//Reverse transcriptase (RNA-dependent DNA polymerase)//Putative viral replication protein//Integrase core domain	GO:0018142//GO:0006260//GO:0006278//GO:0006144//GO:0006308//GO:0015074	protein-DNA covalent cross-linking//DNA replication//RNA-dependent DNA replication//purine nucleobase metabolic process//DNA catabolic process//DNA integration	GO:0042624//GO:0016779//GO:0003964//GO:0003723//GO:0016888	ATPase activity, uncoupled//nucleotidyltransferase activity//RNA-directed DNA polymerase activity//RNA binding//endodeoxyribonuclease activity, producing 5'-phosphomonoesters	--	--	KOG0017	FOG: Transposon-encoded proteins with TYA, reverse transcriptase, integrase domains in various combinations
c47883_g1	82.14	29.82	27.49	23.55	20.27	6236	512911764	XP_004927492.1	3122	0	PREDICTED: uncharacterized protein LOC101741723 [Bombyx mori]	--	--	--	--	--	--	--	--	--	--	--	--	--	PF00665//PF13748//PF08083//PF00078	Integrase core domain//ABC transporter transmembrane region//PROCN (NUC071) domain//Reverse transcriptase (RNA-dependent DNA polymerase)	GO:0000398//GO:0015074//GO:0006810//GO:0006278//GO:0055085	mRNA splicing, via spliceosome//DNA integration//transport//RNA-dependent DNA replication//transmembrane transport	GO:0003723//GO:0042626//GO:0005524//GO:0003964	RNA binding//ATPase activity, coupled to transmembrane movement of substances//ATP binding//RNA-directed DNA polymerase activity	GO:0016021	integral component of membrane	--	--
c47884_g1	0.66	1.89	12.11	1.54	0.51	1541	--	--	--	--	--	--	--	--	--	--	--	--	--	--	--	--	--	--	--	--	--	--	--	--	--	--	--	--
c47897_g1	2.32	5.2	2.85	18.24	16.14	2739	512914887	XP_004928253.1	643	1.39e-73	PREDICTED: uncharacterized protein LOC101746574 [Bombyx mori]	--	--	--	--	--	--	--	--	--	--	--	--	--	PF03188	Eukaryotic cytochrome b561	--	--	--	--	GO:0016021	integral component of membrane	--	--
c47904_g1	48.17	19.03	18.17	58.28	50.22	2291	512902421	XP_004925372.1	1715	0	PREDICTED: putative inorganic phosphate cotransporter-like [Bombyx mori]	--	--	--	--	--	K12301	SLC17A5	MFS transporter, ACS family, solute carrier family 17 (sodium-dependent inorganic phosphate cotransporter), member 5	http://www.genome.jp/dbget-bin/www_bget?ko:K12301	Q9V7S5	801	2.66e-95	Putative inorganic phosphate cotransporter OS=Drosophila melanogaster GN=Picot PE=1 SV=1	PF07690//PF00083	Major Facilitator Superfamily//Sugar (and other) transporter	GO:0055085	transmembrane transport	GO:0022857	transmembrane transporter activity	GO:0016021	integral component of membrane	KOG2532	Permease of the major facilitator superfamily
c47907_g1	65.94	94.42	145.46	81.75	61.45	2910	357605300	EHJ64548.1	1767	0	hypothetical protein KGM_21275 [Danaus plexippus]	332375798	BT128079.1	50	1.71e-14	Dendroctonus ponderosae clone DPO0415_B02 unknown mRNA	K13697	ABHD2	abhydrolase domain-containing protein 2	http://www.genome.jp/dbget-bin/www_bget?ko:K13697	Q24093	1318	3.18e-171	Abhydrolase domain-containing protein 2 OS=Drosophila melanogaster GN=Hydr2 PE=1 SV=2	PF01764//PF07819//PF02230//PF01738//PF01083	Lipase (class 3)//PGAP1-like protein//Phospholipase/Carboxylesterase//Dienelactone hydrolase family//Cutinase	GO:0006505//GO:0016042//GO:0006886//GO:0046486//GO:0006629//GO:0008152	GPI anchor metabolic process//lipid catabolic process//intracellular protein transport//glycerolipid metabolic process//lipid metabolic process//metabolic process	GO:0016787//GO:0004806//GO:0016788	hydrolase activity//triglyceride lipase activity//hydrolase activity, acting on ester bonds	--	--	KOG1838	Alpha/beta hydrolase
c47910_g1	0.98	6.42	0.91	1.27	4.03	4002	357609788	EHJ66672.1	1213	8.9e-150	ecdysone-induced protein 78C [Danaus plexippus]	170062759	XM_001866774.1	145	3.64e-67	Culex quinquefasciatus ecdysone-inducible protein E78A, mRNA	K08701	NR1D3	nuclear receptor subfamily 1 group D member 3	http://www.genome.jp/dbget-bin/www_bget?ko:K08701	Q92753	484	4.2e-50	Nuclear receptor ROR-beta OS=Homo sapiens GN=RORB PE=1 SV=3	PF00104	Ligand-binding domain of nuclear hormone receptor	GO:0006355//GO:0050794//GO:0043401//GO:0006351//GO:0007165	regulation of transcription, DNA-templated//regulation of cellular process//steroid hormone mediated signaling pathway//transcription, DNA-templated//signal transduction	GO:0043169//GO:0003700//GO:0003677//GO:0003707	cation binding//sequence-specific DNA binding transcription factor activity//DNA binding//steroid hormone receptor activity	GO:0005667//GO:0005634	transcription factor complex//nucleus	KOG4216	Steroid hormone nuclear receptor
c47913_g1	18.97	23.64	55.89	14.71	16.83	1769	512898714	XP_004924464.1	2089	0	PREDICTED: dnaJ homolog subfamily C member 3-like [Bombyx mori]	346709394	AK383874.1	450	0	Bombyx mori mRNA, clone: MFB-25L21	K09523	DNAJC3	DnaJ homolog subfamily C member 3	http://www.genome.jp/dbget-bin/www_bget?ko:K09523	Q27968	951	1.02e-119	DnaJ homolog subfamily C member 3 OS=Bos taurus GN=DNAJC3 PE=1 SV=1	PF13174//PF08093//PF13176//PF13181//PF00515	Tetratricopeptide repeat//Magi 5 toxic peptide family//Tetratricopeptide repeat//Tetratricopeptide repeat//Tetratricopeptide repeat	GO:0009405//GO:0006810	pathogenesis//transport	GO:0019871//GO:0005515	sodium channel inhibitor activity//protein binding	GO:0005576	extracellular region	KOG0624	dsRNA-activated protein kinase inhibitor P58, contains TPR and DnaJ domains
c47915_g2	193.96	299.14	203.09	455.9	425.88	1007	--	--	--	--	--	--	--	--	--	--	--	--	--	--	--	--	--	--	PF00937	Coronavirus nucleocapsid protein	--	--	--	--	GO:0019013	viral nucleocapsid	--	--
c47932_g1	13.58	9.58	3.58	7.02	8.38	5137	270017026	EFA13472.1	2518	0	hypothetical protein TcasGA2_TC016332 [Tribolium castaneum]	--	--	--	--	--	--	--	--	--	Q7LHG5	819	1.46e-87	Transposon Ty3-I Gag-Pol polyprotein OS=Saccharomyces cerevisiae (strain ATCC 204508 / S288c) GN=TY3B-I PE=3 SV=2	PF06817//PF04277//PF04272//PF00751//PF00078//PF00665//PF02378	Reverse transcriptase thumb domain//Oxaloacetate decarboxylase, gamma chain//Phospholamban//DM DNA binding domain//Reverse transcriptase (RNA-dependent DNA polymerase)//Integrase core domain//Phosphotransferase system, EIIC	GO:0006278//GO:0006525//GO:0015074//GO:0009401//GO:0006560//GO:0071436//GO:0006355//GO:0008643//GO:0006090//GO:0006816//GO:0006810//GO:0006814	RNA-dependent DNA replication//arginine metabolic process//DNA integration//phosphoenolpyruvate-dependent sugar phosphotransferase system//proline metabolic process//sodium ion export//regulation of transcription, DNA-templated//carbohydrate transport//pyruvate metabolic process//calcium ion transport//transport//sodium ion transport	GO:0008982//GO:0042030//GO:0015081//GO:0043565//GO:0003723//GO:0003964//GO:0005351//GO:0008948//GO:0005246	protein-N(PI)-phosphohistidine-sugar phosphotransferase activity//ATPase inhibitor activity//sodium ion transmembrane transporter activity//sequence-specific DNA binding//RNA binding//RNA-directed DNA polymerase activity//sugar:proton symporter activity//oxaloacetate decarboxylase activity//calcium channel regulator activity	GO:0009357//GO:0016020	protein-N(PI)-phosphohistidine-sugar phosphotransferase complex//membrane	KOG0017	FOG: Transposon-encoded proteins with TYA, reverse transcriptase, integrase domains in various combinations
c47945_g1	6.33	10.18	8.54	22.74	119.95	1290	409153862	AFV15800.1	675	4.73e-83	peptidoglycan-recognition protein-S [Galleria mellonella]	--	--	--	--	--	K01446	E3.5.1.28	N-acetylmuramoyl-L-alanine amidase	http://www.genome.jp/dbget-bin/www_bget?ko:K01446	Q8INK6	480	2.16e-55	Peptidoglycan-recognition protein LB OS=Drosophila melanogaster GN=PGRP-LB PE=1 SV=1	PF01510	N-acetylmuramoyl-L-alanine amidase	GO:0009253//GO:0009252//GO:0006807	peptidoglycan catabolic process//peptidoglycan biosynthetic process//nitrogen compound metabolic process	GO:0008745	N-acetylmuramoyl-L-alanine amidase activity	--	--	--	--
c47955_g1	2.5	8.62	17.16	12.95	14.96	2557	641676838	XP_008187555.1	456	1.54e-43	PREDICTED: uncharacterized protein LOC103310598 [Acyrthosiphon pisum]	--	--	--	--	--	--	--	--	--	--	--	--	--	--	--	--	--	--	--	--	--	--	--
c47962_g1	63.93	86.75	27.24	130.66	278.28	1017	209395376	ACI45414.1	1058	2.06e-141	trypsin-like serine proteinase T22 [Ostrinia nubilalis]	209395375	EU673451.1	631	0	Ostrinia nubilalis clone 33G04 trypsin-like serine proteinase T22 mRNA, complete cds	--	--	--	--	P35047	497	1.38e-58	Trypsin, alkaline C OS=Manduca sexta PE=2 SV=1	PF00706//PF00089	Anenome neurotoxin//Trypsin	GO:0006508//GO:0009966	proteolysis//regulation of signal transduction	GO:0004252	serine-type endopeptidase activity	GO:0005576	extracellular region	KOG3627	Trypsin
c47963_g1	3.93	2.12	27.81	0.24	2.59	2148	585695869	XP_006822105.1	502	3.87e-53	PREDICTED: RNA-directed DNA polymerase from mobile element jockey-like, partial [Saccoglossus kowalevskii]	--	--	--	--	--	--	--	--	--	P21328	315	1.98e-28	RNA-directed DNA polymerase from mobile element jockey OS=Drosophila melanogaster GN=pol PE=1 SV=1	PF00078	Reverse transcriptase (RNA-dependent DNA polymerase)	GO:0006278	RNA-dependent DNA replication	GO:0003723//GO:0003964	RNA binding//RNA-directed DNA polymerase activity	--	--	KOG1075	FOG: Reverse transcriptase
c47966_g1	62.5	10.16	15.19	9.1	14.42	1948	357617527	EHJ70841.1	966	1.33e-119	sugar transporter protein [Danaus plexippus]	--	--	--	--	--	--	--	--	--	A9ZSY2	281	5.48e-25	Facilitated trehalose transporter Tret1 OS=Apis mellifera ligustica GN=Tret1 PE=1 SV=1	PF00831//PF00083//PF07690	Ribosomal L29 protein//Sugar (and other) transporter//Major Facilitator Superfamily	GO:0055085//GO:0042254//GO:0006412	transmembrane transport//ribosome biogenesis//translation	GO:0022857//GO:0003735	transmembrane transporter activity//structural constituent of ribosome	GO:0005840//GO:0016021//GO:0005622	ribosome//integral component of membrane//intracellular	KOG0254	Predicted transporter (major facilitator superfamily)
c47985_g1	1002.97	657.48	825.96	298.22	276.31	357	--	--	--	--	--	--	--	--	--	--	--	--	--	--	--	--	--	--	--	--	--	--	--	--	--	--	--	--
c47985_g2	2645.29	2950.94	4402.91	3690.96	1953.01	540	--	--	--	--	--	666894741	CP007806.1	43	2.34e-11	Brevibacillus laterosporus LMG 15441, complete genome	--	--	--	--	--	--	--	--	--	--	--	--	--	--	--	--	--	--
c47985_g3	1415.36	3032.65	3072.75	2353.54	1430.04	1516	--	--	--	--	--	--	--	--	--	--	--	--	--	--	--	--	--	--	PF07365	Alpha conotoxin precursor	GO:0007268//GO:0007165//GO:0009405	synaptic transmission//signal transduction//pathogenesis	GO:0030550	acetylcholine receptor inhibitor activity	GO:0005576	extracellular region	--	--
c47989_g2	100.77	185.09	442.09	372.21	929.59	1327	392514716	AFM77763.1	1380	0	putative chymotrypsin 4 [Ostrinia nubilalis]	392514715	JQ904133.1	888	0	Ostrinia nubilalis putative chymotrypsin 4 (CTP4) mRNA, complete cds	K09634	TMPRSS3	transmembrane protease, serine 3	http://www.genome.jp/dbget-bin/www_bget?ko:K09634	P08897	318	6.66e-32	Collagenase OS=Hypoderma lineatum PE=1 SV=3	PF00089	Trypsin	GO:0006508	proteolysis	GO:0004252	serine-type endopeptidase activity	--	--	KOG3627	Trypsin
c47989_g3	81.25	88.68	198.43	350.94	538.23	1673	62082397	AAX62026.1	461	2.57e-49	chymotrypsin-like serine protease [Ostrinia nubilalis]	62082396	AY953053.1	296	1.73e-151	Ostrinia nubilalis clone ASP5\H1 chymotrypsin-like serine protease (C1b) mRNA, complete cds	--	--	--	--	--	--	--	--	PF00089//PF05416	Trypsin//Southampton virus-type processing peptidase	GO:0006508	proteolysis	GO:0004197//GO:0004252	cysteine-type endopeptidase activity//serine-type endopeptidase activity	--	--	--	--
c47991_g1	29.11	14.83	11.46	25.13	29.89	3148	357618524	EHJ71469.1	1328	2.72e-163	tartan/capricious-like protein [Danaus plexippus]	--	--	--	--	--	--	--	--	--	Q5TJ59	293	2.15e-25	Toll-like receptor 3 OS=Bos taurus GN=TLR3 PE=2 SV=1	PF00560	Leucine Rich Repeat	--	--	GO:0005515	protein binding	--	--	KOG0619	FOG: Leucine rich repeat
c48000_g1	14.34	13.11	38.27	16.65	10.97	1519	--	--	--	--	--	--	--	--	--	--	--	--	--	--	--	--	--	--	--	--	--	--	--	--	--	--	--	--
c48002_g1	9.01	75.43	47.47	7.06	39.18	1886	512896843	XP_004924008.1	1869	0	PREDICTED: cytochrome b5-related protein-like [Bombyx mori]	--	--	--	--	--	--	--	--	--	P19967	856	6.84e-106	Cytochrome b5-related protein OS=Drosophila melanogaster GN=Cyt-b5-r PE=2 SV=2	PF00173//PF00487	Cytochrome b5-like Heme/Steroid binding domain//Fatty acid desaturase	GO:0006629	lipid metabolic process	GO:0020037	heme binding	--	--	KOG0537	Cytochrome b5
c48011_g1	86.02	32.01	48.76	47.6	55.87	2074	512926913	XP_004931204.1	2679	0	PREDICTED: moesin/ezrin/radixin homolog 1-like isoform X1 [Bombyx mori]	118133212	EF071985.1	1035	0	Spodoptera frugiperda moesin mRNA, complete cds	--	--	--	--	B0WYY2	2419	0	Moesin/ezrin/radixin homolog 1 OS=Culex quinquefasciatus GN=Moe PE=3 SV=1	PF00769//PF00887//PF01095	Ezrin/radixin/moesin family//Acyl CoA binding protein//Pectinesterase	GO:0005985//GO:0005982//GO:0042545	sucrose metabolic process//starch metabolic process//cell wall modification	GO:0000062//GO:0008092//GO:0030599	fatty-acyl-CoA binding//cytoskeletal protein binding//pectinesterase activity	GO:0019898//GO:0005618//GO:0005737	extrinsic component of membrane//cell wall//cytoplasm	KOG3529	Radixin, moesin and related proteins of the ERM family
c48015_g1	59.25	50.83	82.87	115.7	56.42	3806	357628607	EHJ77879.1	1791	0	hypothetical protein KGM_18682 [Danaus plexippus]	--	--	--	--	--	--	--	--	--	P29147	368	3.95e-36	D-beta-hydroxybutyrate dehydrogenase, mitochondrial OS=Rattus norvegicus GN=Bdh1 PE=1 SV=2	PF01370//PF01179//PF04321//PF00106	NAD dependent epimerase/dehydratase family//Copper amine oxidase, enzyme domain//RmlD substrate binding domain//short chain dehydrogenase	GO:0009225//GO:0019872//GO:0045226//GO:0055114//GO:0009117//GO:0030639//GO:0009308//GO:0008152//GO:0044237	nucleotide-sugar metabolic process//streptomycin biosynthetic process//extracellular polysaccharide biosynthetic process//oxidation-reduction process//nucleotide metabolic process//polyketide biosynthetic process//amine metabolic process//metabolic process//cellular metabolic process	GO:0003824//GO:0000166//GO:0016491//GO:0050662//GO:0005507//GO:0008131//GO:0048038//GO:0008831	catalytic activity//nucleotide binding//oxidoreductase activity//coenzyme binding//copper ion binding//primary amine oxidase activity//quinone binding//dTDP-4-dehydrorhamnose reductase activity	--	--	KOG1610	Corticosteroid 11-beta-dehydrogenase and related short chain-type dehydrogenases
c48024_g1	51.59	19.94	15.85	45.2	35.13	1887	357629028	EHJ78065.1	1631	0	putative RNA binding motif protein 22 [Danaus plexippus]	512908696	XM_004926688.1	380	0	PREDICTED: Bombyx mori pre-mRNA-splicing factor RBM22-like (LOC101740781), mRNA	K12872	RBM22, SLT11	pre-mRNA-splicing factor RBM22/SLT11	http://www.genome.jp/dbget-bin/www_bget?ko:K12872	Q8BHS3	1283	4.41e-170	Pre-mRNA-splicing factor RBM22 OS=Mus musculus GN=Rbm22 PE=1 SV=1	PF01363//PF00642//PF00076	FYVE zinc finger//Zinc finger C-x8-C-x5-C-x3-H type (and similar)//RNA recognition motif. (a.k.a. RRM, RBD, or RNP domain)	--	--	GO:0008270//GO:0003676//GO:0000166//GO:0003723//GO:0046872	zinc ion binding//nucleic acid binding//nucleotide binding//RNA binding//metal ion binding	--	--	KOG0153	Predicted RNA-binding protein (RRM superfamily)
c48029_g3	578.49	303.82	1103.7	1053.21	499.9	682	--	--	--	--	--	--	--	--	--	--	--	--	--	--	--	--	--	--	--	--	--	--	--	--	--	--	--	--
c48040_g1	390.98	188.61	201.32	99.99	454.63	1583	357612458	EHJ68008.1	980	2.04e-124	hemolin [Danaus plexippus]	--	--	--	--	--	--	--	--	--	P31398	963	1.86e-123	Hemolin OS=Manduca sexta PE=2 SV=2	PF07663	Sorbitol phosphotransferase enzyme II C-terminus	GO:0009401//GO:0008643	phosphoenolpyruvate-dependent sugar phosphotransferase system//carbohydrate transport	GO:0008982	protein-N(PI)-phosphohistidine-sugar phosphotransferase activity	GO:0016021//GO:0009357	integral component of membrane//protein-N(PI)-phosphohistidine-sugar phosphotransferase complex	KOG3513	Neural cell adhesion molecule L1
c48044_g2	48.85	14.19	4.39	8.32	8.62	751	--	--	--	--	--	--	--	--	--	--	--	--	--	--	--	--	--	--	--	--	--	--	--	--	--	--	--	--
c48044_g3	31.46	4.7	6.28	39.69	20.8	863	357620483	EHJ72652.1	349	8.31e-35	hypothetical protein KGM_06460 [Danaus plexippus]	--	--	--	--	--	--	--	--	--	--	--	--	--	--	--	--	--	GO:0005509	calcium ion binding	--	--	--	--
c48045_g1	46.25	14.82	21.96	28.71	15.68	1539	389609227	BAM18225.1	1294	3.94e-172	yellow-f4 [Papilio xuthus]	--	--	--	--	--	--	--	--	--	Q9BI17	517	8.76e-57	Protein yellow OS=Drosophila yakuba GN=y PE=3 SV=1	--	--	--	--	--	--	--	--	--	--
c48050_g1	244.5	74.94	33.16	94.69	99.02	911	512937756	XP_004933842.1	166	9.24e-11	PREDICTED: uncharacterized protein LOC101744296 [Bombyx mori]	--	--	--	--	--	--	--	--	--	--	--	--	--	--	--	--	--	--	--	--	--	--	--
c48069_g1	33.44	30.75	78.87	80.52	157.28	1984	215262118	CAR92522.1	1614	0	putative dsRNase [Spodoptera littoralis]	327420469	HM357845.1	205	7.93e-101	Mamestra configurata dsRNase mRNA, complete cds	--	--	--	--	--	--	--	--	PF07462//PF01223	Merozoite surface protein 1 (MSP1) C-terminus//DNA/RNA non-specific endonuclease	GO:0009405	pathogenesis	GO:0003676//GO:0016787//GO:0046872	nucleic acid binding//hydrolase activity//metal ion binding	GO:0016020	membrane	--	--
c48078_g1	92.38	50.44	60.18	37.86	50.38	1311	389615307	BAM20635.1	371	5.25e-39	unknown secreted protein, partial [Papilio polytes]	--	--	--	--	--	--	--	--	--	B0FHH8	125	5.22e-07	MD-2-related lipid-recognition protein OS=Manduca sexta PE=1 SV=1	--	--	--	--	--	--	--	--	--	--
c48081_g1	80.35	55.27	83.1	180.8	80.44	2288	512898814	XP_004924489.1	1260	1.98e-163	PREDICTED: probable G-protein coupled receptor Mth-like 2-like [Bombyx mori]	--	--	--	--	--	--	--	--	--	Q9V818	319	1.12e-29	Probable G-protein coupled receptor Mth-like 3 OS=Drosophila melanogaster GN=mthl3 PE=1 SV=3	PF00002	7 transmembrane receptor (Secretin family)	GO:0007186	G-protein coupled receptor signaling pathway	GO:0004930	G-protein coupled receptor activity	GO:0016021	integral component of membrane	KOG4193	G protein-coupled receptors
c48087_g1	16.1	37.94	17.45	27.2	21.63	1924	--	--	--	--	--	512922086	XM_004929976.1	56	5.18e-18	PREDICTED: Bombyx mori ADP-ribosylation factor 6-like (LOC101737365), transcript variant X2, mRNA	--	--	--	--	--	--	--	--	PF01819	Levivirus coat protein	--	--	GO:0005198	structural molecule activity	GO:0019028	viral capsid	--	--
c48108_g1	45.09	42.74	35.85	90.44	39.23	3432	219553192	ACL27225.1	1707	0	molting carboxypeptidase A [Helicoverpa armigera]	--	--	--	--	--	K01291	CPB1	carboxypeptidase B	http://www.genome.jp/dbget-bin/www_bget?ko:K01291	P04069	762	3.6e-90	Carboxypeptidase B OS=Astacus astacus PE=1 SV=1	PF02244//PF04952//PF00246	Carboxypeptidase activation peptide//Succinylglutamate desuccinylase / Aspartoacylase family//Zinc carboxypeptidase	GO:0008152//GO:0006508	metabolic process//proteolysis	GO:0016788//GO:0004180//GO:0008270//GO:0004181	hydrolase activity, acting on ester bonds//carboxypeptidase activity//zinc ion binding//metallocarboxypeptidase activity	--	--	KOG2650	Zinc carboxypeptidase
c48121_g1	12.65	21.3	34.02	42.68	11.62	1076	512891154	XP_004922635.1	191	8.59e-14	PREDICTED: fibrohexamerin-like [Bombyx mori]	--	--	--	--	--	--	--	--	--	--	--	--	--	PF07294	Fibroin P25	--	--	GO:0005198	structural molecule activity	GO:0005576	extracellular region	--	--
c48135_g1	2.5	5.41	35.81	3.08	9.1	4300	220966830	ACL97383.1	1708	0	Gag-Pol polyprotein [Medicago truncatula]	--	--	--	--	--	--	--	--	--	P10978	1787	0	Retrovirus-related Pol polyprotein from transposon TNT 1-94 OS=Nicotiana tabacum PE=2 SV=1	PF00098//PF08115//PF00665	Zinc knuckle//SFI toxin family//Integrase core domain	GO:0015074//GO:0009405	DNA integration//pathogenesis	GO:0003676//GO:0008270	nucleic acid binding//zinc ion binding	GO:0005576	extracellular region	KOG0017	FOG: Transposon-encoded proteins with TYA, reverse transcriptase, integrase domains in various combinations
c48167_g1	43.34	7.42	10.36	31.76	9.21	4249	7511784		2909	0	reverse transcriptase-like protein - silkworm >gi|903695|gb|AAB59214.1| reverse transcriptase-like protein [Bombyx mori]	--	--	--	--	--	--	--	--	--	P16423	1275	6.84e-152	Retrovirus-related Pol polyprotein from type-2 retrotransposable element R2DM OS=Drosophila melanogaster GN=pol PE=4 SV=1	PF00039//PF00078//PF10439//PF00096//PF01276	Fibronectin type I domain//Reverse transcriptase (RNA-dependent DNA polymerase)//Bacteriocin class II with double-glycine leader peptide//Zinc finger, C2H2 type//Orn/Lys/Arg decarboxylase, major domain	GO:0042742//GO:0006278	defense response to bacterium//RNA-dependent DNA replication	GO:0046872//GO:0003964//GO:0003723//GO:0003824	metal ion binding//RNA-directed DNA polymerase activity//RNA binding//catalytic activity	GO:0005576	extracellular region	KOG1075	FOG: Reverse transcriptase
c48189_g2	2.99	7.75	19.83	2.01	3.72	1330	512925281	XP_004930800.1	166	1.59e-10	PREDICTED: uncharacterized protein LOC101745299 [Bombyx mori]	--	--	--	--	--	--	--	--	--	--	--	--	--	--	--	--	--	--	--	--	--	--	--
c48191_g1	45.24	17.26	14.48	11.94	25.15	1866	512897661	XP_004924207.1	764	1.02e-90	PREDICTED: uncharacterized protein LOC101738118 [Bombyx mori]	--	--	--	--	--	--	--	--	--	--	--	--	--	--	--	--	--	--	--	--	--	--	--
c48193_g1	60.88	3.63	7.89	27.65	35.74	1275	357606183	EHJ64946.1	722	6.12e-89	follicular epithelium yolk protein subunit [Danaus plexippus]	--	--	--	--	--	--	--	--	--	P09352	312	1.02e-30	Spherulin-2A OS=Physarum polycephalum PE=2 SV=1	--	--	--	--	--	--	--	--	--	--
c48198_g1	8.58	3.54	0.78	3.33	9.83	2196	357630885	EHJ78707.1	781	3.21e-95	pancreatic lipase 2 [Danaus plexippus]	--	--	--	--	--	--	--	--	--	A5PK46	309	1.32e-28	Pancreatic lipase-related protein 2 OS=Bos taurus GN=PNLIPRP2 PE=2 SV=1	--	--	GO:0006629	lipid metabolic process	GO:0016787	hydrolase activity	GO:0005576	extracellular region	--	--
c48234_g1	30.42	29.45	16.95	9.21	10.9	4417	357626567	EHJ76618.1	1140	1.71e-140	antennapedia-like proteinue protein [Danaus plexippus]	112983707	NM_001043854.1	463	0	Bombyx mori antennapedia homologue protein (LOC692747), mRNA >gnl|BL_ORD_ID|76396 Bombyx mori mRNA for Antennapedia homologue protein, complete cds >gnl|BL_ORD_ID|76396 Bombyx mori antennapedia-like protein mRNA, complete cds	K09311	ANTP	Antp family, other	http://www.genome.jp/dbget-bin/www_bget?ko:K09311	P02833	451	1.42e-46	Homeotic protein antennapedia OS=Drosophila melanogaster GN=Antp PE=1 SV=1	PF00046//PF08095//PF05920//PF00353	Homeobox domain//Hefutoxin family//Homeobox KN domain//Hemolysin-type calcium-binding repeat (2 copies)	GO:0006355//GO:0007275//GO:0009405	regulation of transcription, DNA-templated//multicellular organismal development//pathogenesis	GO:0003700//GO:0005509//GO:0003677//GO:0043565	sequence-specific DNA binding transcription factor activity//calcium ion binding//DNA binding//sequence-specific DNA binding	GO:0005634//GO:0005667//GO:0005576	nucleus//transcription factor complex//extracellular region	KOG0489	Transcription factor zerknullt and related HOX domain proteins
c48255_g1	67.73	26.84	44.27	34.96	24.19	1256	357616374	EHJ70158.1	486	1.09e-53	hypothetical protein KGM_07404 [Danaus plexippus]	--	--	--	--	--	--	--	--	--	--	--	--	--	PF02898	Nitric oxide synthase, oxygenase domain	GO:0055114//GO:0006809	oxidation-reduction process//nitric oxide biosynthetic process	GO:0004517	nitric-oxide synthase activity	--	--	--	--
c48255_g2	11.75	2.71	4.05	4.73	1.54	2559	357604507	EHJ64216.1	547	3.55e-61	hypothetical protein KGM_08573 [Danaus plexippus]	--	--	--	--	--	--	--	--	--	--	--	--	--	PF01654//PF10717//PF05924	Bacterial Cytochrome Ubiquinol Oxidase//Occlusion-derived virus envelope protein ODV-E18//SAMP Motif	GO:0016055	Wnt signaling pathway	GO:0008013	beta-catenin binding	GO:0016342//GO:0016020//GO:0019031	catenin complex//membrane//viral envelope	--	--
c48256_g1	6.63	6.71	4.79	18.39	9.28	3413	512924798	XP_004930682.1	2711	0	PREDICTED: angiotensin-converting enzyme-like [Bombyx mori]	--	--	--	--	--	K01283	E3.4.15.1, ACE	peptidyl-dipeptidase A	http://www.genome.jp/dbget-bin/www_bget?ko:K01283	P09470	937	5.01e-105	Angiotensin-converting enzyme OS=Mus musculus GN=Ace PE=1 SV=3	PF01401//PF01299	Angiotensin-converting enzyme//Lysosome-associated membrane glycoprotein (Lamp)	GO:0006508	proteolysis	GO:0008237//GO:0008241	metallopeptidase activity//peptidyl-dipeptidase activity	GO:0016020	membrane	KOG3690	Angiotensin I-converting enzymes - M2 family peptidases
c48262_g1	0.29	3.89	0.24	11.23	2.12	1943	339283876	AEJ38207.1	1499	0	antennal esterase CXE10 [Spodoptera exigua]	--	--	--	--	--	K01049	ACHE	acetylcholinesterase	http://www.genome.jp/dbget-bin/www_bget?ko:K01049	P35502	635	5.11e-72	Esterase FE4 OS=Myzus persicae PE=1 SV=1	PF07859//PF00326	alpha/beta hydrolase fold//Prolyl oligopeptidase family	GO:0006508//GO:0008152	proteolysis//metabolic process	GO:0008236//GO:0016787	serine-type peptidase activity//hydrolase activity	--	--	KOG1516	Carboxylesterase and related proteins
c48270_g1	70.85	18.59	28.64	5.15	27.34	1133	--	--	--	--	--	--	--	--	--	--	--	--	--	--	--	--	--	--	--	--	--	--	--	--	--	--	--	--
c48275_g1	15.39	41.73	24.32	10.29	21.63	2341	357604337	EHJ64141.1	2183	0	adenylate cyclase [Danaus plexippus]	--	--	--	--	--	K14613	SLC46A1_3	MFS transporter, PCFT/HCP family, solute carrier family 46 (folate transporter), member 1/3	http://www.genome.jp/dbget-bin/www_bget?ko:K14613	Q5F4B8	211	3.52e-16	Solute carrier family 46 member 3 OS=Gallus gallus GN=SLC46A3 PE=2 SV=1	PF07690	Major Facilitator Superfamily	GO:0055085	transmembrane transport	--	--	GO:0016021	integral component of membrane	KOG2816	Predicted transporter ADD1 (major facilitator superfamily)
c48280_g1	18.39	18.62	15.88	44.71	45.21	2095	512898683	XP_004924457.1	440	8.66e-47	PREDICTED: sarcoplasmic calcium-binding protein, alpha-B and -A chains-like [Bombyx mori]	--	--	--	--	--	--	--	--	--	P05946	280	1.52e-26	Sarcoplasmic calcium-binding protein 1 OS=Astacus leptodactylus PE=1 SV=1	PF13499//PF13202//PF00036//PF13405	EF-hand domain pair//EF hand//EF hand//EF-hand domain	--	--	GO:0005509	calcium ion binding	--	--	--	--
c48292_g1	2.86	25.39	34.47	19.97	13.48	2647	--	--	--	--	--	--	--	--	--	--	--	--	--	--	--	--	--	--	--	--	--	--	--	--	--	--	--	--
c48305_g2	72.1	32.51	34.92	53.85	143.94	932	512886493	XP_004921766.1	539	4.59e-64	PREDICTED: uncharacterized protein LOC101742914 [Bombyx mori]	--	--	--	--	--	--	--	--	--	O17861	144	5.09e-09	GILT-like protein F37H8.5 OS=Caenorhabditis elegans GN=F37H8.5 PE=1 SV=1	--	--	--	--	--	--	--	--	--	--
c48316_g1	13.6	12.3	18.19	22.88	26.9	4433	357630297	EHJ78517.1	1663	0	putative transposon Ty3-I Gag-Pol polyprotein [Danaus plexippus]	--	--	--	--	--	--	--	--	--	Q7LHG5	209	4.51e-15	Transposon Ty3-I Gag-Pol polyprotein OS=Saccharomyces cerevisiae (strain ATCC 204508 / S288c) GN=TY3B-I PE=3 SV=2	PF00075//PF14528//PF00589//PF05869//PF00078	RNase H//LAGLIDADG-like domain//Phage integrase family//DNA N-6-adenine-methyltransferase (Dam)//Reverse transcriptase (RNA-dependent DNA polymerase)	GO:0006310//GO:0032775//GO:0015074//GO:0051252//GO:0006306//GO:0006278	DNA recombination//DNA methylation on adenine//DNA integration//regulation of RNA metabolic process//DNA methylation//RNA-dependent DNA replication	GO:0003964//GO:0003676//GO:0003723//GO:0004519//GO:0003677//GO:0009007//GO:0004523	RNA-directed DNA polymerase activity//nucleic acid binding//RNA binding//endonuclease activity//DNA binding//site-specific DNA-methyltransferase (adenine-specific) activity//RNA-DNA hybrid ribonuclease activity	--	--	KOG0017	FOG: Transposon-encoded proteins with TYA, reverse transcriptase, integrase domains in various combinations
c48324_g1	45.06	53.72	49.06	62.69	115.2	1511	148298863	NP_001091773.1	1427	0	SCP-related protein [Bombyx mori] >gi|110559661|gb|ABG76067.1| SCP-related protein [Bombyx mori]	--	--	--	--	--	--	--	--	--	Q9CYL5	331	9.67e-35	Golgi-associated plant pathogenesis-related protein 1 OS=Mus musculus GN=Glipr2 PE=2 SV=3	--	--	--	--	--	--	GO:0005576	extracellular region	KOG3017	Defense-related protein containing SCP domain
c48325_g1	148.38	44.66	21.24	33.22	48.28	1861	389610911	BAM19066.1	1532	0	urate oxidase [Papilio polytes]	--	--	--	--	--	K00365	uaZ	urate oxidase	http://www.genome.jp/dbget-bin/www_bget?ko:K00365	P22673	791	1.17e-97	Uricase OS=Drosophila pseudoobscura pseudoobscura GN=Uro PE=2 SV=2	PF01628	HrcA protein C terminal domain	GO:0006355	regulation of transcription, DNA-templated	GO:0003677	DNA binding	--	--	KOG1599	Uricase (urate oxidase)
c48335_g1	99.81	90.82	64.69	38.37	50.48	5012	512907194	XP_004926382.1	962	3.01e-115	PREDICTED: uncharacterized protein LOC101739822 [Bombyx mori]	512907189	XM_004926324.1	229	9.22e-114	PREDICTED: Bombyx mori uncharacterized LOC101739502 (LOC101739502), transcript variant X3, mRNA	--	--	--	--	--	--	--	--	PF00583//PF06827//PF13508//PF13673//PF02724//PF00242	Acetyltransferase (GNAT) family//Zinc finger found in FPG and IleRS//Acetyltransferase (GNAT) domain//Acetyltransferase (GNAT) domain//CDC45-like protein//DNA polymerase (viral) N-terminal domain	GO:0006270//GO:0042967//GO:0006260	DNA replication initiation//acyl-carrier-protein biosynthetic process//DNA replication	GO:0003887//GO:0008080//GO:0003824//GO:0003677	DNA-directed DNA polymerase activity//N-acetyltransferase activity//catalytic activity//DNA binding	GO:0042575	DNA polymerase complex	--	--
c48339_g4	0.07	0	0	13.07	0.1	4792	270017202	EFA13648.1	1700	0	hypothetical protein TcasGA2_TC015886 [Tribolium castaneum]	--	--	--	--	--	--	--	--	--	P03554	241	5.09e-19	Enzymatic polyprotein OS=Cauliflower mosaic virus (strain Strasbourg) GN=ORF V PE=3 SV=1	PF08040//PF05869//PF00589//PF13495//PF00336//PF00078//PF10266//PF02899	MNLL subunit//DNA N-6-adenine-methyltransferase (Dam)//Phage integrase family//Phage integrase, N-terminal SAM-like domain//DNA polymerase (viral) C-terminal domain//Reverse transcriptase (RNA-dependent DNA polymerase)//Hereditary spastic paraplegia protein strumpellin//Phage integrase, N-terminal SAM-like domain	GO:0006306//GO:0006118//GO:0006278//GO:0006310//GO:0032775//GO:0015074//GO:0051252	DNA methylation//electron transport//RNA-dependent DNA replication//DNA recombination//DNA methylation on adenine//DNA integration//regulation of RNA metabolic process	GO:0009007//GO:0003677//GO:0004523//GO:0003964//GO:0003954//GO:0003723	site-specific DNA-methyltransferase (adenine-specific) activity//DNA binding//RNA-DNA hybrid ribonuclease activity//RNA-directed DNA polymerase activity//NADH dehydrogenase activity//RNA binding	GO:0005739//GO:0071203	mitochondrion//WASH complex	KOG0017	FOG: Transposon-encoded proteins with TYA, reverse transcriptase, integrase domains in various combinations
c48339_g7	0	0.05	0	5.12	0	4406	270017202	EFA13648.1	1700	0	hypothetical protein TcasGA2_TC015886 [Tribolium castaneum]	--	--	--	--	--	--	--	--	--	P03554	241	4.54e-19	Enzymatic polyprotein OS=Cauliflower mosaic virus (strain Strasbourg) GN=ORF V PE=3 SV=1	PF10266//PF00078//PF02899//PF00589//PF05869//PF13495//PF08040//PF00336	Hereditary spastic paraplegia protein strumpellin//Reverse transcriptase (RNA-dependent DNA polymerase)//Phage integrase, N-terminal SAM-like domain//Phage integrase family//DNA N-6-adenine-methyltransferase (Dam)//Phage integrase, N-terminal SAM-like domain//MNLL subunit//DNA polymerase (viral) C-terminal domain	GO:0032775//GO:0006310//GO:0015074//GO:0051252//GO:0006118//GO:0006306//GO:0006278	DNA methylation on adenine//DNA recombination//DNA integration//regulation of RNA metabolic process//electron transport//DNA methylation//RNA-dependent DNA replication	GO:0003964//GO:0003723//GO:0003954//GO:0003677//GO:0009007//GO:0004523	RNA-directed DNA polymerase activity//RNA binding//NADH dehydrogenase activity//DNA binding//site-specific DNA-methyltransferase (adenine-specific) activity//RNA-DNA hybrid ribonuclease activity	GO:0071203//GO:0005739	WASH complex//mitochondrion	KOG0017	FOG: Transposon-encoded proteins with TYA, reverse transcriptase, integrase domains in various combinations
c48351_g2	52.71	60.22	108.45	116.92	112	1223	512935074	XP_004933185.1	624	1.52e-76	PREDICTED: chromatin complexes subunit BAP18-like isoform X3 [Bombyx mori]	--	--	--	--	--	--	--	--	--	Q9DCT6	297	3.47e-30	Chromatin complexes subunit BAP18 OS=Mus musculus GN=Bap18 PE=1 SV=1	PF00249	Myb-like DNA-binding domain	--	--	GO:0003682	chromatin binding	GO:0000785	chromatin	--	--
c48353_g1	37.61	6.1	2.07	20.46	25.98	3242	662214437	XP_008481051.1	637	1.74e-68	PREDICTED: RNA-directed DNA polymerase from mobile element jockey-like [Diaphorina citri]	--	--	--	--	--	--	--	--	--	P21328	232	4.26e-18	RNA-directed DNA polymerase from mobile element jockey OS=Drosophila melanogaster GN=pol PE=1 SV=1	PF00078	Reverse transcriptase (RNA-dependent DNA polymerase)	GO:0006278	RNA-dependent DNA replication	GO:0003723//GO:0003964	RNA binding//RNA-directed DNA polymerase activity	--	--	KOG1075	FOG: Reverse transcriptase
c48356_g3	60.81	198.72	104.62	95.44	112.47	2879	--	--	--	--	--	--	--	--	--	--	--	--	--	--	--	--	--	--	PF02038	ATP1G1/PLM/MAT8 family	GO:0006811	ion transport	GO:0005216	ion channel activity	GO:0016020	membrane	--	--
c48356_g4	25.18	87.07	59.29	12.41	70.57	1064	296427845	ADH16754.1	1377	0	flavin-dependent monooxygenase FMO3B [Helicoverpa armigera]	--	--	--	--	--	K00485	FMO	dimethylaniline monooxygenase (N-oxide forming)	http://www.genome.jp/dbget-bin/www_bget?ko:K00485	Q8MP06	540	1.86e-62	Senecionine N-oxygenase OS=Tyria jacobaeae GN=sno1 PE=1 SV=1	PF07992//PF00743	Pyridine nucleotide-disulphide oxidoreductase//Flavin-binding monooxygenase-like	GO:0055114	oxidation-reduction process	GO:0016491//GO:0050660//GO:0050661//GO:0004499	oxidoreductase activity//flavin adenine dinucleotide binding//NADP binding//N,N-dimethylaniline monooxygenase activity	--	--	KOG1399	Flavin-containing monooxygenase
c48363_g1	384.76	118.49	245.42	155.48	355.66	2736	121308868	BAF43531.1	1457	0	serine proteinase [Samia ricini]	--	--	--	--	--	--	--	--	--	O62589	271	2.21e-23	Serine protease gd OS=Drosophila melanogaster GN=gd PE=1 SV=2	PF00089//PF05398	Trypsin//PufQ cytochrome subunit	GO:0015979//GO:0030494//GO:0006508	photosynthesis//bacteriochlorophyll biosynthetic process//proteolysis	GO:0004252//GO:0003824	serine-type endopeptidase activity//catalytic activity	--	--	KOG3627	Trypsin
c48371_g2	31.47	169.86	218.48	82.61	137.6	4328	357627408	EHJ77109.1	1589	0	hypothetical protein KGM_11579 [Danaus plexippus]	--	--	--	--	--	--	--	--	--	O46107	732	1.55e-83	Lipase 1 OS=Drosophila melanogaster GN=Lip1 PE=2 SV=2	PF04083	Partial alpha/beta-hydrolase lipase region	GO:0006629	lipid metabolic process	GO:0005515	protein binding	--	--	KOG2624	Triglyceride lipase-cholesterol esterase
c48371_g3	115.15	132.35	165.69	182.16	202.57	1362	512887926	XP_004922003.1	698	2.25e-83	PREDICTED: lipase 1-like [Bombyx mori]	--	--	--	--	--	--	--	--	--	O46107	398	2.58e-41	Lipase 1 OS=Drosophila melanogaster GN=Lip1 PE=2 SV=2	PF01738	Dienelactone hydrolase family	--	--	GO:0016787	hydrolase activity	--	--	KOG2624	Triglyceride lipase-cholesterol esterase
c48372_g1	91.28	51.78	58.07	33.47	49.59	1567	389609977	BAM18600.1	697	6.74e-86	tsunagi [Papilio xuthus]	--	--	--	--	--	K12876	RBM8A, Y14	RNA-binding protein 8A	http://www.genome.jp/dbget-bin/www_bget?ko:K12876	Q9V535	519	3.94e-61	RNA-binding protein 8A OS=Drosophila melanogaster GN=tsu PE=1 SV=1	PF05706//PF00076//PF06337	Cyclin-dependent kinase inhibitor 3 (CDKN3)//RNA recognition motif. (a.k.a. RRM, RBD, or RNP domain)//DUSP domain	GO:0016579//GO:0006570//GO:0006511//GO:0006470	protein deubiquitination//tyrosine metabolic process//ubiquitin-dependent protein catabolic process//protein dephosphorylation	GO:0003676//GO:0004725//GO:0004221//GO:0004721	nucleic acid binding//protein tyrosine phosphatase activity//ubiquitin thiolesterase activity//phosphoprotein phosphatase activity	--	--	KOG0130	RNA-binding protein RBM8/Tsunagi (RRM superfamily)
c48385_g1	68.24	29.7	13.87	32.79	31.13	3171	112984002	NP_001037414.1	2428	0	asparagine synthetase [Bombyx mori] >gi|85062656|gb|ABC69171.1| asparagine synthetase [Bombyx mori]	--	--	--	--	--	K01953	asnB, ASNS	asparagine synthase (glutamine-hydrolysing)	http://www.genome.jp/dbget-bin/www_bget?ko:K01953	P49088	1370	1.78e-175	Asparagine synthetase [glutamine-hydrolyzing] OS=Rattus norvegicus GN=Asns PE=2 SV=3	PF00733//PF13537//PF03054//PF00310	Asparagine synthase//Glutamine amidotransferase domain//tRNA methyl transferase//Glutamine amidotransferases class-II	GO:0008033//GO:0008152//GO:0006529//GO:0070981//GO:0006531//GO:0006522	tRNA processing//metabolic process//asparagine biosynthetic process//L-asparagine biosynthetic process//aspartate metabolic process//alanine metabolic process	GO:0005524//GO:0004066//GO:0016740	ATP binding//asparagine synthase (glutamine-hydrolyzing) activity//transferase activity	GO:0005737	cytoplasm	KOG0571	Asparagine synthase (glutamine-hydrolyzing)
c48389_g1	64.63	37.58	74.86	56.84	62.22	1665	--	--	--	--	--	319918817	AB597304.1	829	0	Ostrinia nubilalis OnubOR5c, OnubOR4 genes, partial cds	--	--	--	--	--	--	--	--	--	--	--	--	--	--	--	--	--	--
c48394_g1	20.68	0.3	0.66	1.13	0.2	3981	512927630	XP_004931382.1	847	7.63e-98	PREDICTED: uncharacterized protein LOC101738863 [Bombyx mori]	--	--	--	--	--	--	--	--	--	Q9D3W5	240	3.53e-19	Leucine-rich repeat-containing protein 71 OS=Mus musculus GN=Lrrc71 PE=2 SV=1	PF01607//PF00560	Chitin binding Peritrophin-A domain//Leucine Rich Repeat	GO:0006030	chitin metabolic process	GO:0008061//GO:0005515	chitin binding//protein binding	GO:0005576	extracellular region	--	--
c48400_g2	0.34	0.2	0.08	9.08	0.13	3803	77403694	BAE46429.1	871	1.83e-95	ORF2-encoded protein [Danio rerio]	--	--	--	--	--	--	--	--	--	Q9NBX4	285	2.46e-24	Probable RNA-directed DNA polymerase from transposon X-element OS=Drosophila melanogaster GN=X-element\ORF2 PE=3 SV=1	PF00078	Reverse transcriptase (RNA-dependent DNA polymerase)	GO:0006278	RNA-dependent DNA replication	GO:0003964//GO:0003723	RNA-directed DNA polymerase activity//RNA binding	--	--	KOG1075	FOG: Reverse transcriptase
c48401_g1	1.27	14.23	5.17	0.51	10.75	5437	22004010	BAC06456.1	2601	0	reverse transcriptase [Papilio xuthus]	--	--	--	--	--	--	--	--	--	P16425	612	2.07e-63	Putative 115 kDa protein in type-1 retrotransposable element R1DM OS=Drosophila melanogaster GN=R1A1-element\ORF2 PE=4 SV=1	PF00098//PF04977//PF00078//PF00913//PF10399	Zinc knuckle//Septum formation initiator//Reverse transcriptase (RNA-dependent DNA polymerase)//Trypanosome variant surface glycoprotein (A-type)//Ubiquitinol-cytochrome C reductase Fe-S subunit TAT signal	GO:0055114//GO:0006119//GO:0020012//GO:0007049//GO:0006118//GO:0015992//GO:0006278	oxidation-reduction process//oxidative phosphorylation//evasion or tolerance of host immune response//cell cycle//electron transport//proton transport//RNA-dependent DNA replication	GO:0003676//GO:0008121//GO:0003723//GO:0003964//GO:0008270	nucleic acid binding//ubiquinol-cytochrome-c reductase activity//RNA binding//RNA-directed DNA polymerase activity//zinc ion binding	--	--	KOG1075	FOG: Reverse transcriptase
c48408_g1	33.86	27.27	13.02	19.26	29.16	2196	512899845	XP_004924747.1	1738	0	PREDICTED: solute carrier family 46 member 3-like [Bombyx mori]	--	--	--	--	--	K14613	SLC46A1_3	MFS transporter, PCFT/HCP family, solute carrier family 46 (folate transporter), member 1/3	http://www.genome.jp/dbget-bin/www_bget?ko:K14613	Q6DCX5	245	1.78e-20	Proton-coupled folate transporter OS=Xenopus laevis GN=slc46a1 PE=2 SV=1	PF07690//PF01802	Major Facilitator Superfamily//Herpesvirus VP23 like capsid protein	GO:0055085	transmembrane transport	GO:0005198	structural molecule activity	GO:0019028//GO:0016021	viral capsid//integral component of membrane	KOG2816	Predicted transporter ADD1 (major facilitator superfamily)
c48424_g1	52.67	52.54	33.49	201.94	59.54	1440	--	--	--	--	--	--	--	--	--	--	--	--	--	--	--	--	--	--	--	--	--	--	--	--	--	--	--	--
c48426_g1	79	21.66	88.36	23.06	195.88	478	--	--	--	--	--	--	--	--	--	--	--	--	--	--	--	--	--	--	--	--	--	--	--	--	--	--	--	--
c48433_g1	3.65	6.04	16.1	24.1	9.36	1724	512932627	XP_004932592.1	1046	7.6e-134	PREDICTED: serine protease easter-like [Bombyx mori]	512932626	XM_004932535.1	60	2.77e-20	PREDICTED: Bombyx mori serine protease easter-like (LOC101742033), mRNA	--	--	--	--	P13582	391	3.41e-40	Serine protease easter OS=Drosophila melanogaster GN=ea PE=1 SV=3	PF05933//PF00089	Fungal ATP synthase protein 8 (A6L)//Trypsin	GO:0006508//GO:0015986//GO:0015992	proteolysis//ATP synthesis coupled proton transport//proton transport	GO:0015078//GO:0004252	hydrogen ion transmembrane transporter activity//serine-type endopeptidase activity	GO:0000276	mitochondrial proton-transporting ATP synthase complex, coupling factor F(o)	KOG3627	Trypsin
c48445_g1	40.94	15.23	17.28	20.58	22.17	2967	512893951	XP_004923311.1	3400	0	PREDICTED: AFG3-like protein 2-like [Bombyx mori]	617450892	XM_007568488.1	250	1.15e-125	PREDICTED: Poecilia formosa AFG3-like protein 1 (LOC103149374), mRNA	K08956	AFG3	AFG3 family protein	http://www.genome.jp/dbget-bin/www_bget?ko:K08956	Q9Y4W6	2262	0	AFG3-like protein 2 OS=Homo sapiens GN=AFG3L2 PE=1 SV=2	PF01695//PF00004//PF01078//PF06068//PF06480//PF07728//PF06414//PF07724//PF01434//PF05496	IstB-like ATP binding protein//ATPase family associated with various cellular activities (AAA)//Magnesium chelatase, subunit ChlI//TIP49 C-terminus//FtsH Extracellular//AAA domain (dynein-related subfamily)//Zeta toxin//AAA domain (Cdc48 subfamily)//Peptidase family M41//Holliday junction DNA helicase ruvB N-terminus	GO:0006310//GO:0006281//GO:0015994//GO:0015995//GO:0015979//GO:0006508	DNA recombination//DNA repair//chlorophyll metabolic process//chlorophyll biosynthetic process//photosynthesis//proteolysis	GO:0016887//GO:0016301//GO:0005524//GO:0003678//GO:0016851//GO:0009378//GO:0004222//GO:0008270	ATPase activity//kinase activity//ATP binding//DNA helicase activity//magnesium chelatase activity//four-way junction helicase activity//metalloendopeptidase activity//zinc ion binding	GO:0016021//GO:0009379//GO:0010007//GO:0005657	integral component of membrane//Holliday junction helicase complex//magnesium chelatase complex//replication fork	KOG0731	AAA+-type ATPase containing the peptidase M41 domain
[truncated: 1,132 more rows]
